# Supplementary material for: Study on preference and willingness to pay for urban marathon event experience from an embodied perspective
Source: PLoS One. 2025 Nov 11;20(11):e0334308. doi: 10.1371/journal.pone.0334308 (PMC12604802; doi:10.1371/journal.pone.0334308)
Supplement: S1 Table — This table contains the data used tin the article. (XLSX) [file pone.0334308.s001.xlsx]

## Sheet: Sheet1
No	subject_id	choice_set_id	alt_id	choice_id	choice	PAY	VIS	AUD	KIN	ERE	STR	SBO	gender	age	edu	profession	income	costonequip	carrer	runninggroup	eventsparticipate	timesofevents	costonevents
1	1	1	1	1_1_1	0	1	1	3	1	1	3	2	1	3	5	2	5	2	4	1	2	4	3
2	1	1	2	1_1_2	0	3	2	2	1	3	1	1	1	3	5	2	5	2	4	1	2	4	3
3	1	1	3	1_1_3	1	2	2	1	3	2	3	1	1	3	5	2	5	2	4	1	2	4	3
4	1	2	1	1_2_1	1	1	2	2	2	2	1	2	1	3	5	2	5	2	4	1	2	4	3
5	1	2	2	1_2_2	0	2	1	1	3	1	2	1	1	3	5	2	5	2	4	1	2	4	3
6	1	2	3	1_2_3	0	3	3	2	3	2	2	3	1	3	5	2	5	2	4	1	2	4	3
7	1	3	1	1_3_1	0	1	1	3	1	2	1	2	1	3	5	2	5	2	4	1	2	4	3
8	1	3	2	1_3_2	1	4	3	1	2	2	3	3	1	3	5	2	5	2	4	1	2	4	3
9	1	3	3	1_3_3	0	2	1	2	2	3	2	1	1	3	5	2	5	2	4	1	2	4	3
10	1	4	1	1_4_1	1	1	1	3	2	1	1	2	1	3	5	2	5	2	4	1	2	4	3
11	1	4	2	1_4_2	0	4	2	2	1	3	3	3	1	3	5	2	5	2	4	1	2	4	3
12	1	4	3	1_4_3	0	3	2	1	3	1	2	1	1	3	5	2	5	2	4	1	2	4	3
13	1	5	1	1_5_1	0	4	3	3	3	2	2	3	1	3	5	2	5	2	4	1	2	4	3
14	1	5	2	1_5_2	1	2	3	2	1	3	1	3	1	3	5	2	5	2	4	1	2	4	3
15	1	5	3	1_5_3	0	3	3	1	3	3	1	1	1	3	5	2	5	2	4	1	2	4	3
16	2	1	1	2_6_1	1	1	1	3	1	1	3	2	1	3	4	1	1	3	3	1	1	4	3
17	2	1	2	2_6_2	0	3	2	2	1	3	1	1	1	3	4	1	1	3	3	1	1	4	3
18	2	1	3	2_6_3	0	2	2	1	3	2	3	1	1	3	4	1	1	3	3	1	1	4	3
19	2	2	1	2_7_1	0	1	2	2	2	2	1	2	1	3	4	1	1	3	3	1	1	4	3
20	2	2	2	2_7_2	0	2	1	1	3	1	2	1	1	3	4	1	1	3	3	1	1	4	3
21	2	2	3	2_7_3	1	3	3	2	3	2	2	3	1	3	4	1	1	3	3	1	1	4	3
22	2	3	1	2_8_1	1	1	1	3	1	2	1	2	1	3	4	1	1	3	3	1	1	4	3
23	2	3	2	2_8_2	0	4	3	1	2	2	3	3	1	3	4	1	1	3	3	1	1	4	3
24	2	3	3	2_8_3	0	2	1	2	2	3	2	1	1	3	4	1	1	3	3	1	1	4	3
25	2	4	1	2_9_1	1	1	1	3	2	1	1	2	1	3	4	1	1	3	3	1	1	4	3
26	2	4	2	2_9_2	0	4	2	2	1	3	3	3	1	3	4	1	1	3	3	1	1	4	3
27	2	4	3	2_9_3	0	3	2	1	3	1	2	1	1	3	4	1	1	3	3	1	1	4	3
28	2	5	1	2_10_1	1	4	3	3	3	2	2	3	1	3	4	1	1	3	3	1	1	4	3
29	2	5	2	2_10_2	0	2	3	2	1	3	1	3	1	3	4	1	1	3	3	1	1	4	3
30	2	5	3	2_10_3	0	3	3	1	3	3	1	1	1	3	4	1	1	3	3	1	1	4	3
31	3	1	1	3_11_1	0	1	1	3	1	1	3	2	1	2	4	1	1	1	1	2	3	1	1
32	3	1	2	3_11_2	1	3	2	2	1	3	1	1	1	2	4	1	1	1	1	2	3	1	1
33	3	1	3	3_11_3	0	2	2	1	3	2	3	1	1	2	4	1	1	1	1	2	3	1	1
34	3	2	1	3_12_1	0	1	2	2	2	2	1	2	1	2	4	1	1	1	1	2	3	1	1
35	3	2	2	3_12_2	1	2	1	1	3	1	2	1	1	2	4	1	1	1	1	2	3	1	1
36	3	2	3	3_12_3	0	3	3	2	3	2	2	3	1	2	4	1	1	1	1	2	3	1	1
37	3	3	1	3_13_1	0	1	1	3	1	2	1	2	1	2	4	1	1	1	1	2	3	1	1
38	3	3	2	3_13_2	1	4	3	1	2	2	3	3	1	2	4	1	1	1	1	2	3	1	1
39	3	3	3	3_13_3	0	2	1	2	2	3	2	1	1	2	4	1	1	1	1	2	3	1	1
40	3	4	1	3_14_1	0	1	1	3	2	1	1	2	1	2	4	1	1	1	1	2	3	1	1
41	3	4	2	3_14_2	1	4	2	2	1	3	3	3	1	2	4	1	1	1	1	2	3	1	1
42	3	4	3	3_14_3	0	3	2	1	3	1	2	1	1	2	4	1	1	1	1	2	3	1	1
43	3	5	1	3_15_1	0	4	3	3	3	2	2	3	1	2	4	1	1	1	1	2	3	1	1
44	3	5	2	3_15_2	1	2	3	2	1	3	1	3	1	2	4	1	1	1	1	2	3	1	1
45	3	5	3	3_15_3	0	3	3	1	3	3	1	1	1	2	4	1	1	1	1	2	3	1	1
46	4	1	1	4_16_1	0	1	1	3	1	1	3	2	1	2	3	1	1	3	2	1	2	3	3
47	4	1	2	4_16_2	0	3	2	2	1	3	1	1	1	2	3	1	1	3	2	1	2	3	3
48	4	1	3	4_16_3	1	2	2	1	3	2	3	1	1	2	3	1	1	3	2	1	2	3	3
49	4	2	1	4_17_1	0	1	2	2	2	2	1	2	1	2	3	1	1	3	2	1	2	3	3
50	4	2	2	4_17_2	1	2	1	1	3	1	2	1	1	2	3	1	1	3	2	1	2	3	3
51	4	2	3	4_17_3	0	3	3	2	3	2	2	3	1	2	3	1	1	3	2	1	2	3	3
52	4	3	1	4_18_1	0	1	1	3	1	2	1	2	1	2	3	1	1	3	2	1	2	3	3
53	4	3	2	4_18_2	0	4	3	1	2	2	3	3	1	2	3	1	1	3	2	1	2	3	3
54	4	3	3	4_18_3	1	2	1	2	2	3	2	1	1	2	3	1	1	3	2	1	2	3	3
55	4	4	1	4_19_1	0	1	1	3	2	1	1	2	1	2	3	1	1	3	2	1	2	3	3
56	4	4	2	4_19_2	0	4	2	2	1	3	3	3	1	2	3	1	1	3	2	1	2	3	3
57	4	4	3	4_19_3	1	3	2	1	3	1	2	1	1	2	3	1	1	3	2	1	2	3	3
58	4	5	1	4_20_1	0	4	3	3	3	2	2	3	1	2	3	1	1	3	2	1	2	3	3
59	4	5	2	4_20_2	1	2	3	2	1	3	1	3	1	2	3	1	1	3	2	1	2	3	3
60	4	5	3	4_20_3	0	3	3	1	3	3	1	1	1	2	3	1	1	3	2	1	2	3	3
61	5	1	1	5_21_1	1	1	1	3	1	1	3	2	1	3	4	1	1	4	3	1	1	4	1
62	5	1	2	5_21_2	0	3	2	2	1	3	1	1	1	3	4	1	1	4	3	1	1	4	1
63	5	1	3	5_21_3	0	2	2	1	3	2	3	1	1	3	4	1	1	4	3	1	1	4	1
64	5	2	1	5_22_1	1	1	2	2	2	2	1	2	1	3	4	1	1	4	3	1	1	4	1
65	5	2	2	5_22_2	0	2	1	1	3	1	2	1	1	3	4	1	1	4	3	1	1	4	1
66	5	2	3	5_22_3	0	3	3	2	3	2	2	3	1	3	4	1	1	4	3	1	1	4	1
67	5	3	1	5_23_1	1	1	1	3	1	2	1	2	1	3	4	1	1	4	3	1	1	4	1
68	5	3	2	5_23_2	0	4	3	1	2	2	3	3	1	3	4	1	1	4	3	1	1	4	1
69	5	3	3	5_23_3	0	2	1	2	2	3	2	1	1	3	4	1	1	4	3	1	1	4	1
70	5	4	1	5_24_1	1	1	1	3	2	1	1	2	1	3	4	1	1	4	3	1	1	4	1
71	5	4	2	5_24_2	0	4	2	2	1	3	3	3	1	3	4	1	1	4	3	1	1	4	1
72	5	4	3	5_24_3	0	3	2	1	3	1	2	1	1	3	4	1	1	4	3	1	1	4	1
73	5	5	1	5_25_1	1	4	3	3	3	2	2	3	1	3	4	1	1	4	3	1	1	4	1
74	5	5	2	5_25_2	0	2	3	2	1	3	1	3	1	3	4	1	1	4	3	1	1	4	1
75	5	5	3	5_25_3	0	3	3	1	3	3	1	1	1	3	4	1	1	4	3	1	1	4	1
76	6	1	1	6_26_1	0	1	1	3	1	1	3	2	1	2	4	1	1	3	1	1	2	3	2
77	6	1	2	6_26_2	1	3	2	2	1	3	1	1	1	2	4	1	1	3	1	1	2	3	2
78	6	1	3	6_26_3	0	2	2	1	3	2	3	1	1	2	4	1	1	3	1	1	2	3	2
79	6	2	1	6_27_1	0	1	2	2	2	2	1	2	1	2	4	1	1	3	1	1	2	3	2
80	6	2	2	6_27_2	1	2	1	1	3	1	2	1	1	2	4	1	1	3	1	1	2	3	2
81	6	2	3	6_27_3	0	3	3	2	3	2	2	3	1	2	4	1	1	3	1	1	2	3	2
82	6	3	1	6_28_1	0	1	1	3	1	2	1	2	1	2	4	1	1	3	1	1	2	3	2
83	6	3	2	6_28_2	1	4	3	1	2	2	3	3	1	2	4	1	1	3	1	1	2	3	2
84	6	3	3	6_28_3	0	2	1	2	2	3	2	1	1	2	4	1	1	3	1	1	2	3	2
85	6	4	1	6_29_1	0	1	1	3	2	1	1	2	1	2	4	1	1	3	1	1	2	3	2
86	6	4	2	6_29_2	1	4	2	2	1	3	3	3	1	2	4	1	1	3	1	1	2	3	2
87	6	4	3	6_29_3	0	3	2	1	3	1	2	1	1	2	4	1	1	3	1	1	2	3	2
88	6	5	1	6_30_1	0	4	3	3	3	2	2	3	1	2	4	1	1	3	1	1	2	3	2
89	6	5	2	6_30_2	1	2	3	2	1	3	1	3	1	2	4	1	1	3	1	1	2	3	2
90	6	5	3	6_30_3	0	3	3	1	3	3	1	1	1	2	4	1	1	3	1	1	2	3	2
91	7	1	1	7_31_1	0	1	1	3	1	1	3	2	1	2	4	1	1	2	1	1	2	2	1
92	7	1	2	7_31_2	1	3	2	2	1	3	1	1	1	2	4	1	1	2	1	1	2	2	1
93	7	1	3	7_31_3	0	2	2	1	3	2	3	1	1	2	4	1	1	2	1	1	2	2	1
94	7	2	1	7_32_1	0	1	2	2	2	2	1	2	1	2	4	1	1	2	1	1	2	2	1
95	7	2	2	7_32_2	1	2	1	1	3	1	2	1	1	2	4	1	1	2	1	1	2	2	1
96	7	2	3	7_32_3	0	3	3	2	3	2	2	3	1	2	4	1	1	2	1	1	2	2	1
97	7	3	1	7_33_1	0	1	1	3	1	2	1	2	1	2	4	1	1	2	1	1	2	2	1
98	7	3	2	7_33_2	1	4	3	1	2	2	3	3	1	2	4	1	1	2	1	1	2	2	1
99	7	3	3	7_33_3	0	2	1	2	2	3	2	1	1	2	4	1	1	2	1	1	2	2	1
100	7	4	1	7_34_1	0	1	1	3	2	1	1	2	1	2	4	1	1	2	1	1	2	2	1
101	7	4	2	7_34_2	1	4	2	2	1	3	3	3	1	2	4	1	1	2	1	1	2	2	1
102	7	4	3	7_34_3	0	3	2	1	3	1	2	1	1	2	4	1	1	2	1	1	2	2	1
103	7	5	1	7_35_1	0	4	3	3	3	2	2	3	1	2	4	1	1	2	1	1	2	2	1
104	7	5	2	7_35_2	1	2	3	2	1	3	1	3	1	2	4	1	1	2	1	1	2	2	1
105	7	5	3	7_35_3	0	3	3	1	3	3	1	1	1	2	4	1	1	2	1	1	2	2	1
106	8	1	1	8_36_1	1	1	1	3	1	1	3	2	2	2	4	1	1	1	1	2	2	2	1
107	8	1	2	8_36_2	0	3	2	2	1	3	1	1	2	2	4	1	1	1	1	2	2	2	1
108	8	1	3	8_36_3	0	2	2	1	3	2	3	1	2	2	4	1	1	1	1	2	2	2	1
109	8	2	1	8_37_1	1	1	2	2	2	2	1	2	2	2	4	1	1	1	1	2	2	2	1
110	8	2	2	8_37_2	0	2	1	1	3	1	2	1	2	2	4	1	1	1	1	2	2	2	1
111	8	2	3	8_37_3	0	3	3	2	3	2	2	3	2	2	4	1	1	1	1	2	2	2	1
112	8	3	1	8_38_1	1	1	1	3	1	2	1	2	2	2	4	1	1	1	1	2	2	2	1
113	8	3	2	8_38_2	0	4	3	1	2	2	3	3	2	2	4	1	1	1	1	2	2	2	1
114	8	3	3	8_38_3	0	2	1	2	2	3	2	1	2	2	4	1	1	1	1	2	2	2	1
115	8	4	1	8_39_1	1	1	1	3	2	1	1	2	2	2	4	1	1	1	1	2	2	2	1
116	8	4	2	8_39_2	0	4	2	2	1	3	3	3	2	2	4	1	1	1	1	2	2	2	1
117	8	4	3	8_39_3	0	3	2	1	3	1	2	1	2	2	4	1	1	1	1	2	2	2	1
118	8	5	1	8_40_1	0	4	3	3	3	2	2	3	2	2	4	1	1	1	1	2	2	2	1
119	8	5	2	8_40_2	0	2	3	2	1	3	1	3	2	2	4	1	1	1	1	2	2	2	1
120	8	5	3	8_40_3	1	3	3	1	3	3	1	1	2	2	4	1	1	1	1	2	2	2	1
121	9	1	1	9_41_1	0	1	1	3	1	1	3	2	1	5	5	2	5	4	4	1	1	2	5
122	9	1	2	9_41_2	0	3	2	2	1	3	1	1	1	5	5	2	5	4	4	1	1	2	5
123	9	1	3	9_41_3	1	2	2	1	3	2	3	1	1	5	5	2	5	4	4	1	1	2	5
124	9	2	1	9_42_1	0	1	2	2	2	2	1	2	1	5	5	2	5	4	4	1	1	2	5
125	9	2	2	9_42_2	0	2	1	1	3	1	2	1	1	5	5	2	5	4	4	1	1	2	5
126	9	2	3	9_42_3	1	3	3	2	3	2	2	3	1	5	5	2	5	4	4	1	1	2	5
127	9	3	1	9_43_1	0	1	1	3	1	2	1	2	1	5	5	2	5	4	4	1	1	2	5
128	9	3	2	9_43_2	0	4	3	1	2	2	3	3	1	5	5	2	5	4	4	1	1	2	5
129	9	3	3	9_43_3	1	2	1	2	2	3	2	1	1	5	5	2	5	4	4	1	1	2	5
130	9	4	1	9_44_1	0	1	1	3	2	1	1	2	1	5	5	2	5	4	4	1	1	2	5
131	9	4	2	9_44_2	0	4	2	2	1	3	3	3	1	5	5	2	5	4	4	1	1	2	5
132	9	4	3	9_44_3	1	3	2	1	3	1	2	1	1	5	5	2	5	4	4	1	1	2	5
133	9	5	1	9_45_1	0	4	3	3	3	2	2	3	1	5	5	2	5	4	4	1	1	2	5
134	9	5	2	9_45_2	0	2	3	2	1	3	1	3	1	5	5	2	5	4	4	1	1	2	5
135	9	5	3	9_45_3	1	3	3	1	3	3	1	1	1	5	5	2	5	4	4	1	1	2	5
136	10	1	1	10_46_1	1	1	1	3	1	1	3	2	1	2	4	1	1	2	2	1	2	2	2
137	10	1	2	10_46_2	0	3	2	2	1	3	1	1	1	2	4	1	1	2	2	1	2	2	2
138	10	1	3	10_46_3	0	2	2	1	3	2	3	1	1	2	4	1	1	2	2	1	2	2	2
139	10	2	1	10_47_1	0	1	2	2	2	2	1	2	1	2	4	1	1	2	2	1	2	2	2
140	10	2	2	10_47_2	1	2	1	1	3	1	2	1	1	2	4	1	1	2	2	1	2	2	2
141	10	2	3	10_47_3	0	3	3	2	3	2	2	3	1	2	4	1	1	2	2	1	2	2	2
142	10	3	1	10_48_1	1	1	1	3	1	2	1	2	1	2	4	1	1	2	2	1	2	2	2
143	10	3	2	10_48_2	0	4	3	1	2	2	3	3	1	2	4	1	1	2	2	1	2	2	2
144	10	3	3	10_48_3	0	2	1	2	2	3	2	1	1	2	4	1	1	2	2	1	2	2	2
145	10	4	1	10_49_1	0	1	1	3	2	1	1	2	1	2	4	1	1	2	2	1	2	2	2
146	10	4	2	10_49_2	1	4	2	2	1	3	3	3	1	2	4	1	1	2	2	1	2	2	2
147	10	4	3	10_49_3	0	3	2	1	3	1	2	1	1	2	4	1	1	2	2	1	2	2	2
148	10	5	1	10_50_1	1	4	3	3	3	2	2	3	1	2	4	1	1	2	2	1	2	2	2
149	10	5	2	10_50_2	0	2	3	2	1	3	1	3	1	2	4	1	1	2	2	1	2	2	2
150	10	5	3	10_50_3	0	3	3	1	3	3	1	1	1	2	4	1	1	2	2	1	2	2	2
151	11	1	1	11_51_1	1	1	1	3	1	1	3	2	1	2	3	1	1	1	2	1	2	3	2
152	11	1	2	11_51_2	0	3	2	2	1	3	1	1	1	2	3	1	1	1	2	1	2	3	2
153	11	1	3	11_51_3	0	2	2	1	3	2	3	1	1	2	3	1	1	1	2	1	2	3	2
154	11	2	1	11_52_1	1	1	2	2	2	2	1	2	1	2	3	1	1	1	2	1	2	3	2
155	11	2	2	11_52_2	0	2	1	1	3	1	2	1	1	2	3	1	1	1	2	1	2	3	2
156	11	2	3	11_52_3	0	3	3	2	3	2	2	3	1	2	3	1	1	1	2	1	2	3	2
157	11	3	1	11_53_1	1	1	1	3	1	2	1	2	1	2	3	1	1	1	2	1	2	3	2
158	11	3	2	11_53_2	0	4	3	1	2	2	3	3	1	2	3	1	1	1	2	1	2	3	2
159	11	3	3	11_53_3	0	2	1	2	2	3	2	1	1	2	3	1	1	1	2	1	2	3	2
160	11	4	1	11_54_1	0	1	1	3	2	1	1	2	1	2	3	1	1	1	2	1	2	3	2
161	11	4	2	11_54_2	0	4	2	2	1	3	3	3	1	2	3	1	1	1	2	1	2	3	2
162	11	4	3	11_54_3	1	3	2	1	3	1	2	1	1	2	3	1	1	1	2	1	2	3	2
163	11	5	1	11_55_1	0	4	3	3	3	2	2	3	1	2	3	1	1	1	2	1	2	3	2
164	11	5	2	11_55_2	0	2	3	2	1	3	1	3	1	2	3	1	1	1	2	1	2	3	2
165	11	5	3	11_55_3	1	3	3	1	3	3	1	1	1	2	3	1	1	1	2	1	2	3	2
166	12	1	1	12_56_1	0	1	1	3	1	1	3	2	1	2	3	1	1	3	1	1	2	2	1
167	12	1	2	12_56_2	0	3	2	2	1	3	1	1	1	2	3	1	1	3	1	1	2	2	1
168	12	1	3	12_56_3	1	2	2	1	3	2	3	1	1	2	3	1	1	3	1	1	2	2	1
169	12	2	1	12_57_1	0	1	2	2	2	2	1	2	1	2	3	1	1	3	1	1	2	2	1
170	12	2	2	12_57_2	1	2	1	1	3	1	2	1	1	2	3	1	1	3	1	1	2	2	1
171	12	2	3	12_57_3	0	3	3	2	3	2	2	3	1	2	3	1	1	3	1	1	2	2	1
172	12	3	1	12_58_1	1	1	1	3	1	2	1	2	1	2	3	1	1	3	1	1	2	2	1
173	12	3	2	12_58_2	0	4	3	1	2	2	3	3	1	2	3	1	1	3	1	1	2	2	1
174	12	3	3	12_58_3	0	2	1	2	2	3	2	1	1	2	3	1	1	3	1	1	2	2	1
175	12	4	1	12_59_1	1	1	1	3	2	1	1	2	1	2	3	1	1	3	1	1	2	2	1
176	12	4	2	12_59_2	0	4	2	2	1	3	3	3	1	2	3	1	1	3	1	1	2	2	1
177	12	4	3	12_59_3	0	3	2	1	3	1	2	1	1	2	3	1	1	3	1	1	2	2	1
178	12	5	1	12_60_1	0	4	3	3	3	2	2	3	1	2	3	1	1	3	1	1	2	2	1
179	12	5	2	12_60_2	1	2	3	2	1	3	1	3	1	2	3	1	1	3	1	1	2	2	1
180	12	5	3	12_60_3	0	3	3	1	3	3	1	1	1	2	3	1	1	3	1	1	2	2	1
181	13	1	1	13_61_1	1	1	1	3	1	1	3	2	1	2	4	1	1	1	1	2	2	2	1
182	13	1	2	13_61_2	0	3	2	2	1	3	1	1	1	2	4	1	1	1	1	2	2	2	1
183	13	1	3	13_61_3	0	2	2	1	3	2	3	1	1	2	4	1	1	1	1	2	2	2	1
184	13	2	1	13_62_1	1	1	2	2	2	2	1	2	1	2	4	1	1	1	1	2	2	2	1
185	13	2	2	13_62_2	0	2	1	1	3	1	2	1	1	2	4	1	1	1	1	2	2	2	1
186	13	2	3	13_62_3	0	3	3	2	3	2	2	3	1	2	4	1	1	1	1	2	2	2	1
187	13	3	1	13_63_1	1	1	1	3	1	2	1	2	1	2	4	1	1	1	1	2	2	2	1
188	13	3	2	13_63_2	0	4	3	1	2	2	3	3	1	2	4	1	1	1	1	2	2	2	1
189	13	3	3	13_63_3	0	2	1	2	2	3	2	1	1	2	4	1	1	1	1	2	2	2	1
190	13	4	1	13_64_1	1	1	1	3	2	1	1	2	1	2	4	1	1	1	1	2	2	2	1
191	13	4	2	13_64_2	0	4	2	2	1	3	3	3	1	2	4	1	1	1	1	2	2	2	1
192	13	4	3	13_64_3	0	3	2	1	3	1	2	1	1	2	4	1	1	1	1	2	2	2	1
193	13	5	1	13_65_1	1	4	3	3	3	2	2	3	1	2	4	1	1	1	1	2	2	2	1
194	13	5	2	13_65_2	0	2	3	2	1	3	1	3	1	2	4	1	1	1	1	2	2	2	1
195	13	5	3	13_65_3	0	3	3	1	3	3	1	1	1	2	4	1	1	1	1	2	2	2	1
196	14	1	1	14_66_1	0	1	1	3	1	1	3	2	2	3	3	3	3	2	5	1	1	3	4
197	14	1	2	14_66_2	1	3	2	2	1	3	1	1	2	3	3	3	3	2	5	1	1	3	4
198	14	1	3	14_66_3	0	2	2	1	3	2	3	1	2	3	3	3	3	2	5	1	1	3	4
199	14	2	1	14_67_1	1	1	2	2	2	2	1	2	2	3	3	3	3	2	5	1	1	3	4
200	14	2	2	14_67_2	0	2	1	1	3	1	2	1	2	3	3	3	3	2	5	1	1	3	4
201	14	2	3	14_67_3	0	3	3	2	3	2	2	3	2	3	3	3	3	2	5	1	1	3	4
202	14	3	1	14_68_1	0	1	1	3	1	2	1	2	2	3	3	3	3	2	5	1	1	3	4
203	14	3	2	14_68_2	1	4	3	1	2	2	3	3	2	3	3	3	3	2	5	1	1	3	4
204	14	3	3	14_68_3	0	2	1	2	2	3	2	1	2	3	3	3	3	2	5	1	1	3	4
205	14	4	1	14_69_1	0	1	1	3	2	1	1	2	2	3	3	3	3	2	5	1	1	3	4
206	14	4	2	14_69_2	0	4	2	2	1	3	3	3	2	3	3	3	3	2	5	1	1	3	4
207	14	4	3	14_69_3	1	3	2	1	3	1	2	1	2	3	3	3	3	2	5	1	1	3	4
208	14	5	1	14_70_1	1	4	3	3	3	2	2	3	2	3	3	3	3	2	5	1	1	3	4
209	14	5	2	14_70_2	0	2	3	2	1	3	1	3	2	3	3	3	3	2	5	1	1	3	4
210	14	5	3	14_70_3	0	3	3	1	3	3	1	1	2	3	3	3	3	2	5	1	1	3	4
211	15	1	1	15_71_1	1	1	1	3	1	1	3	2	1	2	3	1	1	1	2	1	2	2	1
212	15	1	2	15_71_2	0	3	2	2	1	3	1	1	1	2	3	1	1	1	2	1	2	2	1
213	15	1	3	15_71_3	0	2	2	1	3	2	3	1	1	2	3	1	1	1	2	1	2	2	1
214	15	2	1	15_72_1	0	1	2	2	2	2	1	2	1	2	3	1	1	1	2	1	2	2	1
215	15	2	2	15_72_2	1	2	1	1	3	1	2	1	1	2	3	1	1	1	2	1	2	2	1
216	15	2	3	15_72_3	0	3	3	2	3	2	2	3	1	2	3	1	1	1	2	1	2	2	1
217	15	3	1	15_73_1	0	1	1	3	1	2	1	2	1	2	3	1	1	1	2	1	2	2	1
218	15	3	2	15_73_2	1	4	3	1	2	2	3	3	1	2	3	1	1	1	2	1	2	2	1
219	15	3	3	15_73_3	0	2	1	2	2	3	2	1	1	2	3	1	1	1	2	1	2	2	1
220	15	4	1	15_74_1	1	1	1	3	2	1	1	2	1	2	3	1	1	1	2	1	2	2	1
221	15	4	2	15_74_2	0	4	2	2	1	3	3	3	1	2	3	1	1	1	2	1	2	2	1
222	15	4	3	15_74_3	0	3	2	1	3	1	2	1	1	2	3	1	1	1	2	1	2	2	1
223	15	5	1	15_75_1	0	4	3	3	3	2	2	3	1	2	3	1	1	1	2	1	2	2	1
224	15	5	2	15_75_2	1	2	3	2	1	3	1	3	1	2	3	1	1	1	2	1	2	2	1
225	15	5	3	15_75_3	0	3	3	1	3	3	1	1	1	2	3	1	1	1	2	1	2	2	1
226	16	1	1	16_76_1	0	1	1	3	1	1	3	2	1	2	3	1	1	5	2	1	2	4	2
227	16	1	2	16_76_2	1	3	2	2	1	3	1	1	1	2	3	1	1	5	2	1	2	4	2
228	16	1	3	16_76_3	0	2	2	1	3	2	3	1	1	2	3	1	1	5	2	1	2	4	2
229	16	2	1	16_77_1	1	1	2	2	2	2	1	2	1	2	3	1	1	5	2	1	2	4	2
230	16	2	2	16_77_2	0	2	1	1	3	1	2	1	1	2	3	1	1	5	2	1	2	4	2
231	16	2	3	16_77_3	0	3	3	2	3	2	2	3	1	2	3	1	1	5	2	1	2	4	2
232	16	3	1	16_78_1	1	1	1	3	1	2	1	2	1	2	3	1	1	5	2	1	2	4	2
233	16	3	2	16_78_2	0	4	3	1	2	2	3	3	1	2	3	1	1	5	2	1	2	4	2
234	16	3	3	16_78_3	0	2	1	2	2	3	2	1	1	2	3	1	1	5	2	1	2	4	2
235	16	4	1	16_79_1	1	1	1	3	2	1	1	2	1	2	3	1	1	5	2	1	2	4	2
236	16	4	2	16_79_2	0	4	2	2	1	3	3	3	1	2	3	1	1	5	2	1	2	4	2
237	16	4	3	16_79_3	0	3	2	1	3	1	2	1	1	2	3	1	1	5	2	1	2	4	2
238	16	5	1	16_80_1	1	4	3	3	3	2	2	3	1	2	3	1	1	5	2	1	2	4	2
239	16	5	2	16_80_2	0	2	3	2	1	3	1	3	1	2	3	1	1	5	2	1	2	4	2
240	16	5	3	16_80_3	0	3	3	1	3	3	1	1	1	2	3	1	1	5	2	1	2	4	2
241	17	1	1	17_81_1	1	1	1	3	1	1	3	2	2	2	5	1	1	1	2	1	2	1	4
242	17	1	2	17_81_2	0	3	2	2	1	3	1	1	2	2	5	1	1	1	2	1	2	1	4
243	17	1	3	17_81_3	0	2	2	1	3	2	3	1	2	2	5	1	1	1	2	1	2	1	4
244	17	2	1	17_82_1	1	1	2	2	2	2	1	2	2	2	5	1	1	1	2	1	2	1	4
245	17	2	2	17_82_2	0	2	1	1	3	1	2	1	2	2	5	1	1	1	2	1	2	1	4
246	17	2	3	17_82_3	0	3	3	2	3	2	2	3	2	2	5	1	1	1	2	1	2	1	4
247	17	3	1	17_83_1	1	1	1	3	1	2	1	2	2	2	5	1	1	1	2	1	2	1	4
248	17	3	2	17_83_2	0	4	3	1	2	2	3	3	2	2	5	1	1	1	2	1	2	1	4
249	17	3	3	17_83_3	0	2	1	2	2	3	2	1	2	2	5	1	1	1	2	1	2	1	4
250	17	4	1	17_84_1	1	1	1	3	2	1	1	2	2	2	5	1	1	1	2	1	2	1	4
251	17	4	2	17_84_2	0	4	2	2	1	3	3	3	2	2	5	1	1	1	2	1	2	1	4
252	17	4	3	17_84_3	0	3	2	1	3	1	2	1	2	2	5	1	1	1	2	1	2	1	4
253	17	5	1	17_85_1	0	4	3	3	3	2	2	3	2	2	5	1	1	1	2	1	2	1	4
254	17	5	2	17_85_2	1	2	3	2	1	3	1	3	2	2	5	1	1	1	2	1	2	1	4
255	17	5	3	17_85_3	0	3	3	1	3	3	1	1	2	2	5	1	1	1	2	1	2	1	4
256	18	1	1	18_86_1	0	1	1	3	1	1	3	2	1	3	4	6	2	5	3	1	1	4	4
257	18	1	2	18_86_2	1	3	2	2	1	3	1	1	1	3	4	6	2	5	3	1	1	4	4
258	18	1	3	18_86_3	0	2	2	1	3	2	3	1	1	3	4	6	2	5	3	1	1	4	4
259	18	2	1	18_87_1	0	1	2	2	2	2	1	2	1	3	4	6	2	5	3	1	1	4	4
260	18	2	2	18_87_2	1	2	1	1	3	1	2	1	1	3	4	6	2	5	3	1	1	4	4
261	18	2	3	18_87_3	0	3	3	2	3	2	2	3	1	3	4	6	2	5	3	1	1	4	4
262	18	3	1	18_88_1	0	1	1	3	1	2	1	2	1	3	4	6	2	5	3	1	1	4	4
263	18	3	2	18_88_2	1	4	3	1	2	2	3	3	1	3	4	6	2	5	3	1	1	4	4
264	18	3	3	18_88_3	0	2	1	2	2	3	2	1	1	3	4	6	2	5	3	1	1	4	4
265	18	4	1	18_89_1	0	1	1	3	2	1	1	2	1	3	4	6	2	5	3	1	1	4	4
266	18	4	2	18_89_2	1	4	2	2	1	3	3	3	1	3	4	6	2	5	3	1	1	4	4
267	18	4	3	18_89_3	0	3	2	1	3	1	2	1	1	3	4	6	2	5	3	1	1	4	4
268	18	5	1	18_90_1	1	4	3	3	3	2	2	3	1	3	4	6	2	5	3	1	1	4	4
269	18	5	2	18_90_2	0	2	3	2	1	3	1	3	1	3	4	6	2	5	3	1	1	4	4
270	18	5	3	18_90_3	0	3	3	1	3	3	1	1	1	3	4	6	2	5	3	1	1	4	4
271	19	1	1	19_91_1	1	1	1	3	1	1	3	2	2	2	4	1	1	1	2	2	2	1	1
272	19	1	2	19_91_2	0	3	2	2	1	3	1	1	2	2	4	1	1	1	2	2	2	1	1
273	19	1	3	19_91_3	0	2	2	1	3	2	3	1	2	2	4	1	1	1	2	2	2	1	1
274	19	2	1	19_92_1	1	1	2	2	2	2	1	2	2	2	4	1	1	1	2	2	2	1	1
275	19	2	2	19_92_2	0	2	1	1	3	1	2	1	2	2	4	1	1	1	2	2	2	1	1
276	19	2	3	19_92_3	0	3	3	2	3	2	2	3	2	2	4	1	1	1	2	2	2	1	1
277	19	3	1	19_93_1	1	1	1	3	1	2	1	2	2	2	4	1	1	1	2	2	2	1	1
278	19	3	2	19_93_2	0	4	3	1	2	2	3	3	2	2	4	1	1	1	2	2	2	1	1
279	19	3	3	19_93_3	0	2	1	2	2	3	2	1	2	2	4	1	1	1	2	2	2	1	1
280	19	4	1	19_94_1	1	1	1	3	2	1	1	2	2	2	4	1	1	1	2	2	2	1	1
281	19	4	2	19_94_2	0	4	2	2	1	3	3	3	2	2	4	1	1	1	2	2	2	1	1
282	19	4	3	19_94_3	0	3	2	1	3	1	2	1	2	2	4	1	1	1	2	2	2	1	1
283	19	5	1	19_95_1	1	4	3	3	3	2	2	3	2	2	4	1	1	1	2	2	2	1	1
284	19	5	2	19_95_2	0	2	3	2	1	3	1	3	2	2	4	1	1	1	2	2	2	1	1
285	19	5	3	19_95_3	0	3	3	1	3	3	1	1	2	2	4	1	1	1	2	2	2	1	1
286	20	1	1	20_96_1	0	1	1	3	1	1	3	2	1	3	3	6	3	5	5	1	1	2	4
287	20	1	2	20_96_2	1	3	2	2	1	3	1	1	1	3	3	6	3	5	5	1	1	2	4
288	20	1	3	20_96_3	0	2	2	1	3	2	3	1	1	3	3	6	3	5	5	1	1	2	4
289	20	2	1	20_97_1	1	1	2	2	2	2	1	2	1	3	3	6	3	5	5	1	1	2	4
290	20	2	2	20_97_2	0	2	1	1	3	1	2	1	1	3	3	6	3	5	5	1	1	2	4
291	20	2	3	20_97_3	0	3	3	2	3	2	2	3	1	3	3	6	3	5	5	1	1	2	4
292	20	3	1	20_98_1	1	1	1	3	1	2	1	2	1	3	3	6	3	5	5	1	1	2	4
293	20	3	2	20_98_2	0	4	3	1	2	2	3	3	1	3	3	6	3	5	5	1	1	2	4
294	20	3	3	20_98_3	0	2	1	2	2	3	2	1	1	3	3	6	3	5	5	1	1	2	4
295	20	4	1	20_99_1	0	1	1	3	2	1	1	2	1	3	3	6	3	5	5	1	1	2	4
296	20	4	2	20_99_2	0	4	2	2	1	3	3	3	1	3	3	6	3	5	5	1	1	2	4
297	20	4	3	20_99_3	1	3	2	1	3	1	2	1	1	3	3	6	3	5	5	1	1	2	4
298	20	5	1	20_100_1	0	4	3	3	3	2	2	3	1	3	3	6	3	5	5	1	1	2	4
299	20	5	2	20_100_2	1	2	3	2	1	3	1	3	1	3	3	6	3	5	5	1	1	2	4
300	20	5	3	20_100_3	0	3	3	1	3	3	1	1	1	3	3	6	3	5	5	1	1	2	4
301	21	1	1	21_101_1	1	1	1	3	1	1	3	2	1	2	3	9	2	2	2	2	2	2	2
302	21	1	2	21_101_2	0	3	2	2	1	3	1	1	1	2	3	9	2	2	2	2	2	2	2
303	21	1	3	21_101_3	0	2	2	1	3	2	3	1	1	2	3	9	2	2	2	2	2	2	2
304	21	2	1	21_102_1	1	1	2	2	2	2	1	2	1	2	3	9	2	2	2	2	2	2	2
305	21	2	2	21_102_2	0	2	1	1	3	1	2	1	1	2	3	9	2	2	2	2	2	2	2
306	21	2	3	21_102_3	0	3	3	2	3	2	2	3	1	2	3	9	2	2	2	2	2	2	2
307	21	3	1	21_103_1	1	1	1	3	1	2	1	2	1	2	3	9	2	2	2	2	2	2	2
308	21	3	2	21_103_2	0	4	3	1	2	2	3	3	1	2	3	9	2	2	2	2	2	2	2
309	21	3	3	21_103_3	0	2	1	2	2	3	2	1	1	2	3	9	2	2	2	2	2	2	2
310	21	4	1	21_104_1	0	1	1	3	2	1	1	2	1	2	3	9	2	2	2	2	2	2	2
311	21	4	2	21_104_2	1	4	2	2	1	3	3	3	1	2	3	9	2	2	2	2	2	2	2
312	21	4	3	21_104_3	0	3	2	1	3	1	2	1	1	2	3	9	2	2	2	2	2	2	2
313	21	5	1	21_105_1	0	4	3	3	3	2	2	3	1	2	3	9	2	2	2	2	2	2	2
314	21	5	2	21_105_2	1	2	3	2	1	3	1	3	1	2	3	9	2	2	2	2	2	2	2
315	21	5	3	21_105_3	0	3	3	1	3	3	1	1	1	2	3	9	2	2	2	2	2	2	2
316	22	1	1	22_106_1	1	1	1	3	1	1	3	2	1	2	2	1	1	2	3	1	2	2	4
317	22	1	2	22_106_2	0	3	2	2	1	3	1	1	1	2	2	1	1	2	3	1	2	2	4
318	22	1	3	22_106_3	0	2	2	1	3	2	3	1	1	2	2	1	1	2	3	1	2	2	4
319	22	2	1	22_107_1	0	1	2	2	2	2	1	2	1	2	2	1	1	2	3	1	2	2	4
320	22	2	2	22_107_2	1	2	1	1	3	1	2	1	1	2	2	1	1	2	3	1	2	2	4
321	22	2	3	22_107_3	0	3	3	2	3	2	2	3	1	2	2	1	1	2	3	1	2	2	4
322	22	3	1	22_108_1	0	1	1	3	1	2	1	2	1	2	2	1	1	2	3	1	2	2	4
323	22	3	2	22_108_2	1	4	3	1	2	2	3	3	1	2	2	1	1	2	3	1	2	2	4
324	22	3	3	22_108_3	0	2	1	2	2	3	2	1	1	2	2	1	1	2	3	1	2	2	4
325	22	4	1	22_109_1	1	1	1	3	2	1	1	2	1	2	2	1	1	2	3	1	2	2	4
326	22	4	2	22_109_2	0	4	2	2	1	3	3	3	1	2	2	1	1	2	3	1	2	2	4
327	22	4	3	22_109_3	0	3	2	1	3	1	2	1	1	2	2	1	1	2	3	1	2	2	4
328	22	5	1	22_110_1	1	4	3	3	3	2	2	3	1	2	2	1	1	2	3	1	2	2	4
329	22	5	2	22_110_2	0	2	3	2	1	3	1	3	1	2	2	1	1	2	3	1	2	2	4
330	22	5	3	22_110_3	0	3	3	1	3	3	1	1	1	2	2	1	1	2	3	1	2	2	4
331	23	1	1	23_111_1	0	1	1	3	1	1	3	2	1	1	4	1	1	1	2	1	2	3	2
332	23	1	2	23_111_2	1	3	2	2	1	3	1	1	1	1	4	1	1	1	2	1	2	3	2
333	23	1	3	23_111_3	0	2	2	1	3	2	3	1	1	1	4	1	1	1	2	1	2	3	2
334	23	2	1	23_112_1	0	1	2	2	2	2	1	2	1	1	4	1	1	1	2	1	2	3	2
335	23	2	2	23_112_2	1	2	1	1	3	1	2	1	1	1	4	1	1	1	2	1	2	3	2
336	23	2	3	23_112_3	0	3	3	2	3	2	2	3	1	1	4	1	1	1	2	1	2	3	2
337	23	3	1	23_113_1	1	1	1	3	1	2	1	2	1	1	4	1	1	1	2	1	2	3	2
338	23	3	2	23_113_2	0	4	3	1	2	2	3	3	1	1	4	1	1	1	2	1	2	3	2
339	23	3	3	23_113_3	0	2	1	2	2	3	2	1	1	1	4	1	1	1	2	1	2	3	2
340	23	4	1	23_114_1	1	1	1	3	2	1	1	2	1	1	4	1	1	1	2	1	2	3	2
341	23	4	2	23_114_2	0	4	2	2	1	3	3	3	1	1	4	1	1	1	2	1	2	3	2
342	23	4	3	23_114_3	0	3	2	1	3	1	2	1	1	1	4	1	1	1	2	1	2	3	2
343	23	5	1	23_115_1	0	4	3	3	3	2	2	3	1	1	4	1	1	1	2	1	2	3	2
344	23	5	2	23_115_2	1	2	3	2	1	3	1	3	1	1	4	1	1	1	2	1	2	3	2
345	23	5	3	23_115_3	0	3	3	1	3	3	1	1	1	1	4	1	1	1	2	1	2	3	2
346	24	1	1	24_116_1	0	1	1	3	1	1	3	2	1	3	2	3	4	3	2	1	1	2	4
347	24	1	2	24_116_2	1	3	2	2	1	3	1	1	1	3	2	3	4	3	2	1	1	2	4
348	24	1	3	24_116_3	0	2	2	1	3	2	3	1	1	3	2	3	4	3	2	1	1	2	4
349	24	2	1	24_117_1	0	1	2	2	2	2	1	2	1	3	2	3	4	3	2	1	1	2	4
350	24	2	2	24_117_2	0	2	1	1	3	1	2	1	1	3	2	3	4	3	2	1	1	2	4
351	24	2	3	24_117_3	1	3	3	2	3	2	2	3	1	3	2	3	4	3	2	1	1	2	4
352	24	3	1	24_118_1	0	1	1	3	1	2	1	2	1	3	2	3	4	3	2	1	1	2	4
353	24	3	2	24_118_2	0	4	3	1	2	2	3	3	1	3	2	3	4	3	2	1	1	2	4
354	24	3	3	24_118_3	1	2	1	2	2	3	2	1	1	3	2	3	4	3	2	1	1	2	4
355	24	4	1	24_119_1	0	1	1	3	2	1	1	2	1	3	2	3	4	3	2	1	1	2	4
356	24	4	2	24_119_2	0	4	2	2	1	3	3	3	1	3	2	3	4	3	2	1	1	2	4
357	24	4	3	24_119_3	1	3	2	1	3	1	2	1	1	3	2	3	4	3	2	1	1	2	4
358	24	5	1	24_120_1	0	4	3	3	3	2	2	3	1	3	2	3	4	3	2	1	1	2	4
359	24	5	2	24_120_2	0	2	3	2	1	3	1	3	1	3	2	3	4	3	2	1	1	2	4
360	24	5	3	24_120_3	1	3	3	1	3	3	1	1	1	3	2	3	4	3	2	1	1	2	4
361	25	1	1	25_121_1	0	1	1	3	1	1	3	2	1	2	4	1	1	1	2	2	2	1	2
362	25	1	2	25_121_2	0	3	2	2	1	3	1	1	1	2	4	1	1	1	2	2	2	1	2
363	25	1	3	25_121_3	1	2	2	1	3	2	3	1	1	2	4	1	1	1	2	2	2	1	2
364	25	2	1	25_122_1	0	1	2	2	2	2	1	2	1	2	4	1	1	1	2	2	2	1	2
365	25	2	2	25_122_2	0	2	1	1	3	1	2	1	1	2	4	1	1	1	2	2	2	1	2
366	25	2	3	25_122_3	1	3	3	2	3	2	2	3	1	2	4	1	1	1	2	2	2	1	2
367	25	3	1	25_123_1	0	1	1	3	1	2	1	2	1	2	4	1	1	1	2	2	2	1	2
368	25	3	2	25_123_2	1	4	3	1	2	2	3	3	1	2	4	1	1	1	2	2	2	1	2
369	25	3	3	25_123_3	0	2	1	2	2	3	2	1	1	2	4	1	1	1	2	2	2	1	2
370	25	4	1	25_124_1	1	1	1	3	2	1	1	2	1	2	4	1	1	1	2	2	2	1	2
371	25	4	2	25_124_2	0	4	2	2	1	3	3	3	1	2	4	1	1	1	2	2	2	1	2
372	25	4	3	25_124_3	0	3	2	1	3	1	2	1	1	2	4	1	1	1	2	2	2	1	2
373	25	5	1	25_125_1	0	4	3	3	3	2	2	3	1	2	4	1	1	1	2	2	2	1	2
374	25	5	2	25_125_2	1	2	3	2	1	3	1	3	1	2	4	1	1	1	2	2	2	1	2
375	25	5	3	25_125_3	0	3	3	1	3	3	1	1	1	2	4	1	1	1	2	2	2	1	2
376	26	1	1	26_126_1	1	1	1	3	1	1	3	2	1	2	3	1	1	1	1	2	3	1	1
377	26	1	2	26_126_2	0	3	2	2	1	3	1	1	1	2	3	1	1	1	1	2	3	1	1
378	26	1	3	26_126_3	0	2	2	1	3	2	3	1	1	2	3	1	1	1	1	2	3	1	1
379	26	2	1	26_127_1	1	1	2	2	2	2	1	2	1	2	3	1	1	1	1	2	3	1	1
380	26	2	2	26_127_2	0	2	1	1	3	1	2	1	1	2	3	1	1	1	1	2	3	1	1
381	26	2	3	26_127_3	0	3	3	2	3	2	2	3	1	2	3	1	1	1	1	2	3	1	1
382	26	3	1	26_128_1	0	1	1	3	1	2	1	2	1	2	3	1	1	1	1	2	3	1	1
383	26	3	2	26_128_2	1	4	3	1	2	2	3	3	1	2	3	1	1	1	1	2	3	1	1
384	26	3	3	26_128_3	0	2	1	2	2	3	2	1	1	2	3	1	1	1	1	2	3	1	1
385	26	4	1	26_129_1	1	1	1	3	2	1	1	2	1	2	3	1	1	1	1	2	3	1	1
386	26	4	2	26_129_2	0	4	2	2	1	3	3	3	1	2	3	1	1	1	1	2	3	1	1
387	26	4	3	26_129_3	0	3	2	1	3	1	2	1	1	2	3	1	1	1	1	2	3	1	1
388	26	5	1	26_130_1	1	4	3	3	3	2	2	3	1	2	3	1	1	1	1	2	3	1	1
389	26	5	2	26_130_2	0	2	3	2	1	3	1	3	1	2	3	1	1	1	1	2	3	1	1
390	26	5	3	26_130_3	0	3	3	1	3	3	1	1	1	2	3	1	1	1	1	2	3	1	1
391	27	1	1	27_131_1	1	1	1	3	1	1	3	2	1	2	3	1	1	1	1	2	2	1	1
392	27	1	2	27_131_2	0	3	2	2	1	3	1	1	1	2	3	1	1	1	1	2	2	1	1
393	27	1	3	27_131_3	0	2	2	1	3	2	3	1	1	2	3	1	1	1	1	2	2	1	1
394	27	2	1	27_132_1	1	1	2	2	2	2	1	2	1	2	3	1	1	1	1	2	2	1	1
395	27	2	2	27_132_2	0	2	1	1	3	1	2	1	1	2	3	1	1	1	1	2	2	1	1
396	27	2	3	27_132_3	0	3	3	2	3	2	2	3	1	2	3	1	1	1	1	2	2	1	1
397	27	3	1	27_133_1	1	1	1	3	1	2	1	2	1	2	3	1	1	1	1	2	2	1	1
398	27	3	2	27_133_2	0	4	3	1	2	2	3	3	1	2	3	1	1	1	1	2	2	1	1
399	27	3	3	27_133_3	0	2	1	2	2	3	2	1	1	2	3	1	1	1	1	2	2	1	1
400	27	4	1	27_134_1	0	1	1	3	2	1	1	2	1	2	3	1	1	1	1	2	2	1	1
401	27	4	2	27_134_2	1	4	2	2	1	3	3	3	1	2	3	1	1	1	1	2	2	1	1
402	27	4	3	27_134_3	0	3	2	1	3	1	2	1	1	2	3	1	1	1	1	2	2	1	1
403	27	5	1	27_135_1	0	4	3	3	3	2	2	3	1	2	3	1	1	1	1	2	2	1	1
404	27	5	2	27_135_2	1	2	3	2	1	3	1	3	1	2	3	1	1	1	1	2	2	1	1
405	27	5	3	27_135_3	0	3	3	1	3	3	1	1	1	2	3	1	1	1	1	2	2	1	1
406	28	1	1	28_136_1	1	1	1	3	1	1	3	2	1	2	3	1	1	1	1	1	2	2	2
407	28	1	2	28_136_2	0	3	2	2	1	3	1	1	1	2	3	1	1	1	1	1	2	2	2
408	28	1	3	28_136_3	0	2	2	1	3	2	3	1	1	2	3	1	1	1	1	1	2	2	2
409	28	2	1	28_137_1	1	1	2	2	2	2	1	2	1	2	3	1	1	1	1	1	2	2	2
410	28	2	2	28_137_2	0	2	1	1	3	1	2	1	1	2	3	1	1	1	1	1	2	2	2
411	28	2	3	28_137_3	0	3	3	2	3	2	2	3	1	2	3	1	1	1	1	1	2	2	2
412	28	3	1	28_138_1	1	1	1	3	1	2	1	2	1	2	3	1	1	1	1	1	2	2	2
413	28	3	2	28_138_2	0	4	3	1	2	2	3	3	1	2	3	1	1	1	1	1	2	2	2
414	28	3	3	28_138_3	0	2	1	2	2	3	2	1	1	2	3	1	1	1	1	1	2	2	2
415	28	4	1	28_139_1	1	1	1	3	2	1	1	2	1	2	3	1	1	1	1	1	2	2	2
416	28	4	2	28_139_2	0	4	2	2	1	3	3	3	1	2	3	1	1	1	1	1	2	2	2
417	28	4	3	28_139_3	0	3	2	1	3	1	2	1	1	2	3	1	1	1	1	1	2	2	2
418	28	5	1	28_140_1	0	4	3	3	3	2	2	3	1	2	3	1	1	1	1	1	2	2	2
419	28	5	2	28_140_2	1	2	3	2	1	3	1	3	1	2	3	1	1	1	1	1	2	2	2
420	28	5	3	28_140_3	0	3	3	1	3	3	1	1	1	2	3	1	1	1	1	1	2	2	2
421	29	1	1	29_141_1	0	1	1	3	1	1	3	2	1	2	3	1	1	1	2	1	2	1	1
422	29	1	2	29_141_2	1	3	2	2	1	3	1	1	1	2	3	1	1	1	2	1	2	1	1
423	29	1	3	29_141_3	0	2	2	1	3	2	3	1	1	2	3	1	1	1	2	1	2	1	1
424	29	2	1	29_142_1	0	1	2	2	2	2	1	2	1	2	3	1	1	1	2	1	2	1	1
425	29	2	2	29_142_2	0	2	1	1	3	1	2	1	1	2	3	1	1	1	2	1	2	1	1
426	29	2	3	29_142_3	1	3	3	2	3	2	2	3	1	2	3	1	1	1	2	1	2	1	1
427	29	3	1	29_143_1	1	1	1	3	1	2	1	2	1	2	3	1	1	1	2	1	2	1	1
428	29	3	2	29_143_2	0	4	3	1	2	2	3	3	1	2	3	1	1	1	2	1	2	1	1
429	29	3	3	29_143_3	0	2	1	2	2	3	2	1	1	2	3	1	1	1	2	1	2	1	1
430	29	4	1	29_144_1	0	1	1	3	2	1	1	2	1	2	3	1	1	1	2	1	2	1	1
431	29	4	2	29_144_2	0	4	2	2	1	3	3	3	1	2	3	1	1	1	2	1	2	1	1
432	29	4	3	29_144_3	1	3	2	1	3	1	2	1	1	2	3	1	1	1	2	1	2	1	1
433	29	5	1	29_145_1	0	4	3	3	3	2	2	3	1	2	3	1	1	1	2	1	2	1	1
434	29	5	2	29_145_2	0	2	3	2	1	3	1	3	1	2	3	1	1	1	2	1	2	1	1
435	29	5	3	29_145_3	1	3	3	1	3	3	1	1	1	2	3	1	1	1	2	1	2	1	1
436	30	1	1	30_146_1	0	1	1	3	1	1	3	2	1	3	2	9	4	1	4	1	1	3	4
437	30	1	2	30_146_2	1	3	2	2	1	3	1	1	1	3	2	9	4	1	4	1	1	3	4
438	30	1	3	30_146_3	0	2	2	1	3	2	3	1	1	3	2	9	4	1	4	1	1	3	4
439	30	2	1	30_147_1	0	1	2	2	2	2	1	2	1	3	2	9	4	1	4	1	1	3	4
440	30	2	2	30_147_2	1	2	1	1	3	1	2	1	1	3	2	9	4	1	4	1	1	3	4
441	30	2	3	30_147_3	0	3	3	2	3	2	2	3	1	3	2	9	4	1	4	1	1	3	4
442	30	3	1	30_148_1	0	1	1	3	1	2	1	2	1	3	2	9	4	1	4	1	1	3	4
443	30	3	2	30_148_2	1	4	3	1	2	2	3	3	1	3	2	9	4	1	4	1	1	3	4
444	30	3	3	30_148_3	0	2	1	2	2	3	2	1	1	3	2	9	4	1	4	1	1	3	4
445	30	4	1	30_149_1	0	1	1	3	2	1	1	2	1	3	2	9	4	1	4	1	1	3	4
446	30	4	2	30_149_2	1	4	2	2	1	3	3	3	1	3	2	9	4	1	4	1	1	3	4
447	30	4	3	30_149_3	0	3	2	1	3	1	2	1	1	3	2	9	4	1	4	1	1	3	4
448	30	5	1	30_150_1	0	4	3	3	3	2	2	3	1	3	2	9	4	1	4	1	1	3	4
449	30	5	2	30_150_2	1	2	3	2	1	3	1	3	1	3	2	9	4	1	4	1	1	3	4
450	30	5	3	30_150_3	0	3	3	1	3	3	1	1	1	3	2	9	4	1	4	1	1	3	4
451	31	1	1	31_151_1	0	1	1	3	1	1	3	2	1	4	3	3	3	5	5	2	1	2	4
452	31	1	2	31_151_2	0	3	2	2	1	3	1	1	1	4	3	3	3	5	5	2	1	2	4
453	31	1	3	31_151_3	1	2	2	1	3	2	3	1	1	4	3	3	3	5	5	2	1	2	4
454	31	2	1	31_152_1	0	1	2	2	2	2	1	2	1	4	3	3	3	5	5	2	1	2	4
455	31	2	2	31_152_2	1	2	1	1	3	1	2	1	1	4	3	3	3	5	5	2	1	2	4
456	31	2	3	31_152_3	0	3	3	2	3	2	2	3	1	4	3	3	3	5	5	2	1	2	4
457	31	3	1	31_153_1	0	1	1	3	1	2	1	2	1	4	3	3	3	5	5	2	1	2	4
458	31	3	2	31_153_2	0	4	3	1	2	2	3	3	1	4	3	3	3	5	5	2	1	2	4
459	31	3	3	31_153_3	1	2	1	2	2	3	2	1	1	4	3	3	3	5	5	2	1	2	4
460	31	4	1	31_154_1	0	1	1	3	2	1	1	2	1	4	3	3	3	5	5	2	1	2	4
461	31	4	2	31_154_2	0	4	2	2	1	3	3	3	1	4	3	3	3	5	5	2	1	2	4
462	31	4	3	31_154_3	1	3	2	1	3	1	2	1	1	4	3	3	3	5	5	2	1	2	4
463	31	5	1	31_155_1	0	4	3	3	3	2	2	3	1	4	3	3	3	5	5	2	1	2	4
464	31	5	2	31_155_2	1	2	3	2	1	3	1	3	1	4	3	3	3	5	5	2	1	2	4
465	31	5	3	31_155_3	0	3	3	1	3	3	1	1	1	4	3	3	3	5	5	2	1	2	4
466	32	1	1	32_156_1	0	1	1	3	1	1	3	2	1	2	4	1	1	2	2	2	1	1	2
467	32	1	2	32_156_2	0	3	2	2	1	3	1	1	1	2	4	1	1	2	2	2	1	1	2
468	32	1	3	32_156_3	1	2	2	1	3	2	3	1	1	2	4	1	1	2	2	2	1	1	2
469	32	2	1	32_157_1	0	1	2	2	2	2	1	2	1	2	4	1	1	2	2	2	1	1	2
470	32	2	2	32_157_2	1	2	1	1	3	1	2	1	1	2	4	1	1	2	2	2	1	1	2
471	32	2	3	32_157_3	0	3	3	2	3	2	2	3	1	2	4	1	1	2	2	2	1	1	2
472	32	3	1	32_158_1	0	1	1	3	1	2	1	2	1	2	4	1	1	2	2	2	1	1	2
473	32	3	2	32_158_2	0	4	3	1	2	2	3	3	1	2	4	1	1	2	2	2	1	1	2
474	32	3	3	32_158_3	1	2	1	2	2	3	2	1	1	2	4	1	1	2	2	2	1	1	2
475	32	4	1	32_159_1	1	1	1	3	2	1	1	2	1	2	4	1	1	2	2	2	1	1	2
476	32	4	2	32_159_2	0	4	2	2	1	3	3	3	1	2	4	1	1	2	2	2	1	1	2
477	32	4	3	32_159_3	0	3	2	1	3	1	2	1	1	2	4	1	1	2	2	2	1	1	2
478	32	5	1	32_160_1	0	4	3	3	3	2	2	3	1	2	4	1	1	2	2	2	1	1	2
479	32	5	2	32_160_2	1	2	3	2	1	3	1	3	1	2	4	1	1	2	2	2	1	1	2
480	32	5	3	32_160_3	0	3	3	1	3	3	1	1	1	2	4	1	1	2	2	2	1	1	2
481	33	1	1	33_161_1	0	1	1	3	1	1	3	2	1	4	4	2	3	5	4	1	1	4	4
482	33	1	2	33_161_2	1	3	2	2	1	3	1	1	1	4	4	2	3	5	4	1	1	4	4
483	33	1	3	33_161_3	0	2	2	1	3	2	3	1	1	4	4	2	3	5	4	1	1	4	4
484	33	2	1	33_162_1	1	1	2	2	2	2	1	2	1	4	4	2	3	5	4	1	1	4	4
485	33	2	2	33_162_2	0	2	1	1	3	1	2	1	1	4	4	2	3	5	4	1	1	4	4
486	33	2	3	33_162_3	0	3	3	2	3	2	2	3	1	4	4	2	3	5	4	1	1	4	4
487	33	3	1	33_163_1	0	1	1	3	1	2	1	2	1	4	4	2	3	5	4	1	1	4	4
488	33	3	2	33_163_2	1	4	3	1	2	2	3	3	1	4	4	2	3	5	4	1	1	4	4
489	33	3	3	33_163_3	0	2	1	2	2	3	2	1	1	4	4	2	3	5	4	1	1	4	4
490	33	4	1	33_164_1	0	1	1	3	2	1	1	2	1	4	4	2	3	5	4	1	1	4	4
491	33	4	2	33_164_2	1	4	2	2	1	3	3	3	1	4	4	2	3	5	4	1	1	4	4
492	33	4	3	33_164_3	0	3	2	1	3	1	2	1	1	4	4	2	3	5	4	1	1	4	4
493	33	5	1	33_165_1	1	4	3	3	3	2	2	3	1	4	4	2	3	5	4	1	1	4	4
494	33	5	2	33_165_2	0	2	3	2	1	3	1	3	1	4	4	2	3	5	4	1	1	4	4
495	33	5	3	33_165_3	0	3	3	1	3	3	1	1	1	4	4	2	3	5	4	1	1	4	4
496	34	1	1	34_166_1	0	1	1	3	1	1	3	2	1	3	3	5	3	4	4	1	2	4	5
497	34	1	2	34_166_2	1	3	2	2	1	3	1	1	1	3	3	5	3	4	4	1	2	4	5
498	34	1	3	34_166_3	0	2	2	1	3	2	3	1	1	3	3	5	3	4	4	1	2	4	5
499	34	2	1	34_167_1	0	1	2	2	2	2	1	2	1	3	3	5	3	4	4	1	2	4	5
500	34	2	2	34_167_2	1	2	1	1	3	1	2	1	1	3	3	5	3	4	4	1	2	4	5
501	34	2	3	34_167_3	0	3	3	2	3	2	2	3	1	3	3	5	3	4	4	1	2	4	5
502	34	3	1	34_168_1	0	1	1	3	1	2	1	2	1	3	3	5	3	4	4	1	2	4	5
503	34	3	2	34_168_2	1	4	3	1	2	2	3	3	1	3	3	5	3	4	4	1	2	4	5
504	34	3	3	34_168_3	0	2	1	2	2	3	2	1	1	3	3	5	3	4	4	1	2	4	5
505	34	4	1	34_169_1	0	1	1	3	2	1	1	2	1	3	3	5	3	4	4	1	2	4	5
506	34	4	2	34_169_2	1	4	2	2	1	3	3	3	1	3	3	5	3	4	4	1	2	4	5
507	34	4	3	34_169_3	0	3	2	1	3	1	2	1	1	3	3	5	3	4	4	1	2	4	5
508	34	5	1	34_170_1	1	4	3	3	3	2	2	3	1	3	3	5	3	4	4	1	2	4	5
509	34	5	2	34_170_2	0	2	3	2	1	3	1	3	1	3	3	5	3	4	4	1	2	4	5
510	34	5	3	34_170_3	0	3	3	1	3	3	1	1	1	3	3	5	3	4	4	1	2	4	5
511	35	1	1	35_171_1	1	1	1	3	1	1	3	2	1	2	4	1	1	1	1	1	2	1	1
512	35	1	2	35_171_2	0	3	2	2	1	3	1	1	1	2	4	1	1	1	1	1	2	1	1
513	35	1	3	35_171_3	0	2	2	1	3	2	3	1	1	2	4	1	1	1	1	1	2	1	1
514	35	2	1	35_172_1	1	1	2	2	2	2	1	2	1	2	4	1	1	1	1	1	2	1	1
515	35	2	2	35_172_2	0	2	1	1	3	1	2	1	1	2	4	1	1	1	1	1	2	1	1
516	35	2	3	35_172_3	0	3	3	2	3	2	2	3	1	2	4	1	1	1	1	1	2	1	1
517	35	3	1	35_173_1	0	1	1	3	1	2	1	2	1	2	4	1	1	1	1	1	2	1	1
518	35	3	2	35_173_2	0	4	3	1	2	2	3	3	1	2	4	1	1	1	1	1	2	1	1
519	35	3	3	35_173_3	1	2	1	2	2	3	2	1	1	2	4	1	1	1	1	1	2	1	1
520	35	4	1	35_174_1	1	1	1	3	2	1	1	2	1	2	4	1	1	1	1	1	2	1	1
521	35	4	2	35_174_2	0	4	2	2	1	3	3	3	1	2	4	1	1	1	1	1	2	1	1
522	35	4	3	35_174_3	0	3	2	1	3	1	2	1	1	2	4	1	1	1	1	1	2	1	1
523	35	5	1	35_175_1	0	4	3	3	3	2	2	3	1	2	4	1	1	1	1	1	2	1	1
524	35	5	2	35_175_2	0	2	3	2	1	3	1	3	1	2	4	1	1	1	1	1	2	1	1
525	35	5	3	35_175_3	1	3	3	1	3	3	1	1	1	2	4	1	1	1	1	1	2	1	1
526	36	1	1	36_176_1	0	1	1	3	1	1	3	2	1	4	4	5	5	2	3	1	1	1	5
527	36	1	2	36_176_2	0	3	2	2	1	3	1	1	1	4	4	5	5	2	3	1	1	1	5
528	36	1	3	36_176_3	1	2	2	1	3	2	3	1	1	4	4	5	5	2	3	1	1	1	5
529	36	2	1	36_177_1	0	1	2	2	2	2	1	2	1	4	4	5	5	2	3	1	1	1	5
530	36	2	2	36_177_2	0	2	1	1	3	1	2	1	1	4	4	5	5	2	3	1	1	1	5
531	36	2	3	36_177_3	1	3	3	2	3	2	2	3	1	4	4	5	5	2	3	1	1	1	5
532	36	3	1	36_178_1	1	1	1	3	1	2	1	2	1	4	4	5	5	2	3	1	1	1	5
533	36	3	2	36_178_2	0	4	3	1	2	2	3	3	1	4	4	5	5	2	3	1	1	1	5
534	36	3	3	36_178_3	0	2	1	2	2	3	2	1	1	4	4	5	5	2	3	1	1	1	5
535	36	4	1	36_179_1	0	1	1	3	2	1	1	2	1	4	4	5	5	2	3	1	1	1	5
536	36	4	2	36_179_2	0	4	2	2	1	3	3	3	1	4	4	5	5	2	3	1	1	1	5
537	36	4	3	36_179_3	1	3	2	1	3	1	2	1	1	4	4	5	5	2	3	1	1	1	5
538	36	5	1	36_180_1	0	4	3	3	3	2	2	3	1	4	4	5	5	2	3	1	1	1	5
539	36	5	2	36_180_2	1	2	3	2	1	3	1	3	1	4	4	5	5	2	3	1	1	1	5
540	36	5	3	36_180_3	0	3	3	1	3	3	1	1	1	4	4	5	5	2	3	1	1	1	5
541	37	1	1	37_181_1	0	1	1	3	1	1	3	2	1	5	3	3	5	4	2	1	1	4	5
542	37	1	2	37_181_2	1	3	2	2	1	3	1	1	1	5	3	3	5	4	2	1	1	4	5
543	37	1	3	37_181_3	0	2	2	1	3	2	3	1	1	5	3	3	5	4	2	1	1	4	5
544	37	2	1	37_182_1	0	1	2	2	2	2	1	2	1	5	3	3	5	4	2	1	1	4	5
545	37	2	2	37_182_2	0	2	1	1	3	1	2	1	1	5	3	3	5	4	2	1	1	4	5
546	37	2	3	37_182_3	1	3	3	2	3	2	2	3	1	5	3	3	5	4	2	1	1	4	5
547	37	3	1	37_183_1	0	1	1	3	1	2	1	2	1	5	3	3	5	4	2	1	1	4	5
548	37	3	2	37_183_2	1	4	3	1	2	2	3	3	1	5	3	3	5	4	2	1	1	4	5
549	37	3	3	37_183_3	0	2	1	2	2	3	2	1	1	5	3	3	5	4	2	1	1	4	5
550	37	4	1	37_184_1	0	1	1	3	2	1	1	2	1	5	3	3	5	4	2	1	1	4	5
551	37	4	2	37_184_2	1	4	2	2	1	3	3	3	1	5	3	3	5	4	2	1	1	4	5
552	37	4	3	37_184_3	0	3	2	1	3	1	2	1	1	5	3	3	5	4	2	1	1	4	5
553	37	5	1	37_185_1	1	4	3	3	3	2	2	3	1	5	3	3	5	4	2	1	1	4	5
554	37	5	2	37_185_2	0	2	3	2	1	3	1	3	1	5	3	3	5	4	2	1	1	4	5
555	37	5	3	37_185_3	0	3	3	1	3	3	1	1	1	5	3	3	5	4	2	1	1	4	5
556	38	1	1	38_186_1	1	1	1	3	1	1	3	2	1	4	4	6	2	2	1	1	2	1	1
557	38	1	2	38_186_2	0	3	2	2	1	3	1	1	1	4	4	6	2	2	1	1	2	1	1
558	38	1	3	38_186_3	0	2	2	1	3	2	3	1	1	4	4	6	2	2	1	1	2	1	1
559	38	2	1	38_187_1	1	1	2	2	2	2	1	2	1	4	4	6	2	2	1	1	2	1	1
560	38	2	2	38_187_2	0	2	1	1	3	1	2	1	1	4	4	6	2	2	1	1	2	1	1
561	38	2	3	38_187_3	0	3	3	2	3	2	2	3	1	4	4	6	2	2	1	1	2	1	1
562	38	3	1	38_188_1	0	1	1	3	1	2	1	2	1	4	4	6	2	2	1	1	2	1	1
563	38	3	2	38_188_2	1	4	3	1	2	2	3	3	1	4	4	6	2	2	1	1	2	1	1
564	38	3	3	38_188_3	0	2	1	2	2	3	2	1	1	4	4	6	2	2	1	1	2	1	1
565	38	4	1	38_189_1	0	1	1	3	2	1	1	2	1	4	4	6	2	2	1	1	2	1	1
566	38	4	2	38_189_2	1	4	2	2	1	3	3	3	1	4	4	6	2	2	1	1	2	1	1
567	38	4	3	38_189_3	0	3	2	1	3	1	2	1	1	4	4	6	2	2	1	1	2	1	1
568	38	5	1	38_190_1	1	4	3	3	3	2	2	3	1	4	4	6	2	2	1	1	2	1	1
569	38	5	2	38_190_2	0	2	3	2	1	3	1	3	1	4	4	6	2	2	1	1	2	1	1
570	38	5	3	38_190_3	0	3	3	1	3	3	1	1	1	4	4	6	2	2	1	1	2	1	1
571	39	1	1	39_191_1	0	1	1	3	1	1	3	2	1	4	3	3	3	5	4	1	1	2	5
572	39	1	2	39_191_2	1	3	2	2	1	3	1	1	1	4	3	3	3	5	4	1	1	2	5
573	39	1	3	39_191_3	0	2	2	1	3	2	3	1	1	4	3	3	3	5	4	1	1	2	5
574	39	2	1	39_192_1	0	1	2	2	2	2	1	2	1	4	3	3	3	5	4	1	1	2	5
575	39	2	2	39_192_2	0	2	1	1	3	1	2	1	1	4	3	3	3	5	4	1	1	2	5
576	39	2	3	39_192_3	1	3	3	2	3	2	2	3	1	4	3	3	3	5	4	1	1	2	5
577	39	3	1	39_193_1	0	1	1	3	1	2	1	2	1	4	3	3	3	5	4	1	1	2	5
578	39	3	2	39_193_2	1	4	3	1	2	2	3	3	1	4	3	3	3	5	4	1	1	2	5
579	39	3	3	39_193_3	0	2	1	2	2	3	2	1	1	4	3	3	3	5	4	1	1	2	5
580	39	4	1	39_194_1	0	1	1	3	2	1	1	2	1	4	3	3	3	5	4	1	1	2	5
581	39	4	2	39_194_2	0	4	2	2	1	3	3	3	1	4	3	3	3	5	4	1	1	2	5
582	39	4	3	39_194_3	1	3	2	1	3	1	2	1	1	4	3	3	3	5	4	1	1	2	5
583	39	5	1	39_195_1	0	4	3	3	3	2	2	3	1	4	3	3	3	5	4	1	1	2	5
584	39	5	2	39_195_2	1	2	3	2	1	3	1	3	1	4	3	3	3	5	4	1	1	2	5
585	39	5	3	39_195_3	0	3	3	1	3	3	1	1	1	4	3	3	3	5	4	1	1	2	5
586	40	1	1	40_196_1	0	1	1	3	1	1	3	2	2	5	4	3	2	2	1	1	2	2	4
587	40	1	2	40_196_2	0	3	2	2	1	3	1	1	2	5	4	3	2	2	1	1	2	2	4
588	40	1	3	40_196_3	1	2	2	1	3	2	3	1	2	5	4	3	2	2	1	1	2	2	4
589	40	2	1	40_197_1	1	1	2	2	2	2	1	2	2	5	4	3	2	2	1	1	2	2	4
590	40	2	2	40_197_2	0	2	1	1	3	1	2	1	2	5	4	3	2	2	1	1	2	2	4
591	40	2	3	40_197_3	0	3	3	2	3	2	2	3	2	5	4	3	2	2	1	1	2	2	4
592	40	3	1	40_198_1	0	1	1	3	1	2	1	2	2	5	4	3	2	2	1	1	2	2	4
593	40	3	2	40_198_2	0	4	3	1	2	2	3	3	2	5	4	3	2	2	1	1	2	2	4
594	40	3	3	40_198_3	1	2	1	2	2	3	2	1	2	5	4	3	2	2	1	1	2	2	4
595	40	4	1	40_199_1	1	1	1	3	2	1	1	2	2	5	4	3	2	2	1	1	2	2	4
596	40	4	2	40_199_2	0	4	2	2	1	3	3	3	2	5	4	3	2	2	1	1	2	2	4
597	40	4	3	40_199_3	0	3	2	1	3	1	2	1	2	5	4	3	2	2	1	1	2	2	4
598	40	5	1	40_200_1	0	4	3	3	3	2	2	3	2	5	4	3	2	2	1	1	2	2	4
599	40	5	2	40_200_2	1	2	3	2	1	3	1	3	2	5	4	3	2	2	1	1	2	2	4
600	40	5	3	40_200_3	0	3	3	1	3	3	1	1	2	5	4	3	2	2	1	1	2	2	4
601	41	1	1	41_201_1	0	1	1	3	1	1	3	2	1	5	1	5	5	5	5	1	1	2	4
602	41	1	2	41_201_2	0	3	2	2	1	3	1	1	1	5	1	5	5	5	5	1	1	2	4
603	41	1	3	41_201_3	1	2	2	1	3	2	3	1	1	5	1	5	5	5	5	1	1	2	4
604	41	2	1	41_202_1	0	1	2	2	2	2	1	2	1	5	1	5	5	5	5	1	1	2	4
605	41	2	2	41_202_2	1	2	1	1	3	1	2	1	1	5	1	5	5	5	5	1	1	2	4
606	41	2	3	41_202_3	0	3	3	2	3	2	2	3	1	5	1	5	5	5	5	1	1	2	4
607	41	3	1	41_203_1	0	1	1	3	1	2	1	2	1	5	1	5	5	5	5	1	1	2	4
608	41	3	2	41_203_2	0	4	3	1	2	2	3	3	1	5	1	5	5	5	5	1	1	2	4
609	41	3	3	41_203_3	1	2	1	2	2	3	2	1	1	5	1	5	5	5	5	1	1	2	4
610	41	4	1	41_204_1	0	1	1	3	2	1	1	2	1	5	1	5	5	5	5	1	1	2	4
611	41	4	2	41_204_2	0	4	2	2	1	3	3	3	1	5	1	5	5	5	5	1	1	2	4
612	41	4	3	41_204_3	1	3	2	1	3	1	2	1	1	5	1	5	5	5	5	1	1	2	4
613	41	5	1	41_205_1	0	4	3	3	3	2	2	3	1	5	1	5	5	5	5	1	1	2	4
614	41	5	2	41_205_2	1	2	3	2	1	3	1	3	1	5	1	5	5	5	5	1	1	2	4
615	41	5	3	41_205_3	0	3	3	1	3	3	1	1	1	5	1	5	5	5	5	1	1	2	4
616	42	1	1	42_206_1	0	1	1	3	1	1	3	2	2	4	3	5	4	5	3	2	1	4	5
617	42	1	2	42_206_2	0	3	2	2	1	3	1	1	2	4	3	5	4	5	3	2	1	4	5
618	42	1	3	42_206_3	1	2	2	1	3	2	3	1	2	4	3	5	4	5	3	2	1	4	5
619	42	2	1	42_207_1	0	1	2	2	2	2	1	2	2	4	3	5	4	5	3	2	1	4	5
620	42	2	2	42_207_2	0	2	1	1	3	1	2	1	2	4	3	5	4	5	3	2	1	4	5
621	42	2	3	42_207_3	1	3	3	2	3	2	2	3	2	4	3	5	4	5	3	2	1	4	5
622	42	3	1	42_208_1	0	1	1	3	1	2	1	2	2	4	3	5	4	5	3	2	1	4	5
623	42	3	2	42_208_2	0	4	3	1	2	2	3	3	2	4	3	5	4	5	3	2	1	4	5
624	42	3	3	42_208_3	1	2	1	2	2	3	2	1	2	4	3	5	4	5	3	2	1	4	5
625	42	4	1	42_209_1	0	1	1	3	2	1	1	2	2	4	3	5	4	5	3	2	1	4	5
626	42	4	2	42_209_2	0	4	2	2	1	3	3	3	2	4	3	5	4	5	3	2	1	4	5
627	42	4	3	42_209_3	1	3	2	1	3	1	2	1	2	4	3	5	4	5	3	2	1	4	5
628	42	5	1	42_210_1	1	4	3	3	3	2	2	3	2	4	3	5	4	5	3	2	1	4	5
629	42	5	2	42_210_2	0	2	3	2	1	3	1	3	2	4	3	5	4	5	3	2	1	4	5
630	42	5	3	42_210_3	0	3	3	1	3	3	1	1	2	4	3	5	4	5	3	2	1	4	5
631	43	1	1	43_211_1	0	1	1	3	1	1	3	2	1	4	3	6	4	2	5	1	1	2	4
632	43	1	2	43_211_2	0	3	2	2	1	3	1	1	1	4	3	6	4	2	5	1	1	2	4
633	43	1	3	43_211_3	1	2	2	1	3	2	3	1	1	4	3	6	4	2	5	1	1	2	4
634	43	2	1	43_212_1	0	1	2	2	2	2	1	2	1	4	3	6	4	2	5	1	1	2	4
635	43	2	2	43_212_2	1	2	1	1	3	1	2	1	1	4	3	6	4	2	5	1	1	2	4
636	43	2	3	43_212_3	0	3	3	2	3	2	2	3	1	4	3	6	4	2	5	1	1	2	4
637	43	3	1	43_213_1	0	1	1	3	1	2	1	2	1	4	3	6	4	2	5	1	1	2	4
638	43	3	2	43_213_2	0	4	3	1	2	2	3	3	1	4	3	6	4	2	5	1	1	2	4
639	43	3	3	43_213_3	1	2	1	2	2	3	2	1	1	4	3	6	4	2	5	1	1	2	4
640	43	4	1	43_214_1	0	1	1	3	2	1	1	2	1	4	3	6	4	2	5	1	1	2	4
641	43	4	2	43_214_2	1	4	2	2	1	3	3	3	1	4	3	6	4	2	5	1	1	2	4
642	43	4	3	43_214_3	0	3	2	1	3	1	2	1	1	4	3	6	4	2	5	1	1	2	4
643	43	5	1	43_215_1	0	4	3	3	3	2	2	3	1	4	3	6	4	2	5	1	1	2	4
644	43	5	2	43_215_2	1	2	3	2	1	3	1	3	1	4	3	6	4	2	5	1	1	2	4
645	43	5	3	43_215_3	0	3	3	1	3	3	1	1	1	4	3	6	4	2	5	1	1	2	4
646	44	1	1	44_216_1	1	1	1	3	1	1	3	2	1	3	4	6	3	1	2	1	1	1	3
647	44	1	2	44_216_2	0	3	2	2	1	3	1	1	1	3	4	6	3	1	2	1	1	1	3
648	44	1	3	44_216_3	0	2	2	1	3	2	3	1	1	3	4	6	3	1	2	1	1	1	3
649	44	2	1	44_217_1	1	1	2	2	2	2	1	2	1	3	4	6	3	1	2	1	1	1	3
650	44	2	2	44_217_2	0	2	1	1	3	1	2	1	1	3	4	6	3	1	2	1	1	1	3
651	44	2	3	44_217_3	0	3	3	2	3	2	2	3	1	3	4	6	3	1	2	1	1	1	3
652	44	3	1	44_218_1	0	1	1	3	1	2	1	2	1	3	4	6	3	1	2	1	1	1	3
653	44	3	2	44_218_2	0	4	3	1	2	2	3	3	1	3	4	6	3	1	2	1	1	1	3
654	44	3	3	44_218_3	1	2	1	2	2	3	2	1	1	3	4	6	3	1	2	1	1	1	3
655	44	4	1	44_219_1	1	1	1	3	2	1	1	2	1	3	4	6	3	1	2	1	1	1	3
656	44	4	2	44_219_2	0	4	2	2	1	3	3	3	1	3	4	6	3	1	2	1	1	1	3
657	44	4	3	44_219_3	0	3	2	1	3	1	2	1	1	3	4	6	3	1	2	1	1	1	3
658	44	5	1	44_220_1	1	4	3	3	3	2	2	3	1	3	4	6	3	1	2	1	1	1	3
659	44	5	2	44_220_2	0	2	3	2	1	3	1	3	1	3	4	6	3	1	2	1	1	1	3
660	44	5	3	44_220_3	0	3	3	1	3	3	1	1	1	3	4	6	3	1	2	1	1	1	3
661	45	1	1	45_221_1	1	1	1	3	1	1	3	2	1	3	5	2	5	2	5	1	2	4	3
662	45	1	2	45_221_2	0	3	2	2	1	3	1	1	1	3	5	2	5	2	5	1	2	4	3
663	45	1	3	45_221_3	0	2	2	1	3	2	3	1	1	3	5	2	5	2	5	1	2	4	3
664	45	2	1	45_222_1	0	1	2	2	2	2	1	2	1	3	5	2	5	2	5	1	2	4	3
665	45	2	2	45_222_2	1	2	1	1	3	1	2	1	1	3	5	2	5	2	5	1	2	4	3
666	45	2	3	45_222_3	0	3	3	2	3	2	2	3	1	3	5	2	5	2	5	1	2	4	3
667	45	3	1	45_223_1	0	1	1	3	1	2	1	2	1	3	5	2	5	2	5	1	2	4	3
668	45	3	2	45_223_2	0	4	3	1	2	2	3	3	1	3	5	2	5	2	5	1	2	4	3
669	45	3	3	45_223_3	1	2	1	2	2	3	2	1	1	3	5	2	5	2	5	1	2	4	3
670	45	4	1	45_224_1	0	1	1	3	2	1	1	2	1	3	5	2	5	2	5	1	2	4	3
671	45	4	2	45_224_2	0	4	2	2	1	3	3	3	1	3	5	2	5	2	5	1	2	4	3
672	45	4	3	45_224_3	1	3	2	1	3	1	2	1	1	3	5	2	5	2	5	1	2	4	3
673	45	5	1	45_225_1	1	4	3	3	3	2	2	3	1	3	5	2	5	2	5	1	2	4	3
674	45	5	2	45_225_2	0	2	3	2	1	3	1	3	1	3	5	2	5	2	5	1	2	4	3
675	45	5	3	45_225_3	0	3	3	1	3	3	1	1	1	3	5	2	5	2	5	1	2	4	3
676	46	1	1	46_226_1	1	1	1	3	1	1	3	2	1	4	2	3	3	1	5	1	1	2	4
677	46	1	2	46_226_2	0	3	2	2	1	3	1	1	1	4	2	3	3	1	5	1	1	2	4
678	46	1	3	46_226_3	0	2	2	1	3	2	3	1	1	4	2	3	3	1	5	1	1	2	4
679	46	2	1	46_227_1	0	1	2	2	2	2	1	2	1	4	2	3	3	1	5	1	1	2	4
680	46	2	2	46_227_2	1	2	1	1	3	1	2	1	1	4	2	3	3	1	5	1	1	2	4
681	46	2	3	46_227_3	0	3	3	2	3	2	2	3	1	4	2	3	3	1	5	1	1	2	4
682	46	3	1	46_228_1	1	1	1	3	1	2	1	2	1	4	2	3	3	1	5	1	1	2	4
683	46	3	2	46_228_2	0	4	3	1	2	2	3	3	1	4	2	3	3	1	5	1	1	2	4
684	46	3	3	46_228_3	0	2	1	2	2	3	2	1	1	4	2	3	3	1	5	1	1	2	4
685	46	4	1	46_229_1	0	1	1	3	2	1	1	2	1	4	2	3	3	1	5	1	1	2	4
686	46	4	2	46_229_2	1	4	2	2	1	3	3	3	1	4	2	3	3	1	5	1	1	2	4
687	46	4	3	46_229_3	0	3	2	1	3	1	2	1	1	4	2	3	3	1	5	1	1	2	4
688	46	5	1	46_230_1	1	4	3	3	3	2	2	3	1	4	2	3	3	1	5	1	1	2	4
689	46	5	2	46_230_2	0	2	3	2	1	3	1	3	1	4	2	3	3	1	5	1	1	2	4
690	46	5	3	46_230_3	0	3	3	1	3	3	1	1	1	4	2	3	3	1	5	1	1	2	4
691	47	1	1	47_231_1	1	1	1	3	1	1	3	2	1	4	4	6	5	2	3	1	1	2	5
692	47	1	2	47_231_2	0	3	2	2	1	3	1	1	1	4	4	6	5	2	3	1	1	2	5
693	47	1	3	47_231_3	0	2	2	1	3	2	3	1	1	4	4	6	5	2	3	1	1	2	5
694	47	2	1	47_232_1	1	1	2	2	2	2	1	2	1	4	4	6	5	2	3	1	1	2	5
695	47	2	2	47_232_2	0	2	1	1	3	1	2	1	1	4	4	6	5	2	3	1	1	2	5
696	47	2	3	47_232_3	0	3	3	2	3	2	2	3	1	4	4	6	5	2	3	1	1	2	5
697	47	3	1	47_233_1	1	1	1	3	1	2	1	2	1	4	4	6	5	2	3	1	1	2	5
698	47	3	2	47_233_2	0	4	3	1	2	2	3	3	1	4	4	6	5	2	3	1	1	2	5
699	47	3	3	47_233_3	0	2	1	2	2	3	2	1	1	4	4	6	5	2	3	1	1	2	5
700	47	4	1	47_234_1	1	1	1	3	2	1	1	2	1	4	4	6	5	2	3	1	1	2	5
701	47	4	2	47_234_2	0	4	2	2	1	3	3	3	1	4	4	6	5	2	3	1	1	2	5
702	47	4	3	47_234_3	0	3	2	1	3	1	2	1	1	4	4	6	5	2	3	1	1	2	5
703	47	5	1	47_235_1	0	4	3	3	3	2	2	3	1	4	4	6	5	2	3	1	1	2	5
704	47	5	2	47_235_2	1	2	3	2	1	3	1	3	1	4	4	6	5	2	3	1	1	2	5
705	47	5	3	47_235_3	0	3	3	1	3	3	1	1	1	4	4	6	5	2	3	1	1	2	5
706	48	1	1	48_236_1	1	1	1	3	1	1	3	2	1	2	3	1	2	1	1	2	3	1	1
707	48	1	2	48_236_2	0	3	2	2	1	3	1	1	1	2	3	1	2	1	1	2	3	1	1
708	48	1	3	48_236_3	0	2	2	1	3	2	3	1	1	2	3	1	2	1	1	2	3	1	1
709	48	2	1	48_237_1	1	1	2	2	2	2	1	2	1	2	3	1	2	1	1	2	3	1	1
710	48	2	2	48_237_2	0	2	1	1	3	1	2	1	1	2	3	1	2	1	1	2	3	1	1
711	48	2	3	48_237_3	0	3	3	2	3	2	2	3	1	2	3	1	2	1	1	2	3	1	1
712	48	3	1	48_238_1	1	1	1	3	1	2	1	2	1	2	3	1	2	1	1	2	3	1	1
713	48	3	2	48_238_2	0	4	3	1	2	2	3	3	1	2	3	1	2	1	1	2	3	1	1
714	48	3	3	48_238_3	0	2	1	2	2	3	2	1	1	2	3	1	2	1	1	2	3	1	1
715	48	4	1	48_239_1	1	1	1	3	2	1	1	2	1	2	3	1	2	1	1	2	3	1	1
716	48	4	2	48_239_2	0	4	2	2	1	3	3	3	1	2	3	1	2	1	1	2	3	1	1
717	48	4	3	48_239_3	0	3	2	1	3	1	2	1	1	2	3	1	2	1	1	2	3	1	1
718	48	5	1	48_240_1	1	4	3	3	3	2	2	3	1	2	3	1	2	1	1	2	3	1	1
719	48	5	2	48_240_2	0	2	3	2	1	3	1	3	1	2	3	1	2	1	1	2	3	1	1
720	48	5	3	48_240_3	0	3	3	1	3	3	1	1	1	2	3	1	2	1	1	2	3	1	1
721	49	1	1	49_241_1	0	1	1	3	1	1	3	2	2	4	5	3	5	5	3	2	2	1	1
722	49	1	2	49_241_2	0	3	2	2	1	3	1	1	2	4	5	3	5	5	3	2	2	1	1
723	49	1	3	49_241_3	1	2	2	1	3	2	3	1	2	4	5	3	5	5	3	2	2	1	1
724	49	2	1	49_242_1	0	1	2	2	2	2	1	2	2	4	5	3	5	5	3	2	2	1	1
725	49	2	2	49_242_2	1	2	1	1	3	1	2	1	2	4	5	3	5	5	3	2	2	1	1
726	49	2	3	49_242_3	0	3	3	2	3	2	2	3	2	4	5	3	5	5	3	2	2	1	1
727	49	3	1	49_243_1	0	1	1	3	1	2	1	2	2	4	5	3	5	5	3	2	2	1	1
728	49	3	2	49_243_2	0	4	3	1	2	2	3	3	2	4	5	3	5	5	3	2	2	1	1
729	49	3	3	49_243_3	1	2	1	2	2	3	2	1	2	4	5	3	5	5	3	2	2	1	1
730	49	4	1	49_244_1	1	1	1	3	2	1	1	2	2	4	5	3	5	5	3	2	2	1	1
731	49	4	2	49_244_2	0	4	2	2	1	3	3	3	2	4	5	3	5	5	3	2	2	1	1
732	49	4	3	49_244_3	0	3	2	1	3	1	2	1	2	4	5	3	5	5	3	2	2	1	1
733	49	5	1	49_245_1	0	4	3	3	3	2	2	3	2	4	5	3	5	5	3	2	2	1	1
734	49	5	2	49_245_2	1	2	3	2	1	3	1	3	2	4	5	3	5	5	3	2	2	1	1
735	49	5	3	49_245_3	0	3	3	1	3	3	1	1	2	4	5	3	5	5	3	2	2	1	1
736	50	1	1	50_246_1	0	1	1	3	1	1	3	2	1	4	2	5	5	4	2	1	2	2	5
737	50	1	2	50_246_2	0	3	2	2	1	3	1	1	1	4	2	5	5	4	2	1	2	2	5
738	50	1	3	50_246_3	1	2	2	1	3	2	3	1	1	4	2	5	5	4	2	1	2	2	5
739	50	2	1	50_247_1	0	1	2	2	2	2	1	2	1	4	2	5	5	4	2	1	2	2	5
740	50	2	2	50_247_2	0	2	1	1	3	1	2	1	1	4	2	5	5	4	2	1	2	2	5
741	50	2	3	50_247_3	1	3	3	2	3	2	2	3	1	4	2	5	5	4	2	1	2	2	5
742	50	3	1	50_248_1	0	1	1	3	1	2	1	2	1	4	2	5	5	4	2	1	2	2	5
743	50	3	2	50_248_2	1	4	3	1	2	2	3	3	1	4	2	5	5	4	2	1	2	2	5
744	50	3	3	50_248_3	0	2	1	2	2	3	2	1	1	4	2	5	5	4	2	1	2	2	5
745	50	4	1	50_249_1	0	1	1	3	2	1	1	2	1	4	2	5	5	4	2	1	2	2	5
746	50	4	2	50_249_2	1	4	2	2	1	3	3	3	1	4	2	5	5	4	2	1	2	2	5
747	50	4	3	50_249_3	0	3	2	1	3	1	2	1	1	4	2	5	5	4	2	1	2	2	5
748	50	5	1	50_250_1	1	4	3	3	3	2	2	3	1	4	2	5	5	4	2	1	2	2	5
749	50	5	2	50_250_2	0	2	3	2	1	3	1	3	1	4	2	5	5	4	2	1	2	2	5
750	50	5	3	50_250_3	0	3	3	1	3	3	1	1	1	4	2	5	5	4	2	1	2	2	5
751	51	1	1	51_251_1	0	1	1	3	1	1	3	2	2	3	1	6	2	3	2	1	1	1	5
752	51	1	2	51_251_2	1	3	2	2	1	3	1	1	2	3	1	6	2	3	2	1	1	1	5
753	51	1	3	51_251_3	0	2	2	1	3	2	3	1	2	3	1	6	2	3	2	1	1	1	5
754	51	2	1	51_252_1	0	1	2	2	2	2	1	2	2	3	1	6	2	3	2	1	1	1	5
755	51	2	2	51_252_2	1	2	1	1	3	1	2	1	2	3	1	6	2	3	2	1	1	1	5
756	51	2	3	51_252_3	0	3	3	2	3	2	2	3	2	3	1	6	2	3	2	1	1	1	5
757	51	3	1	51_253_1	0	1	1	3	1	2	1	2	2	3	1	6	2	3	2	1	1	1	5
758	51	3	2	51_253_2	0	4	3	1	2	2	3	3	2	3	1	6	2	3	2	1	1	1	5
759	51	3	3	51_253_3	1	2	1	2	2	3	2	1	2	3	1	6	2	3	2	1	1	1	5
760	51	4	1	51_254_1	0	1	1	3	2	1	1	2	2	3	1	6	2	3	2	1	1	1	5
761	51	4	2	51_254_2	0	4	2	2	1	3	3	3	2	3	1	6	2	3	2	1	1	1	5
762	51	4	3	51_254_3	1	3	2	1	3	1	2	1	2	3	1	6	2	3	2	1	1	1	5
763	51	5	1	51_255_1	0	4	3	3	3	2	2	3	2	3	1	6	2	3	2	1	1	1	5
764	51	5	2	51_255_2	1	2	3	2	1	3	1	3	2	3	1	6	2	3	2	1	1	1	5
765	51	5	3	51_255_3	0	3	3	1	3	3	1	1	2	3	1	6	2	3	2	1	1	1	5
766	52	1	1	52_256_1	0	1	1	3	1	1	3	2	1	4	3	3	3	3	3	1	2	2	2
767	52	1	2	52_256_2	1	3	2	2	1	3	1	1	1	4	3	3	3	3	3	1	2	2	2
768	52	1	3	52_256_3	0	2	2	1	3	2	3	1	1	4	3	3	3	3	3	1	2	2	2
769	52	2	1	52_257_1	0	1	2	2	2	2	1	2	1	4	3	3	3	3	3	1	2	2	2
770	52	2	2	52_257_2	1	2	1	1	3	1	2	1	1	4	3	3	3	3	3	1	2	2	2
771	52	2	3	52_257_3	0	3	3	2	3	2	2	3	1	4	3	3	3	3	3	1	2	2	2
772	52	3	1	52_258_1	0	1	1	3	1	2	1	2	1	4	3	3	3	3	3	1	2	2	2
773	52	3	2	52_258_2	0	4	3	1	2	2	3	3	1	4	3	3	3	3	3	1	2	2	2
774	52	3	3	52_258_3	1	2	1	2	2	3	2	1	1	4	3	3	3	3	3	1	2	2	2
775	52	4	1	52_259_1	0	1	1	3	2	1	1	2	1	4	3	3	3	3	3	1	2	2	2
776	52	4	2	52_259_2	0	4	2	2	1	3	3	3	1	4	3	3	3	3	3	1	2	2	2
777	52	4	3	52_259_3	1	3	2	1	3	1	2	1	1	4	3	3	3	3	3	1	2	2	2
778	52	5	1	52_260_1	0	4	3	3	3	2	2	3	1	4	3	3	3	3	3	1	2	2	2
779	52	5	2	52_260_2	1	2	3	2	1	3	1	3	1	4	3	3	3	3	3	1	2	2	2
780	52	5	3	52_260_3	0	3	3	1	3	3	1	1	1	4	3	3	3	3	3	1	2	2	2
781	53	1	1	53_261_1	1	1	1	3	1	1	3	2	2	4	3	6	3	2	3	1	1	1	2
782	53	1	2	53_261_2	0	3	2	2	1	3	1	1	2	4	3	6	3	2	3	1	1	1	2
783	53	1	3	53_261_3	0	2	2	1	3	2	3	1	2	4	3	6	3	2	3	1	1	1	2
784	53	2	1	53_262_1	0	1	2	2	2	2	1	2	2	4	3	6	3	2	3	1	1	1	2
785	53	2	2	53_262_2	1	2	1	1	3	1	2	1	2	4	3	6	3	2	3	1	1	1	2
786	53	2	3	53_262_3	0	3	3	2	3	2	2	3	2	4	3	6	3	2	3	1	1	1	2
787	53	3	1	53_263_1	1	1	1	3	1	2	1	2	2	4	3	6	3	2	3	1	1	1	2
788	53	3	2	53_263_2	0	4	3	1	2	2	3	3	2	4	3	6	3	2	3	1	1	1	2
789	53	3	3	53_263_3	0	2	1	2	2	3	2	1	2	4	3	6	3	2	3	1	1	1	2
790	53	4	1	53_264_1	1	1	1	3	2	1	1	2	2	4	3	6	3	2	3	1	1	1	2
791	53	4	2	53_264_2	0	4	2	2	1	3	3	3	2	4	3	6	3	2	3	1	1	1	2
792	53	4	3	53_264_3	0	3	2	1	3	1	2	1	2	4	3	6	3	2	3	1	1	1	2
793	53	5	1	53_265_1	0	4	3	3	3	2	2	3	2	4	3	6	3	2	3	1	1	1	2
794	53	5	2	53_265_2	1	2	3	2	1	3	1	3	2	4	3	6	3	2	3	1	1	1	2
795	53	5	3	53_265_3	0	3	3	1	3	3	1	1	2	4	3	6	3	2	3	1	1	1	2
796	54	1	1	54_266_1	1	1	1	3	1	1	3	2	1	3	4	2	3	1	4	1	1	2	4
797	54	1	2	54_266_2	0	3	2	2	1	3	1	1	1	3	4	2	3	1	4	1	1	2	4
798	54	1	3	54_266_3	0	2	2	1	3	2	3	1	1	3	4	2	3	1	4	1	1	2	4
799	54	2	1	54_267_1	1	1	2	2	2	2	1	2	1	3	4	2	3	1	4	1	1	2	4
800	54	2	2	54_267_2	0	2	1	1	3	1	2	1	1	3	4	2	3	1	4	1	1	2	4
801	54	2	3	54_267_3	0	3	3	2	3	2	2	3	1	3	4	2	3	1	4	1	1	2	4
802	54	3	1	54_268_1	1	1	1	3	1	2	1	2	1	3	4	2	3	1	4	1	1	2	4
803	54	3	2	54_268_2	0	4	3	1	2	2	3	3	1	3	4	2	3	1	4	1	1	2	4
804	54	3	3	54_268_3	0	2	1	2	2	3	2	1	1	3	4	2	3	1	4	1	1	2	4
805	54	4	1	54_269_1	1	1	1	3	2	1	1	2	1	3	4	2	3	1	4	1	1	2	4
806	54	4	2	54_269_2	0	4	2	2	1	3	3	3	1	3	4	2	3	1	4	1	1	2	4
807	54	4	3	54_269_3	0	3	2	1	3	1	2	1	1	3	4	2	3	1	4	1	1	2	4
808	54	5	1	54_270_1	1	4	3	3	3	2	2	3	1	3	4	2	3	1	4	1	1	2	4
809	54	5	2	54_270_2	0	2	3	2	1	3	1	3	1	3	4	2	3	1	4	1	1	2	4
810	54	5	3	54_270_3	0	3	3	1	3	3	1	1	1	3	4	2	3	1	4	1	1	2	4
811	55	1	1	55_271_1	1	1	1	3	1	1	3	2	1	2	4	1	1	2	2	2	2	1	2
812	55	1	2	55_271_2	0	3	2	2	1	3	1	1	1	2	4	1	1	2	2	2	2	1	2
813	55	1	3	55_271_3	0	2	2	1	3	2	3	1	1	2	4	1	1	2	2	2	2	1	2
814	55	2	1	55_272_1	0	1	2	2	2	2	1	2	1	2	4	1	1	2	2	2	2	1	2
815	55	2	2	55_272_2	0	2	1	1	3	1	2	1	1	2	4	1	1	2	2	2	2	1	2
816	55	2	3	55_272_3	1	3	3	2	3	2	2	3	1	2	4	1	1	2	2	2	2	1	2
817	55	3	1	55_273_1	0	1	1	3	1	2	1	2	1	2	4	1	1	2	2	2	2	1	2
818	55	3	2	55_273_2	1	4	3	1	2	2	3	3	1	2	4	1	1	2	2	2	2	1	2
819	55	3	3	55_273_3	0	2	1	2	2	3	2	1	1	2	4	1	1	2	2	2	2	1	2
820	55	4	1	55_274_1	1	1	1	3	2	1	1	2	1	2	4	1	1	2	2	2	2	1	2
821	55	4	2	55_274_2	0	4	2	2	1	3	3	3	1	2	4	1	1	2	2	2	2	1	2
822	55	4	3	55_274_3	0	3	2	1	3	1	2	1	1	2	4	1	1	2	2	2	2	1	2
823	55	5	1	55_275_1	1	4	3	3	3	2	2	3	1	2	4	1	1	2	2	2	2	1	2
824	55	5	2	55_275_2	0	2	3	2	1	3	1	3	1	2	4	1	1	2	2	2	2	1	2
825	55	5	3	55_275_3	0	3	3	1	3	3	1	1	1	2	4	1	1	2	2	2	2	1	2
826	56	1	1	56_276_1	0	1	1	3	1	1	3	2	1	2	4	3	3	2	2	2	2	2	2
827	56	1	2	56_276_2	1	3	2	2	1	3	1	1	1	2	4	3	3	2	2	2	2	2	2
828	56	1	3	56_276_3	0	2	2	1	3	2	3	1	1	2	4	3	3	2	2	2	2	2	2
829	56	2	1	56_277_1	0	1	2	2	2	2	1	2	1	2	4	3	3	2	2	2	2	2	2
830	56	2	2	56_277_2	1	2	1	1	3	1	2	1	1	2	4	3	3	2	2	2	2	2	2
831	56	2	3	56_277_3	0	3	3	2	3	2	2	3	1	2	4	3	3	2	2	2	2	2	2
832	56	3	1	56_278_1	0	1	1	3	1	2	1	2	1	2	4	3	3	2	2	2	2	2	2
833	56	3	2	56_278_2	1	4	3	1	2	2	3	3	1	2	4	3	3	2	2	2	2	2	2
834	56	3	3	56_278_3	0	2	1	2	2	3	2	1	1	2	4	3	3	2	2	2	2	2	2
835	56	4	1	56_279_1	0	1	1	3	2	1	1	2	1	2	4	3	3	2	2	2	2	2	2
836	56	4	2	56_279_2	1	4	2	2	1	3	3	3	1	2	4	3	3	2	2	2	2	2	2
837	56	4	3	56_279_3	0	3	2	1	3	1	2	1	1	2	4	3	3	2	2	2	2	2	2
838	56	5	1	56_280_1	0	4	3	3	3	2	2	3	1	2	4	3	3	2	2	2	2	2	2
839	56	5	2	56_280_2	1	2	3	2	1	3	1	3	1	2	4	3	3	2	2	2	2	2	2
840	56	5	3	56_280_3	0	3	3	1	3	3	1	1	1	2	4	3	3	2	2	2	2	2	2
841	57	1	1	57_281_1	0	1	1	3	1	1	3	2	2	3	4	2	2	3	4	1	2	2	1
842	57	1	2	57_281_2	0	3	2	2	1	3	1	1	2	3	4	2	2	3	4	1	2	2	1
843	57	1	3	57_281_3	1	2	2	1	3	2	3	1	2	3	4	2	2	3	4	1	2	2	1
844	57	2	1	57_282_1	0	1	2	2	2	2	1	2	2	3	4	2	2	3	4	1	2	2	1
845	57	2	2	57_282_2	0	2	1	1	3	1	2	1	2	3	4	2	2	3	4	1	2	2	1
846	57	2	3	57_282_3	1	3	3	2	3	2	2	3	2	3	4	2	2	3	4	1	2	2	1
847	57	3	1	57_283_1	0	1	1	3	1	2	1	2	2	3	4	2	2	3	4	1	2	2	1
848	57	3	2	57_283_2	0	4	3	1	2	2	3	3	2	3	4	2	2	3	4	1	2	2	1
849	57	3	3	57_283_3	1	2	1	2	2	3	2	1	2	3	4	2	2	3	4	1	2	2	1
850	57	4	1	57_284_1	0	1	1	3	2	1	1	2	2	3	4	2	2	3	4	1	2	2	1
851	57	4	2	57_284_2	1	4	2	2	1	3	3	3	2	3	4	2	2	3	4	1	2	2	1
852	57	4	3	57_284_3	0	3	2	1	3	1	2	1	2	3	4	2	2	3	4	1	2	2	1
853	57	5	1	57_285_1	1	4	3	3	3	2	2	3	2	3	4	2	2	3	4	1	2	2	1
854	57	5	2	57_285_2	0	2	3	2	1	3	1	3	2	3	4	2	2	3	4	1	2	2	1
855	57	5	3	57_285_3	0	3	3	1	3	3	1	1	2	3	4	2	2	3	4	1	2	2	1
856	58	1	1	58_286_1	0	1	1	3	1	1	3	2	2	4	3	9	3	1	4	1	1	1	5
857	58	1	2	58_286_2	1	3	2	2	1	3	1	1	2	4	3	9	3	1	4	1	1	1	5
858	58	1	3	58_286_3	0	2	2	1	3	2	3	1	2	4	3	9	3	1	4	1	1	1	5
859	58	2	1	58_287_1	0	1	2	2	2	2	1	2	2	4	3	9	3	1	4	1	1	1	5
860	58	2	2	58_287_2	0	2	1	1	3	1	2	1	2	4	3	9	3	1	4	1	1	1	5
861	58	2	3	58_287_3	1	3	3	2	3	2	2	3	2	4	3	9	3	1	4	1	1	1	5
862	58	3	1	58_288_1	0	1	1	3	1	2	1	2	2	4	3	9	3	1	4	1	1	1	5
863	58	3	2	58_288_2	1	4	3	1	2	2	3	3	2	4	3	9	3	1	4	1	1	1	5
864	58	3	3	58_288_3	0	2	1	2	2	3	2	1	2	4	3	9	3	1	4	1	1	1	5
865	58	4	1	58_289_1	0	1	1	3	2	1	1	2	2	4	3	9	3	1	4	1	1	1	5
866	58	4	2	58_289_2	0	4	2	2	1	3	3	3	2	4	3	9	3	1	4	1	1	1	5
867	58	4	3	58_289_3	1	3	2	1	3	1	2	1	2	4	3	9	3	1	4	1	1	1	5
868	58	5	1	58_290_1	0	4	3	3	3	2	2	3	2	4	3	9	3	1	4	1	1	1	5
869	58	5	2	58_290_2	1	2	3	2	1	3	1	3	2	4	3	9	3	1	4	1	1	1	5
870	58	5	3	58_290_3	0	3	3	1	3	3	1	1	2	4	3	9	3	1	4	1	1	1	5
871	59	1	1	59_291_1	1	1	1	3	1	1	3	2	2	2	4	1	1	1	2	2	2	1	3
872	59	1	2	59_291_2	0	3	2	2	1	3	1	1	2	2	4	1	1	1	2	2	2	1	3
873	59	1	3	59_291_3	0	2	2	1	3	2	3	1	2	2	4	1	1	1	2	2	2	1	3
874	59	2	1	59_292_1	1	1	2	2	2	2	1	2	2	2	4	1	1	1	2	2	2	1	3
875	59	2	2	59_292_2	0	2	1	1	3	1	2	1	2	2	4	1	1	1	2	2	2	1	3
876	59	2	3	59_292_3	0	3	3	2	3	2	2	3	2	2	4	1	1	1	2	2	2	1	3
877	59	3	1	59_293_1	1	1	1	3	1	2	1	2	2	2	4	1	1	1	2	2	2	1	3
878	59	3	2	59_293_2	0	4	3	1	2	2	3	3	2	2	4	1	1	1	2	2	2	1	3
879	59	3	3	59_293_3	0	2	1	2	2	3	2	1	2	2	4	1	1	1	2	2	2	1	3
880	59	4	1	59_294_1	1	1	1	3	2	1	1	2	2	2	4	1	1	1	2	2	2	1	3
881	59	4	2	59_294_2	0	4	2	2	1	3	3	3	2	2	4	1	1	1	2	2	2	1	3
882	59	4	3	59_294_3	0	3	2	1	3	1	2	1	2	2	4	1	1	1	2	2	2	1	3
883	59	5	1	59_295_1	1	4	3	3	3	2	2	3	2	2	4	1	1	1	2	2	2	1	3
884	59	5	2	59_295_2	0	2	3	2	1	3	1	3	2	2	4	1	1	1	2	2	2	1	3
885	59	5	3	59_295_3	0	3	3	1	3	3	1	1	2	2	4	1	1	1	2	2	2	1	3
886	60	1	1	60_296_1	1	1	1	3	1	1	3	2	1	3	4	1	1	1	3	1	2	2	1
887	60	1	2	60_296_2	0	3	2	2	1	3	1	1	1	3	4	1	1	1	3	1	2	2	1
888	60	1	3	60_296_3	0	2	2	1	3	2	3	1	1	3	4	1	1	1	3	1	2	2	1
889	60	2	1	60_297_1	1	1	2	2	2	2	1	2	1	3	4	1	1	1	3	1	2	2	1
890	60	2	2	60_297_2	0	2	1	1	3	1	2	1	1	3	4	1	1	1	3	1	2	2	1
891	60	2	3	60_297_3	0	3	3	2	3	2	2	3	1	3	4	1	1	1	3	1	2	2	1
892	60	3	1	60_298_1	1	1	1	3	1	2	1	2	1	3	4	1	1	1	3	1	2	2	1
893	60	3	2	60_298_2	0	4	3	1	2	2	3	3	1	3	4	1	1	1	3	1	2	2	1
894	60	3	3	60_298_3	0	2	1	2	2	3	2	1	1	3	4	1	1	1	3	1	2	2	1
895	60	4	1	60_299_1	1	1	1	3	2	1	1	2	1	3	4	1	1	1	3	1	2	2	1
896	60	4	2	60_299_2	0	4	2	2	1	3	3	3	1	3	4	1	1	1	3	1	2	2	1
897	60	4	3	60_299_3	0	3	2	1	3	1	2	1	1	3	4	1	1	1	3	1	2	2	1
898	60	5	1	60_300_1	0	4	3	3	3	2	2	3	1	3	4	1	1	1	3	1	2	2	1
899	60	5	2	60_300_2	1	2	3	2	1	3	1	3	1	3	4	1	1	1	3	1	2	2	1
900	60	5	3	60_300_3	0	3	3	1	3	3	1	1	1	3	4	1	1	1	3	1	2	2	1
901	61	1	1	61_301_1	1	1	1	3	1	1	3	2	1	2	3	1	1	1	1	2	2	1	3
902	61	1	2	61_301_2	0	3	2	2	1	3	1	1	1	2	3	1	1	1	1	2	2	1	3
903	61	1	3	61_301_3	0	2	2	1	3	2	3	1	1	2	3	1	1	1	1	2	2	1	3
904	61	2	1	61_302_1	1	1	2	2	2	2	1	2	1	2	3	1	1	1	1	2	2	1	3
905	61	2	2	61_302_2	0	2	1	1	3	1	2	1	1	2	3	1	1	1	1	2	2	1	3
906	61	2	3	61_302_3	0	3	3	2	3	2	2	3	1	2	3	1	1	1	1	2	2	1	3
907	61	3	1	61_303_1	1	1	1	3	1	2	1	2	1	2	3	1	1	1	1	2	2	1	3
908	61	3	2	61_303_2	0	4	3	1	2	2	3	3	1	2	3	1	1	1	1	2	2	1	3
909	61	3	3	61_303_3	0	2	1	2	2	3	2	1	1	2	3	1	1	1	1	2	2	1	3
910	61	4	1	61_304_1	1	1	1	3	2	1	1	2	1	2	3	1	1	1	1	2	2	1	3
911	61	4	2	61_304_2	0	4	2	2	1	3	3	3	1	2	3	1	1	1	1	2	2	1	3
912	61	4	3	61_304_3	0	3	2	1	3	1	2	1	1	2	3	1	1	1	1	2	2	1	3
913	61	5	1	61_305_1	1	4	3	3	3	2	2	3	1	2	3	1	1	1	1	2	2	1	3
914	61	5	2	61_305_2	0	2	3	2	1	3	1	3	1	2	3	1	1	1	1	2	2	1	3
915	61	5	3	61_305_3	0	3	3	1	3	3	1	1	1	2	3	1	1	1	1	2	2	1	3
916	62	1	1	62_306_1	0	1	1	3	1	1	3	2	1	3	4	3	5	1	2	1	1	2	3
917	62	1	2	62_306_2	1	3	2	2	1	3	1	1	1	3	4	3	5	1	2	1	1	2	3
918	62	1	3	62_306_3	0	2	2	1	3	2	3	1	1	3	4	3	5	1	2	1	1	2	3
919	62	2	1	62_307_1	0	1	2	2	2	2	1	2	1	3	4	3	5	1	2	1	1	2	3
920	62	2	2	62_307_2	0	2	1	1	3	1	2	1	1	3	4	3	5	1	2	1	1	2	3
921	62	2	3	62_307_3	1	3	3	2	3	2	2	3	1	3	4	3	5	1	2	1	1	2	3
922	62	3	1	62_308_1	0	1	1	3	1	2	1	2	1	3	4	3	5	1	2	1	1	2	3
923	62	3	2	62_308_2	1	4	3	1	2	2	3	3	1	3	4	3	5	1	2	1	1	2	3
924	62	3	3	62_308_3	0	2	1	2	2	3	2	1	1	3	4	3	5	1	2	1	1	2	3
925	62	4	1	62_309_1	0	1	1	3	2	1	1	2	1	3	4	3	5	1	2	1	1	2	3
926	62	4	2	62_309_2	1	4	2	2	1	3	3	3	1	3	4	3	5	1	2	1	1	2	3
927	62	4	3	62_309_3	0	3	2	1	3	1	2	1	1	3	4	3	5	1	2	1	1	2	3
928	62	5	1	62_310_1	1	4	3	3	3	2	2	3	1	3	4	3	5	1	2	1	1	2	3
929	62	5	2	62_310_2	0	2	3	2	1	3	1	3	1	3	4	3	5	1	2	1	1	2	3
930	62	5	3	62_310_3	0	3	3	1	3	3	1	1	1	3	4	3	5	1	2	1	1	2	3
931	63	1	1	63_311_1	0	1	1	3	1	1	3	2	1	3	4	6	3	1	5	1	1	2	4
932	63	1	2	63_311_2	0	3	2	2	1	3	1	1	1	3	4	6	3	1	5	1	1	2	4
933	63	1	3	63_311_3	1	2	2	1	3	2	3	1	1	3	4	6	3	1	5	1	1	2	4
934	63	2	1	63_312_1	0	1	2	2	2	2	1	2	1	3	4	6	3	1	5	1	1	2	4
935	63	2	2	63_312_2	0	2	1	1	3	1	2	1	1	3	4	6	3	1	5	1	1	2	4
936	63	2	3	63_312_3	1	3	3	2	3	2	2	3	1	3	4	6	3	1	5	1	1	2	4
937	63	3	1	63_313_1	0	1	1	3	1	2	1	2	1	3	4	6	3	1	5	1	1	2	4
938	63	3	2	63_313_2	1	4	3	1	2	2	3	3	1	3	4	6	3	1	5	1	1	2	4
939	63	3	3	63_313_3	0	2	1	2	2	3	2	1	1	3	4	6	3	1	5	1	1	2	4
940	63	4	1	63_314_1	0	1	1	3	2	1	1	2	1	3	4	6	3	1	5	1	1	2	4
941	63	4	2	63_314_2	0	4	2	2	1	3	3	3	1	3	4	6	3	1	5	1	1	2	4
942	63	4	3	63_314_3	1	3	2	1	3	1	2	1	1	3	4	6	3	1	5	1	1	2	4
943	63	5	1	63_315_1	0	4	3	3	3	2	2	3	1	3	4	6	3	1	5	1	1	2	4
944	63	5	2	63_315_2	0	2	3	2	1	3	1	3	1	3	4	6	3	1	5	1	1	2	4
945	63	5	3	63_315_3	1	3	3	1	3	3	1	1	1	3	4	6	3	1	5	1	1	2	4
946	64	1	1	64_316_1	0	1	1	3	1	1	3	2	1	4	4	2	5	2	5	1	1	3	4
947	64	1	2	64_316_2	0	3	2	2	1	3	1	1	1	4	4	2	5	2	5	1	1	3	4
948	64	1	3	64_316_3	1	2	2	1	3	2	3	1	1	4	4	2	5	2	5	1	1	3	4
949	64	2	1	64_317_1	1	1	2	2	2	2	1	2	1	4	4	2	5	2	5	1	1	3	4
950	64	2	2	64_317_2	0	2	1	1	3	1	2	1	1	4	4	2	5	2	5	1	1	3	4
951	64	2	3	64_317_3	0	3	3	2	3	2	2	3	1	4	4	2	5	2	5	1	1	3	4
952	64	3	1	64_318_1	0	1	1	3	1	2	1	2	1	4	4	2	5	2	5	1	1	3	4
953	64	3	2	64_318_2	0	4	3	1	2	2	3	3	1	4	4	2	5	2	5	1	1	3	4
954	64	3	3	64_318_3	1	2	1	2	2	3	2	1	1	4	4	2	5	2	5	1	1	3	4
955	64	4	1	64_319_1	1	1	1	3	2	1	1	2	1	4	4	2	5	2	5	1	1	3	4
956	64	4	2	64_319_2	0	4	2	2	1	3	3	3	1	4	4	2	5	2	5	1	1	3	4
957	64	4	3	64_319_3	0	3	2	1	3	1	2	1	1	4	4	2	5	2	5	1	1	3	4
958	64	5	1	64_320_1	0	4	3	3	3	2	2	3	1	4	4	2	5	2	5	1	1	3	4
959	64	5	2	64_320_2	1	2	3	2	1	3	1	3	1	4	4	2	5	2	5	1	1	3	4
960	64	5	3	64_320_3	0	3	3	1	3	3	1	1	1	4	4	2	5	2	5	1	1	3	4
961	65	1	1	65_321_1	0	1	1	3	1	1	3	2	1	2	4	3	2	5	2	1	1	4	4
962	65	1	2	65_321_2	1	3	2	2	1	3	1	1	1	2	4	3	2	5	2	1	1	4	4
963	65	1	3	65_321_3	0	2	2	1	3	2	3	1	1	2	4	3	2	5	2	1	1	4	4
964	65	2	1	65_322_1	0	1	2	2	2	2	1	2	1	2	4	3	2	5	2	1	1	4	4
965	65	2	2	65_322_2	0	2	1	1	3	1	2	1	1	2	4	3	2	5	2	1	1	4	4
966	65	2	3	65_322_3	1	3	3	2	3	2	2	3	1	2	4	3	2	5	2	1	1	4	4
967	65	3	1	65_323_1	0	1	1	3	1	2	1	2	1	2	4	3	2	5	2	1	1	4	4
968	65	3	2	65_323_2	0	4	3	1	2	2	3	3	1	2	4	3	2	5	2	1	1	4	4
969	65	3	3	65_323_3	1	2	1	2	2	3	2	1	1	2	4	3	2	5	2	1	1	4	4
970	65	4	1	65_324_1	0	1	1	3	2	1	1	2	1	2	4	3	2	5	2	1	1	4	4
971	65	4	2	65_324_2	0	4	2	2	1	3	3	3	1	2	4	3	2	5	2	1	1	4	4
972	65	4	3	65_324_3	1	3	2	1	3	1	2	1	1	2	4	3	2	5	2	1	1	4	4
973	65	5	1	65_325_1	0	4	3	3	3	2	2	3	1	2	4	3	2	5	2	1	1	4	4
974	65	5	2	65_325_2	1	2	3	2	1	3	1	3	1	2	4	3	2	5	2	1	1	4	4
975	65	5	3	65_325_3	0	3	3	1	3	3	1	1	1	2	4	3	2	5	2	1	1	4	4
976	66	1	1	66_326_1	0	1	1	3	1	1	3	2	1	3	5	2	3	1	5	1	1	3	5
977	66	1	2	66_326_2	0	3	2	2	1	3	1	1	1	3	5	2	3	1	5	1	1	3	5
978	66	1	3	66_326_3	1	2	2	1	3	2	3	1	1	3	5	2	3	1	5	1	1	3	5
979	66	2	1	66_327_1	0	1	2	2	2	2	1	2	1	3	5	2	3	1	5	1	1	3	5
980	66	2	2	66_327_2	1	2	1	1	3	1	2	1	1	3	5	2	3	1	5	1	1	3	5
981	66	2	3	66_327_3	0	3	3	2	3	2	2	3	1	3	5	2	3	1	5	1	1	3	5
982	66	3	1	66_328_1	0	1	1	3	1	2	1	2	1	3	5	2	3	1	5	1	1	3	5
983	66	3	2	66_328_2	0	4	3	1	2	2	3	3	1	3	5	2	3	1	5	1	1	3	5
984	66	3	3	66_328_3	1	2	1	2	2	3	2	1	1	3	5	2	3	1	5	1	1	3	5
985	66	4	1	66_329_1	1	1	1	3	2	1	1	2	1	3	5	2	3	1	5	1	1	3	5
986	66	4	2	66_329_2	0	4	2	2	1	3	3	3	1	3	5	2	3	1	5	1	1	3	5
987	66	4	3	66_329_3	0	3	2	1	3	1	2	1	1	3	5	2	3	1	5	1	1	3	5
988	66	5	1	66_330_1	0	4	3	3	3	2	2	3	1	3	5	2	3	1	5	1	1	3	5
989	66	5	2	66_330_2	1	2	3	2	1	3	1	3	1	3	5	2	3	1	5	1	1	3	5
990	66	5	3	66_330_3	0	3	3	1	3	3	1	1	1	3	5	2	3	1	5	1	1	3	5
991	67	1	1	67_331_1	0	1	1	3	1	1	3	2	2	4	2	6	4	2	4	1	1	3	3
992	67	1	2	67_331_2	0	3	2	2	1	3	1	1	2	4	2	6	4	2	4	1	1	3	3
993	67	1	3	67_331_3	1	2	2	1	3	2	3	1	2	4	2	6	4	2	4	1	1	3	3
994	67	2	1	67_332_1	0	1	2	2	2	2	1	2	2	4	2	6	4	2	4	1	1	3	3
995	67	2	2	67_332_2	1	2	1	1	3	1	2	1	2	4	2	6	4	2	4	1	1	3	3
996	67	2	3	67_332_3	0	3	3	2	3	2	2	3	2	4	2	6	4	2	4	1	1	3	3
997	67	3	1	67_333_1	0	1	1	3	1	2	1	2	2	4	2	6	4	2	4	1	1	3	3
998	67	3	2	67_333_2	0	4	3	1	2	2	3	3	2	4	2	6	4	2	4	1	1	3	3
999	67	3	3	67_333_3	1	2	1	2	2	3	2	1	2	4	2	6	4	2	4	1	1	3	3
1000	67	4	1	67_334_1	1	1	1	3	2	1	1	2	2	4	2	6	4	2	4	1	1	3	3
1001	67	4	2	67_334_2	0	4	2	2	1	3	3	3	2	4	2	6	4	2	4	1	1	3	3
1002	67	4	3	67_334_3	0	3	2	1	3	1	2	1	2	4	2	6	4	2	4	1	1	3	3
1003	67	5	1	67_335_1	0	4	3	3	3	2	2	3	2	4	2	6	4	2	4	1	1	3	3
1004	67	5	2	67_335_2	1	2	3	2	1	3	1	3	2	4	2	6	4	2	4	1	1	3	3
1005	67	5	3	67_335_3	0	3	3	1	3	3	1	1	2	4	2	6	4	2	4	1	1	3	3
1006	68	1	1	68_336_1	0	1	1	3	1	1	3	2	1	2	3	1	1	1	3	1	1	2	2
1007	68	1	2	68_336_2	0	3	2	2	1	3	1	1	1	2	3	1	1	1	3	1	1	2	2
1008	68	1	3	68_336_3	1	2	2	1	3	2	3	1	1	2	3	1	1	1	3	1	1	2	2
1009	68	2	1	68_337_1	1	1	2	2	2	2	1	2	1	2	3	1	1	1	3	1	1	2	2
1010	68	2	2	68_337_2	0	2	1	1	3	1	2	1	1	2	3	1	1	1	3	1	1	2	2
1011	68	2	3	68_337_3	0	3	3	2	3	2	2	3	1	2	3	1	1	1	3	1	1	2	2
1012	68	3	1	68_338_1	1	1	1	3	1	2	1	2	1	2	3	1	1	1	3	1	1	2	2
1013	68	3	2	68_338_2	0	4	3	1	2	2	3	3	1	2	3	1	1	1	3	1	1	2	2
1014	68	3	3	68_338_3	0	2	1	2	2	3	2	1	1	2	3	1	1	1	3	1	1	2	2
1015	68	4	1	68_339_1	1	1	1	3	2	1	1	2	1	2	3	1	1	1	3	1	1	2	2
1016	68	4	2	68_339_2	0	4	2	2	1	3	3	3	1	2	3	1	1	1	3	1	1	2	2
1017	68	4	3	68_339_3	0	3	2	1	3	1	2	1	1	2	3	1	1	1	3	1	1	2	2
1018	68	5	1	68_340_1	0	4	3	3	3	2	2	3	1	2	3	1	1	1	3	1	1	2	2
1019	68	5	2	68_340_2	0	2	3	2	1	3	1	3	1	2	3	1	1	1	3	1	1	2	2
1020	68	5	3	68_340_3	1	3	3	1	3	3	1	1	1	2	3	1	1	1	3	1	1	2	2
1021	69	1	1	69_341_1	1	1	1	3	1	1	3	2	1	4	4	3	5	1	1	2	1	1	3
1022	69	1	2	69_341_2	0	3	2	2	1	3	1	1	1	4	4	3	5	1	1	2	1	1	3
1023	69	1	3	69_341_3	0	2	2	1	3	2	3	1	1	4	4	3	5	1	1	2	1	1	3
1024	69	2	1	69_342_1	0	1	2	2	2	2	1	2	1	4	4	3	5	1	1	2	1	1	3
1025	69	2	2	69_342_2	0	2	1	1	3	1	2	1	1	4	4	3	5	1	1	2	1	1	3
1026	69	2	3	69_342_3	1	3	3	2	3	2	2	3	1	4	4	3	5	1	1	2	1	1	3
1027	69	3	1	69_343_1	1	1	1	3	1	2	1	2	1	4	4	3	5	1	1	2	1	1	3
1028	69	3	2	69_343_2	0	4	3	1	2	2	3	3	1	4	4	3	5	1	1	2	1	1	3
1029	69	3	3	69_343_3	0	2	1	2	2	3	2	1	1	4	4	3	5	1	1	2	1	1	3
1030	69	4	1	69_344_1	0	1	1	3	2	1	1	2	1	4	4	3	5	1	1	2	1	1	3
1031	69	4	2	69_344_2	0	4	2	2	1	3	3	3	1	4	4	3	5	1	1	2	1	1	3
1032	69	4	3	69_344_3	1	3	2	1	3	1	2	1	1	4	4	3	5	1	1	2	1	1	3
1033	69	5	1	69_345_1	0	4	3	3	3	2	2	3	1	4	4	3	5	1	1	2	1	1	3
1034	69	5	2	69_345_2	0	2	3	2	1	3	1	3	1	4	4	3	5	1	1	2	1	1	3
1035	69	5	3	69_345_3	1	3	3	1	3	3	1	1	1	4	4	3	5	1	1	2	1	1	3
1036	70	1	1	70_346_1	0	1	1	3	1	1	3	2	2	4	2	6	5	2	2	1	2	1	4
1037	70	1	2	70_346_2	0	3	2	2	1	3	1	1	2	4	2	6	5	2	2	1	2	1	4
1038	70	1	3	70_346_3	1	2	2	1	3	2	3	1	2	4	2	6	5	2	2	1	2	1	4
1039	70	2	1	70_347_1	0	1	2	2	2	2	1	2	2	4	2	6	5	2	2	1	2	1	4
1040	70	2	2	70_347_2	0	2	1	1	3	1	2	1	2	4	2	6	5	2	2	1	2	1	4
1041	70	2	3	70_347_3	1	3	3	2	3	2	2	3	2	4	2	6	5	2	2	1	2	1	4
1042	70	3	1	70_348_1	0	1	1	3	1	2	1	2	2	4	2	6	5	2	2	1	2	1	4
1043	70	3	2	70_348_2	1	4	3	1	2	2	3	3	2	4	2	6	5	2	2	1	2	1	4
1044	70	3	3	70_348_3	0	2	1	2	2	3	2	1	2	4	2	6	5	2	2	1	2	1	4
1045	70	4	1	70_349_1	0	1	1	3	2	1	1	2	2	4	2	6	5	2	2	1	2	1	4
1046	70	4	2	70_349_2	0	4	2	2	1	3	3	3	2	4	2	6	5	2	2	1	2	1	4
1047	70	4	3	70_349_3	1	3	2	1	3	1	2	1	2	4	2	6	5	2	2	1	2	1	4
1048	70	5	1	70_350_1	0	4	3	3	3	2	2	3	2	4	2	6	5	2	2	1	2	1	4
1049	70	5	2	70_350_2	0	2	3	2	1	3	1	3	2	4	2	6	5	2	2	1	2	1	4
1050	70	5	3	70_350_3	1	3	3	1	3	3	1	1	2	4	2	6	5	2	2	1	2	1	4
1051	71	1	1	71_351_1	1	1	1	3	1	1	3	2	1	2	3	1	1	1	1	2	2	2	2
1052	71	1	2	71_351_2	0	3	2	2	1	3	1	1	1	2	3	1	1	1	1	2	2	2	2
1053	71	1	3	71_351_3	0	2	2	1	3	2	3	1	1	2	3	1	1	1	1	2	2	2	2
1054	71	2	1	71_352_1	1	1	2	2	2	2	1	2	1	2	3	1	1	1	1	2	2	2	2
1055	71	2	2	71_352_2	0	2	1	1	3	1	2	1	1	2	3	1	1	1	1	2	2	2	2
1056	71	2	3	71_352_3	0	3	3	2	3	2	2	3	1	2	3	1	1	1	1	2	2	2	2
1057	71	3	1	71_353_1	1	1	1	3	1	2	1	2	1	2	3	1	1	1	1	2	2	2	2
1058	71	3	2	71_353_2	0	4	3	1	2	2	3	3	1	2	3	1	1	1	1	2	2	2	2
1059	71	3	3	71_353_3	0	2	1	2	2	3	2	1	1	2	3	1	1	1	1	2	2	2	2
1060	71	4	1	71_354_1	1	1	1	3	2	1	1	2	1	2	3	1	1	1	1	2	2	2	2
1061	71	4	2	71_354_2	0	4	2	2	1	3	3	3	1	2	3	1	1	1	1	2	2	2	2
1062	71	4	3	71_354_3	0	3	2	1	3	1	2	1	1	2	3	1	1	1	1	2	2	2	2
1063	71	5	1	71_355_1	1	4	3	3	3	2	2	3	1	2	3	1	1	1	1	2	2	2	2
1064	71	5	2	71_355_2	0	2	3	2	1	3	1	3	1	2	3	1	1	1	1	2	2	2	2
1065	71	5	3	71_355_3	0	3	3	1	3	3	1	1	1	2	3	1	1	1	1	2	2	2	2
1066	72	1	1	72_356_1	1	1	1	3	1	1	3	2	1	2	3	1	1	3	3	1	2	3	1
1067	72	1	2	72_356_2	0	3	2	2	1	3	1	1	1	2	3	1	1	3	3	1	2	3	1
1068	72	1	3	72_356_3	0	2	2	1	3	2	3	1	1	2	3	1	1	3	3	1	2	3	1
1069	72	2	1	72_357_1	1	1	2	2	2	2	1	2	1	2	3	1	1	3	3	1	2	3	1
1070	72	2	2	72_357_2	0	2	1	1	3	1	2	1	1	2	3	1	1	3	3	1	2	3	1
1071	72	2	3	72_357_3	0	3	3	2	3	2	2	3	1	2	3	1	1	3	3	1	2	3	1
1072	72	3	1	72_358_1	1	1	1	3	1	2	1	2	1	2	3	1	1	3	3	1	2	3	1
1073	72	3	2	72_358_2	0	4	3	1	2	2	3	3	1	2	3	1	1	3	3	1	2	3	1
1074	72	3	3	72_358_3	0	2	1	2	2	3	2	1	1	2	3	1	1	3	3	1	2	3	1
1075	72	4	1	72_359_1	1	1	1	3	2	1	1	2	1	2	3	1	1	3	3	1	2	3	1
1076	72	4	2	72_359_2	0	4	2	2	1	3	3	3	1	2	3	1	1	3	3	1	2	3	1
1077	72	4	3	72_359_3	0	3	2	1	3	1	2	1	1	2	3	1	1	3	3	1	2	3	1
1078	72	5	1	72_360_1	0	4	3	3	3	2	2	3	1	2	3	1	1	3	3	1	2	3	1
1079	72	5	2	72_360_2	1	2	3	2	1	3	1	3	1	2	3	1	1	3	3	1	2	3	1
1080	72	5	3	72_360_3	0	3	3	1	3	3	1	1	1	2	3	1	1	3	3	1	2	3	1
1081	73	1	1	73_361_1	0	1	1	3	1	1	3	2	1	2	4	1	2	2	3	1	1	1	3
1082	73	1	2	73_361_2	0	3	2	2	1	3	1	1	1	2	4	1	2	2	3	1	1	1	3
1083	73	1	3	73_361_3	1	2	2	1	3	2	3	1	1	2	4	1	2	2	3	1	1	1	3
1084	73	2	1	73_362_1	1	1	2	2	2	2	1	2	1	2	4	1	2	2	3	1	1	1	3
1085	73	2	2	73_362_2	0	2	1	1	3	1	2	1	1	2	4	1	2	2	3	1	1	1	3
1086	73	2	3	73_362_3	0	3	3	2	3	2	2	3	1	2	4	1	2	2	3	1	1	1	3
1087	73	3	1	73_363_1	1	1	1	3	1	2	1	2	1	2	4	1	2	2	3	1	1	1	3
1088	73	3	2	73_363_2	0	4	3	1	2	2	3	3	1	2	4	1	2	2	3	1	1	1	3
1089	73	3	3	73_363_3	0	2	1	2	2	3	2	1	1	2	4	1	2	2	3	1	1	1	3
1090	73	4	1	73_364_1	1	1	1	3	2	1	1	2	1	2	4	1	2	2	3	1	1	1	3
1091	73	4	2	73_364_2	0	4	2	2	1	3	3	3	1	2	4	1	2	2	3	1	1	1	3
1092	73	4	3	73_364_3	0	3	2	1	3	1	2	1	1	2	4	1	2	2	3	1	1	1	3
1093	73	5	1	73_365_1	0	4	3	3	3	2	2	3	1	2	4	1	2	2	3	1	1	1	3
1094	73	5	2	73_365_2	0	2	3	2	1	3	1	3	1	2	4	1	2	2	3	1	1	1	3
1095	73	5	3	73_365_3	1	3	3	1	3	3	1	1	1	2	4	1	2	2	3	1	1	1	3
1096	74	1	1	74_366_1	0	1	1	3	1	1	3	2	1	5	4	2	3	2	5	1	1	2	3
1097	74	1	2	74_366_2	1	3	2	2	1	3	1	1	1	5	4	2	3	2	5	1	1	2	3
1098	74	1	3	74_366_3	0	2	2	1	3	2	3	1	1	5	4	2	3	2	5	1	1	2	3
1099	74	2	1	74_367_1	0	1	2	2	2	2	1	2	1	5	4	2	3	2	5	1	1	2	3
1100	74	2	2	74_367_2	1	2	1	1	3	1	2	1	1	5	4	2	3	2	5	1	1	2	3
1101	74	2	3	74_367_3	0	3	3	2	3	2	2	3	1	5	4	2	3	2	5	1	1	2	3
1102	74	3	1	74_368_1	0	1	1	3	1	2	1	2	1	5	4	2	3	2	5	1	1	2	3
1103	74	3	2	74_368_2	1	4	3	1	2	2	3	3	1	5	4	2	3	2	5	1	1	2	3
1104	74	3	3	74_368_3	0	2	1	2	2	3	2	1	1	5	4	2	3	2	5	1	1	2	3
1105	74	4	1	74_369_1	0	1	1	3	2	1	1	2	1	5	4	2	3	2	5	1	1	2	3
1106	74	4	2	74_369_2	1	4	2	2	1	3	3	3	1	5	4	2	3	2	5	1	1	2	3
1107	74	4	3	74_369_3	0	3	2	1	3	1	2	1	1	5	4	2	3	2	5	1	1	2	3
1108	74	5	1	74_370_1	0	4	3	3	3	2	2	3	1	5	4	2	3	2	5	1	1	2	3
1109	74	5	2	74_370_2	1	2	3	2	1	3	1	3	1	5	4	2	3	2	5	1	1	2	3
1110	74	5	3	74_370_3	0	3	3	1	3	3	1	1	1	5	4	2	3	2	5	1	1	2	3
1111	75	1	1	75_371_1	1	1	1	3	1	1	3	2	1	2	4	6	2	1	3	2	1	4	3
1112	75	1	2	75_371_2	0	3	2	2	1	3	1	1	1	2	4	6	2	1	3	2	1	4	3
1113	75	1	3	75_371_3	0	2	2	1	3	2	3	1	1	2	4	6	2	1	3	2	1	4	3
1114	75	2	1	75_372_1	0	1	2	2	2	2	1	2	1	2	4	6	2	1	3	2	1	4	3
1115	75	2	2	75_372_2	1	2	1	1	3	1	2	1	1	2	4	6	2	1	3	2	1	4	3
1116	75	2	3	75_372_3	0	3	3	2	3	2	2	3	1	2	4	6	2	1	3	2	1	4	3
1117	75	3	1	75_373_1	1	1	1	3	1	2	1	2	1	2	4	6	2	1	3	2	1	4	3
1118	75	3	2	75_373_2	0	4	3	1	2	2	3	3	1	2	4	6	2	1	3	2	1	4	3
1119	75	3	3	75_373_3	0	2	1	2	2	3	2	1	1	2	4	6	2	1	3	2	1	4	3
1120	75	4	1	75_374_1	1	1	1	3	2	1	1	2	1	2	4	6	2	1	3	2	1	4	3
1121	75	4	2	75_374_2	0	4	2	2	1	3	3	3	1	2	4	6	2	1	3	2	1	4	3
1122	75	4	3	75_374_3	0	3	2	1	3	1	2	1	1	2	4	6	2	1	3	2	1	4	3
1123	75	5	1	75_375_1	0	4	3	3	3	2	2	3	1	2	4	6	2	1	3	2	1	4	3
1124	75	5	2	75_375_2	1	2	3	2	1	3	1	3	1	2	4	6	2	1	3	2	1	4	3
1125	75	5	3	75_375_3	0	3	3	1	3	3	1	1	1	2	4	6	2	1	3	2	1	4	3
1126	76	1	1	76_376_1	0	1	1	3	1	1	3	2	1	3	4	3	3	1	5	1	2	2	4
1127	76	1	2	76_376_2	1	3	2	2	1	3	1	1	1	3	4	3	3	1	5	1	2	2	4
1128	76	1	3	76_376_3	0	2	2	1	3	2	3	1	1	3	4	3	3	1	5	1	2	2	4
1129	76	2	1	76_377_1	0	1	2	2	2	2	1	2	1	3	4	3	3	1	5	1	2	2	4
1130	76	2	2	76_377_2	0	2	1	1	3	1	2	1	1	3	4	3	3	1	5	1	2	2	4
1131	76	2	3	76_377_3	1	3	3	2	3	2	2	3	1	3	4	3	3	1	5	1	2	2	4
1132	76	3	1	76_378_1	0	1	1	3	1	2	1	2	1	3	4	3	3	1	5	1	2	2	4
1133	76	3	2	76_378_2	1	4	3	1	2	2	3	3	1	3	4	3	3	1	5	1	2	2	4
1134	76	3	3	76_378_3	0	2	1	2	2	3	2	1	1	3	4	3	3	1	5	1	2	2	4
1135	76	4	1	76_379_1	0	1	1	3	2	1	1	2	1	3	4	3	3	1	5	1	2	2	4
1136	76	4	2	76_379_2	0	4	2	2	1	3	3	3	1	3	4	3	3	1	5	1	2	2	4
1137	76	4	3	76_379_3	1	3	2	1	3	1	2	1	1	3	4	3	3	1	5	1	2	2	4
1138	76	5	1	76_380_1	0	4	3	3	3	2	2	3	1	3	4	3	3	1	5	1	2	2	4
1139	76	5	2	76_380_2	0	2	3	2	1	3	1	3	1	3	4	3	3	1	5	1	2	2	4
1140	76	5	3	76_380_3	1	3	3	1	3	3	1	1	1	3	4	3	3	1	5	1	2	2	4
1141	77	1	1	77_381_1	0	1	1	3	1	1	3	2	1	6	4	3	5	2	5	1	2	2	5
1142	77	1	2	77_381_2	0	3	2	2	1	3	1	1	1	6	4	3	5	2	5	1	2	2	5
1143	77	1	3	77_381_3	1	2	2	1	3	2	3	1	1	6	4	3	5	2	5	1	2	2	5
1144	77	2	1	77_382_1	0	1	2	2	2	2	1	2	1	6	4	3	5	2	5	1	2	2	5
1145	77	2	2	77_382_2	0	2	1	1	3	1	2	1	1	6	4	3	5	2	5	1	2	2	5
1146	77	2	3	77_382_3	1	3	3	2	3	2	2	3	1	6	4	3	5	2	5	1	2	2	5
1147	77	3	1	77_383_1	0	1	1	3	1	2	1	2	1	6	4	3	5	2	5	1	2	2	5
1148	77	3	2	77_383_2	0	4	3	1	2	2	3	3	1	6	4	3	5	2	5	1	2	2	5
1149	77	3	3	77_383_3	1	2	1	2	2	3	2	1	1	6	4	3	5	2	5	1	2	2	5
1150	77	4	1	77_384_1	0	1	1	3	2	1	1	2	1	6	4	3	5	2	5	1	2	2	5
1151	77	4	2	77_384_2	1	4	2	2	1	3	3	3	1	6	4	3	5	2	5	1	2	2	5
1152	77	4	3	77_384_3	0	3	2	1	3	1	2	1	1	6	4	3	5	2	5	1	2	2	5
1153	77	5	1	77_385_1	1	4	3	3	3	2	2	3	1	6	4	3	5	2	5	1	2	2	5
1154	77	5	2	77_385_2	0	2	3	2	1	3	1	3	1	6	4	3	5	2	5	1	2	2	5
1155	77	5	3	77_385_3	0	3	3	1	3	3	1	1	1	6	4	3	5	2	5	1	2	2	5
1156	78	1	1	78_386_1	0	1	1	3	1	1	3	2	1	3	4	4	3	1	1	1	1	1	1
1157	78	1	2	78_386_2	1	3	2	2	1	3	1	1	1	3	4	4	3	1	1	1	1	1	1
1158	78	1	3	78_386_3	0	2	2	1	3	2	3	1	1	3	4	4	3	1	1	1	1	1	1
1159	78	2	1	78_387_1	0	1	2	2	2	2	1	2	1	3	4	4	3	1	1	1	1	1	1
1160	78	2	2	78_387_2	1	2	1	1	3	1	2	1	1	3	4	4	3	1	1	1	1	1	1
1161	78	2	3	78_387_3	0	3	3	2	3	2	2	3	1	3	4	4	3	1	1	1	1	1	1
1162	78	3	1	78_388_1	1	1	1	3	1	2	1	2	1	3	4	4	3	1	1	1	1	1	1
1163	78	3	2	78_388_2	0	4	3	1	2	2	3	3	1	3	4	4	3	1	1	1	1	1	1
1164	78	3	3	78_388_3	0	2	1	2	2	3	2	1	1	3	4	4	3	1	1	1	1	1	1
1165	78	4	1	78_389_1	1	1	1	3	2	1	1	2	1	3	4	4	3	1	1	1	1	1	1
1166	78	4	2	78_389_2	0	4	2	2	1	3	3	3	1	3	4	4	3	1	1	1	1	1	1
1167	78	4	3	78_389_3	0	3	2	1	3	1	2	1	1	3	4	4	3	1	1	1	1	1	1
1168	78	5	1	78_390_1	1	4	3	3	3	2	2	3	1	3	4	4	3	1	1	1	1	1	1
1169	78	5	2	78_390_2	0	2	3	2	1	3	1	3	1	3	4	4	3	1	1	1	1	1	1
1170	78	5	3	78_390_3	0	3	3	1	3	3	1	1	1	3	4	4	3	1	1	1	1	1	1
1171	79	1	1	79_391_1	1	1	1	3	1	1	3	2	1	4	4	3	3	5	5	1	1	4	4
1172	79	1	2	79_391_2	0	3	2	2	1	3	1	1	1	4	4	3	3	5	5	1	1	4	4
1173	79	1	3	79_391_3	0	2	2	1	3	2	3	1	1	4	4	3	3	5	5	1	1	4	4
1174	79	2	1	79_392_1	1	1	2	2	2	2	1	2	1	4	4	3	3	5	5	1	1	4	4
1175	79	2	2	79_392_2	0	2	1	1	3	1	2	1	1	4	4	3	3	5	5	1	1	4	4
1176	79	2	3	79_392_3	0	3	3	2	3	2	2	3	1	4	4	3	3	5	5	1	1	4	4
1177	79	3	1	79_393_1	1	1	1	3	1	2	1	2	1	4	4	3	3	5	5	1	1	4	4
1178	79	3	2	79_393_2	0	4	3	1	2	2	3	3	1	4	4	3	3	5	5	1	1	4	4
1179	79	3	3	79_393_3	0	2	1	2	2	3	2	1	1	4	4	3	3	5	5	1	1	4	4
1180	79	4	1	79_394_1	1	1	1	3	2	1	1	2	1	4	4	3	3	5	5	1	1	4	4
1181	79	4	2	79_394_2	0	4	2	2	1	3	3	3	1	4	4	3	3	5	5	1	1	4	4
1182	79	4	3	79_394_3	0	3	2	1	3	1	2	1	1	4	4	3	3	5	5	1	1	4	4
1183	79	5	1	79_395_1	0	4	3	3	3	2	2	3	1	4	4	3	3	5	5	1	1	4	4
1184	79	5	2	79_395_2	1	2	3	2	1	3	1	3	1	4	4	3	3	5	5	1	1	4	4
1185	79	5	3	79_395_3	0	3	3	1	3	3	1	1	1	4	4	3	3	5	5	1	1	4	4
1186	80	1	1	80_396_1	1	1	1	3	1	1	3	2	2	2	4	1	1	2	2	2	2	2	3
1187	80	1	2	80_396_2	0	3	2	2	1	3	1	1	2	2	4	1	1	2	2	2	2	2	3
1188	80	1	3	80_396_3	0	2	2	1	3	2	3	1	2	2	4	1	1	2	2	2	2	2	3
1189	80	2	1	80_397_1	1	1	2	2	2	2	1	2	2	2	4	1	1	2	2	2	2	2	3
1190	80	2	2	80_397_2	0	2	1	1	3	1	2	1	2	2	4	1	1	2	2	2	2	2	3
1191	80	2	3	80_397_3	0	3	3	2	3	2	2	3	2	2	4	1	1	2	2	2	2	2	3
1192	80	3	1	80_398_1	1	1	1	3	1	2	1	2	2	2	4	1	1	2	2	2	2	2	3
1193	80	3	2	80_398_2	0	4	3	1	2	2	3	3	2	2	4	1	1	2	2	2	2	2	3
1194	80	3	3	80_398_3	0	2	1	2	2	3	2	1	2	2	4	1	1	2	2	2	2	2	3
1195	80	4	1	80_399_1	1	1	1	3	2	1	1	2	2	2	4	1	1	2	2	2	2	2	3
1196	80	4	2	80_399_2	0	4	2	2	1	3	3	3	2	2	4	1	1	2	2	2	2	2	3
1197	80	4	3	80_399_3	0	3	2	1	3	1	2	1	2	2	4	1	1	2	2	2	2	2	3
1198	80	5	1	80_400_1	1	4	3	3	3	2	2	3	2	2	4	1	1	2	2	2	2	2	3
1199	80	5	2	80_400_2	0	2	3	2	1	3	1	3	2	2	4	1	1	2	2	2	2	2	3
1200	80	5	3	80_400_3	0	3	3	1	3	3	1	1	2	2	4	1	1	2	2	2	2	2	3
1201	81	1	1	81_401_1	1	1	1	3	1	1	3	2	1	6	2	8	3	2	5	1	1	1	4
1202	81	1	2	81_401_2	0	3	2	2	1	3	1	1	1	6	2	8	3	2	5	1	1	1	4
1203	81	1	3	81_401_3	0	2	2	1	3	2	3	1	1	6	2	8	3	2	5	1	1	1	4
1204	81	2	1	81_402_1	1	1	2	2	2	2	1	2	1	6	2	8	3	2	5	1	1	1	4
1205	81	2	2	81_402_2	0	2	1	1	3	1	2	1	1	6	2	8	3	2	5	1	1	1	4
1206	81	2	3	81_402_3	0	3	3	2	3	2	2	3	1	6	2	8	3	2	5	1	1	1	4
1207	81	3	1	81_403_1	1	1	1	3	1	2	1	2	1	6	2	8	3	2	5	1	1	1	4
1208	81	3	2	81_403_2	0	4	3	1	2	2	3	3	1	6	2	8	3	2	5	1	1	1	4
1209	81	3	3	81_403_3	0	2	1	2	2	3	2	1	1	6	2	8	3	2	5	1	1	1	4
1210	81	4	1	81_404_1	1	1	1	3	2	1	1	2	1	6	2	8	3	2	5	1	1	1	4
1211	81	4	2	81_404_2	0	4	2	2	1	3	3	3	1	6	2	8	3	2	5	1	1	1	4
1212	81	4	3	81_404_3	0	3	2	1	3	1	2	1	1	6	2	8	3	2	5	1	1	1	4
1213	81	5	1	81_405_1	1	4	3	3	3	2	2	3	1	6	2	8	3	2	5	1	1	1	4
1214	81	5	2	81_405_2	0	2	3	2	1	3	1	3	1	6	2	8	3	2	5	1	1	1	4
1215	81	5	3	81_405_3	0	3	3	1	3	3	1	1	1	6	2	8	3	2	5	1	1	1	4
1216	82	1	1	82_406_1	0	1	1	3	1	1	3	2	2	4	1	9	1	1	3	2	1	1	1
1217	82	1	2	82_406_2	0	3	2	2	1	3	1	1	2	4	1	9	1	1	3	2	1	1	1
1218	82	1	3	82_406_3	1	2	2	1	3	2	3	1	2	4	1	9	1	1	3	2	1	1	1
1219	82	2	1	82_407_1	1	1	2	2	2	2	1	2	2	4	1	9	1	1	3	2	1	1	1
1220	82	2	2	82_407_2	0	2	1	1	3	1	2	1	2	4	1	9	1	1	3	2	1	1	1
1221	82	2	3	82_407_3	0	3	3	2	3	2	2	3	2	4	1	9	1	1	3	2	1	1	1
1222	82	3	1	82_408_1	0	1	1	3	1	2	1	2	2	4	1	9	1	1	3	2	1	1	1
1223	82	3	2	82_408_2	1	4	3	1	2	2	3	3	2	4	1	9	1	1	3	2	1	1	1
1224	82	3	3	82_408_3	0	2	1	2	2	3	2	1	2	4	1	9	1	1	3	2	1	1	1
1225	82	4	1	82_409_1	1	1	1	3	2	1	1	2	2	4	1	9	1	1	3	2	1	1	1
1226	82	4	2	82_409_2	0	4	2	2	1	3	3	3	2	4	1	9	1	1	3	2	1	1	1
1227	82	4	3	82_409_3	0	3	2	1	3	1	2	1	2	4	1	9	1	1	3	2	1	1	1
1228	82	5	1	82_410_1	1	4	3	3	3	2	2	3	2	4	1	9	1	1	3	2	1	1	1
1229	82	5	2	82_410_2	0	2	3	2	1	3	1	3	2	4	1	9	1	1	3	2	1	1	1
1230	82	5	3	82_410_3	0	3	3	1	3	3	1	1	2	4	1	9	1	1	3	2	1	1	1
1231	83	1	1	83_411_1	1	1	1	3	1	1	3	2	1	3	4	3	2	2	3	1	2	2	4
1232	83	1	2	83_411_2	0	3	2	2	1	3	1	1	1	3	4	3	2	2	3	1	2	2	4
1233	83	1	3	83_411_3	0	2	2	1	3	2	3	1	1	3	4	3	2	2	3	1	2	2	4
1234	83	2	1	83_412_1	1	1	2	2	2	2	1	2	1	3	4	3	2	2	3	1	2	2	4
1235	83	2	2	83_412_2	0	2	1	1	3	1	2	1	1	3	4	3	2	2	3	1	2	2	4
1236	83	2	3	83_412_3	0	3	3	2	3	2	2	3	1	3	4	3	2	2	3	1	2	2	4
1237	83	3	1	83_413_1	1	1	1	3	1	2	1	2	1	3	4	3	2	2	3	1	2	2	4
1238	83	3	2	83_413_2	0	4	3	1	2	2	3	3	1	3	4	3	2	2	3	1	2	2	4
1239	83	3	3	83_413_3	0	2	1	2	2	3	2	1	1	3	4	3	2	2	3	1	2	2	4
1240	83	4	1	83_414_1	1	1	1	3	2	1	1	2	1	3	4	3	2	2	3	1	2	2	4
1241	83	4	2	83_414_2	0	4	2	2	1	3	3	3	1	3	4	3	2	2	3	1	2	2	4
1242	83	4	3	83_414_3	0	3	2	1	3	1	2	1	1	3	4	3	2	2	3	1	2	2	4
1243	83	5	1	83_415_1	0	4	3	3	3	2	2	3	1	3	4	3	2	2	3	1	2	2	4
1244	83	5	2	83_415_2	1	2	3	2	1	3	1	3	1	3	4	3	2	2	3	1	2	2	4
1245	83	5	3	83_415_3	0	3	3	1	3	3	1	1	1	3	4	3	2	2	3	1	2	2	4
1246	84	1	1	84_416_1	0	1	1	3	1	1	3	2	1	5	3	9	4	2	3	2	2	1	4
1247	84	1	2	84_416_2	1	3	2	2	1	3	1	1	1	5	3	9	4	2	3	2	2	1	4
1248	84	1	3	84_416_3	0	2	2	1	3	2	3	1	1	5	3	9	4	2	3	2	2	1	4
1249	84	2	1	84_417_1	0	1	2	2	2	2	1	2	1	5	3	9	4	2	3	2	2	1	4
1250	84	2	2	84_417_2	0	2	1	1	3	1	2	1	1	5	3	9	4	2	3	2	2	1	4
1251	84	2	3	84_417_3	1	3	3	2	3	2	2	3	1	5	3	9	4	2	3	2	2	1	4
1252	84	3	1	84_418_1	0	1	1	3	1	2	1	2	1	5	3	9	4	2	3	2	2	1	4
1253	84	3	2	84_418_2	0	4	3	1	2	2	3	3	1	5	3	9	4	2	3	2	2	1	4
1254	84	3	3	84_418_3	1	2	1	2	2	3	2	1	1	5	3	9	4	2	3	2	2	1	4
1255	84	4	1	84_419_1	1	1	1	3	2	1	1	2	1	5	3	9	4	2	3	2	2	1	4
1256	84	4	2	84_419_2	0	4	2	2	1	3	3	3	1	5	3	9	4	2	3	2	2	1	4
1257	84	4	3	84_419_3	0	3	2	1	3	1	2	1	1	5	3	9	4	2	3	2	2	1	4
1258	84	5	1	84_420_1	1	4	3	3	3	2	2	3	1	5	3	9	4	2	3	2	2	1	4
1259	84	5	2	84_420_2	0	2	3	2	1	3	1	3	1	5	3	9	4	2	3	2	2	1	4
1260	84	5	3	84_420_3	0	3	3	1	3	3	1	1	1	5	3	9	4	2	3	2	2	1	4
1261	85	1	1	85_421_1	0	1	1	3	1	1	3	2	2	5	3	9	1	1	2	1	2	1	2
1262	85	1	2	85_421_2	0	3	2	2	1	3	1	1	2	5	3	9	1	1	2	1	2	1	2
1263	85	1	3	85_421_3	1	2	2	1	3	2	3	1	2	5	3	9	1	1	2	1	2	1	2
1264	85	2	1	85_422_1	0	1	2	2	2	2	1	2	2	5	3	9	1	1	2	1	2	1	2
1265	85	2	2	85_422_2	0	2	1	1	3	1	2	1	2	5	3	9	1	1	2	1	2	1	2
1266	85	2	3	85_422_3	1	3	3	2	3	2	2	3	2	5	3	9	1	1	2	1	2	1	2
1267	85	3	1	85_423_1	0	1	1	3	1	2	1	2	2	5	3	9	1	1	2	1	2	1	2
1268	85	3	2	85_423_2	1	4	3	1	2	2	3	3	2	5	3	9	1	1	2	1	2	1	2
1269	85	3	3	85_423_3	0	2	1	2	2	3	2	1	2	5	3	9	1	1	2	1	2	1	2
1270	85	4	1	85_424_1	0	1	1	3	2	1	1	2	2	5	3	9	1	1	2	1	2	1	2
1271	85	4	2	85_424_2	0	4	2	2	1	3	3	3	2	5	3	9	1	1	2	1	2	1	2
1272	85	4	3	85_424_3	1	3	2	1	3	1	2	1	2	5	3	9	1	1	2	1	2	1	2
1273	85	5	1	85_425_1	0	4	3	3	3	2	2	3	2	5	3	9	1	1	2	1	2	1	2
1274	85	5	2	85_425_2	0	2	3	2	1	3	1	3	2	5	3	9	1	1	2	1	2	1	2
1275	85	5	3	85_425_3	1	3	3	1	3	3	1	1	2	5	3	9	1	1	2	1	2	1	2
1276	86	1	1	86_426_1	1	1	1	3	1	1	3	2	1	5	4	3	3	5	1	1	2	2	4
1277	86	1	2	86_426_2	0	3	2	2	1	3	1	1	1	5	4	3	3	5	1	1	2	2	4
1278	86	1	3	86_426_3	0	2	2	1	3	2	3	1	1	5	4	3	3	5	1	1	2	2	4
1279	86	2	1	86_427_1	1	1	2	2	2	2	1	2	1	5	4	3	3	5	1	1	2	2	4
1280	86	2	2	86_427_2	0	2	1	1	3	1	2	1	1	5	4	3	3	5	1	1	2	2	4
1281	86	2	3	86_427_3	0	3	3	2	3	2	2	3	1	5	4	3	3	5	1	1	2	2	4
1282	86	3	1	86_428_1	1	1	1	3	1	2	1	2	1	5	4	3	3	5	1	1	2	2	4
1283	86	3	2	86_428_2	0	4	3	1	2	2	3	3	1	5	4	3	3	5	1	1	2	2	4
1284	86	3	3	86_428_3	0	2	1	2	2	3	2	1	1	5	4	3	3	5	1	1	2	2	4
1285	86	4	1	86_429_1	1	1	1	3	2	1	1	2	1	5	4	3	3	5	1	1	2	2	4
1286	86	4	2	86_429_2	0	4	2	2	1	3	3	3	1	5	4	3	3	5	1	1	2	2	4
1287	86	4	3	86_429_3	0	3	2	1	3	1	2	1	1	5	4	3	3	5	1	1	2	2	4
1288	86	5	1	86_430_1	1	4	3	3	3	2	2	3	1	5	4	3	3	5	1	1	2	2	4
1289	86	5	2	86_430_2	0	2	3	2	1	3	1	3	1	5	4	3	3	5	1	1	2	2	4
1290	86	5	3	86_430_3	0	3	3	1	3	3	1	1	1	5	4	3	3	5	1	1	2	2	4
1291	87	1	1	87_431_1	0	1	1	3	1	1	3	2	1	4	3	5	3	1	2	2	1	2	3
1292	87	1	2	87_431_2	1	3	2	2	1	3	1	1	1	4	3	5	3	1	2	2	1	2	3
1293	87	1	3	87_431_3	0	2	2	1	3	2	3	1	1	4	3	5	3	1	2	2	1	2	3
1294	87	2	1	87_432_1	1	1	2	2	2	2	1	2	1	4	3	5	3	1	2	2	1	2	3
1295	87	2	2	87_432_2	0	2	1	1	3	1	2	1	1	4	3	5	3	1	2	2	1	2	3
1296	87	2	3	87_432_3	0	3	3	2	3	2	2	3	1	4	3	5	3	1	2	2	1	2	3
1297	87	3	1	87_433_1	0	1	1	3	1	2	1	2	1	4	3	5	3	1	2	2	1	2	3
1298	87	3	2	87_433_2	1	4	3	1	2	2	3	3	1	4	3	5	3	1	2	2	1	2	3
1299	87	3	3	87_433_3	0	2	1	2	2	3	2	1	1	4	3	5	3	1	2	2	1	2	3
1300	87	4	1	87_434_1	1	1	1	3	2	1	1	2	1	4	3	5	3	1	2	2	1	2	3
1301	87	4	2	87_434_2	0	4	2	2	1	3	3	3	1	4	3	5	3	1	2	2	1	2	3
1302	87	4	3	87_434_3	0	3	2	1	3	1	2	1	1	4	3	5	3	1	2	2	1	2	3
1303	87	5	1	87_435_1	0	4	3	3	3	2	2	3	1	4	3	5	3	1	2	2	1	2	3
1304	87	5	2	87_435_2	1	2	3	2	1	3	1	3	1	4	3	5	3	1	2	2	1	2	3
1305	87	5	3	87_435_3	0	3	3	1	3	3	1	1	1	4	3	5	3	1	2	2	1	2	3
1306	88	1	1	88_436_1	0	1	1	3	1	1	3	2	1	3	5	2	4	5	5	1	2	3	4
1307	88	1	2	88_436_2	0	3	2	2	1	3	1	1	1	3	5	2	4	5	5	1	2	3	4
1308	88	1	3	88_436_3	1	2	2	1	3	2	3	1	1	3	5	2	4	5	5	1	2	3	4
1309	88	2	1	88_437_1	0	1	2	2	2	2	1	2	1	3	5	2	4	5	5	1	2	3	4
1310	88	2	2	88_437_2	0	2	1	1	3	1	2	1	1	3	5	2	4	5	5	1	2	3	4
1311	88	2	3	88_437_3	1	3	3	2	3	2	2	3	1	3	5	2	4	5	5	1	2	3	4
1312	88	3	1	88_438_1	0	1	1	3	1	2	1	2	1	3	5	2	4	5	5	1	2	3	4
1313	88	3	2	88_438_2	0	4	3	1	2	2	3	3	1	3	5	2	4	5	5	1	2	3	4
1314	88	3	3	88_438_3	1	2	1	2	2	3	2	1	1	3	5	2	4	5	5	1	2	3	4
1315	88	4	1	88_439_1	1	1	1	3	2	1	1	2	1	3	5	2	4	5	5	1	2	3	4
1316	88	4	2	88_439_2	0	4	2	2	1	3	3	3	1	3	5	2	4	5	5	1	2	3	4
1317	88	4	3	88_439_3	0	3	2	1	3	1	2	1	1	3	5	2	4	5	5	1	2	3	4
1318	88	5	1	88_440_1	0	4	3	3	3	2	2	3	1	3	5	2	4	5	5	1	2	3	4
1319	88	5	2	88_440_2	0	2	3	2	1	3	1	3	1	3	5	2	4	5	5	1	2	3	4
1320	88	5	3	88_440_3	1	3	3	1	3	3	1	1	1	3	5	2	4	5	5	1	2	3	4
1321	89	1	1	89_441_1	1	1	1	3	1	1	3	2	1	3	4	1	1	1	1	1	1	1	1
1322	89	1	2	89_441_2	0	3	2	2	1	3	1	1	1	3	4	1	1	1	1	1	1	1	1
1323	89	1	3	89_441_3	0	2	2	1	3	2	3	1	1	3	4	1	1	1	1	1	1	1	1
1324	89	2	1	89_442_1	1	1	2	2	2	2	1	2	1	3	4	1	1	1	1	1	1	1	1
1325	89	2	2	89_442_2	0	2	1	1	3	1	2	1	1	3	4	1	1	1	1	1	1	1	1
1326	89	2	3	89_442_3	0	3	3	2	3	2	2	3	1	3	4	1	1	1	1	1	1	1	1
1327	89	3	1	89_443_1	1	1	1	3	1	2	1	2	1	3	4	1	1	1	1	1	1	1	1
1328	89	3	2	89_443_2	0	4	3	1	2	2	3	3	1	3	4	1	1	1	1	1	1	1	1
1329	89	3	3	89_443_3	0	2	1	2	2	3	2	1	1	3	4	1	1	1	1	1	1	1	1
1330	89	4	1	89_444_1	1	1	1	3	2	1	1	2	1	3	4	1	1	1	1	1	1	1	1
1331	89	4	2	89_444_2	0	4	2	2	1	3	3	3	1	3	4	1	1	1	1	1	1	1	1
1332	89	4	3	89_444_3	0	3	2	1	3	1	2	1	1	3	4	1	1	1	1	1	1	1	1
1333	89	5	1	89_445_1	1	4	3	3	3	2	2	3	1	3	4	1	1	1	1	1	1	1	1
1334	89	5	2	89_445_2	0	2	3	2	1	3	1	3	1	3	4	1	1	1	1	1	1	1	1
1335	89	5	3	89_445_3	0	3	3	1	3	3	1	1	1	3	4	1	1	1	1	1	1	1	1
1336	90	1	1	90_446_1	1	1	1	3	1	1	3	2	1	1	2	1	1	1	1	1	3	1	1
1337	90	1	2	90_446_2	0	3	2	2	1	3	1	1	1	1	2	1	1	1	1	1	3	1	1
1338	90	1	3	90_446_3	0	2	2	1	3	2	3	1	1	1	2	1	1	1	1	1	3	1	1
1339	90	2	1	90_447_1	1	1	2	2	2	2	1	2	1	1	2	1	1	1	1	1	3	1	1
1340	90	2	2	90_447_2	0	2	1	1	3	1	2	1	1	1	2	1	1	1	1	1	3	1	1
1341	90	2	3	90_447_3	0	3	3	2	3	2	2	3	1	1	2	1	1	1	1	1	3	1	1
1342	90	3	1	90_448_1	1	1	1	3	1	2	1	2	1	1	2	1	1	1	1	1	3	1	1
1343	90	3	2	90_448_2	0	4	3	1	2	2	3	3	1	1	2	1	1	1	1	1	3	1	1
1344	90	3	3	90_448_3	0	2	1	2	2	3	2	1	1	1	2	1	1	1	1	1	3	1	1
1345	90	4	1	90_449_1	1	1	1	3	2	1	1	2	1	1	2	1	1	1	1	1	3	1	1
1346	90	4	2	90_449_2	0	4	2	2	1	3	3	3	1	1	2	1	1	1	1	1	3	1	1
1347	90	4	3	90_449_3	0	3	2	1	3	1	2	1	1	1	2	1	1	1	1	1	3	1	1
1348	90	5	1	90_450_1	1	4	3	3	3	2	2	3	1	1	2	1	1	1	1	1	3	1	1
1349	90	5	2	90_450_2	0	2	3	2	1	3	1	3	1	1	2	1	1	1	1	1	3	1	1
1350	90	5	3	90_450_3	0	3	3	1	3	3	1	1	1	1	2	1	1	1	1	1	3	1	1
1351	91	1	1	91_451_1	1	1	1	3	1	1	3	2	1	3	4	3	3	1	2	2	2	1	1
1352	91	1	2	91_451_2	0	3	2	2	1	3	1	1	1	3	4	3	3	1	2	2	2	1	1
1353	91	1	3	91_451_3	0	2	2	1	3	2	3	1	1	3	4	3	3	1	2	2	2	1	1
1354	91	2	1	91_452_1	1	1	2	2	2	2	1	2	1	3	4	3	3	1	2	2	2	1	1
1355	91	2	2	91_452_2	0	2	1	1	3	1	2	1	1	3	4	3	3	1	2	2	2	1	1
1356	91	2	3	91_452_3	0	3	3	2	3	2	2	3	1	3	4	3	3	1	2	2	2	1	1
1357	91	3	1	91_453_1	0	1	1	3	1	2	1	2	1	3	4	3	3	1	2	2	2	1	1
1358	91	3	2	91_453_2	1	4	3	1	2	2	3	3	1	3	4	3	3	1	2	2	2	1	1
1359	91	3	3	91_453_3	0	2	1	2	2	3	2	1	1	3	4	3	3	1	2	2	2	1	1
1360	91	4	1	91_454_1	1	1	1	3	2	1	1	2	1	3	4	3	3	1	2	2	2	1	1
1361	91	4	2	91_454_2	0	4	2	2	1	3	3	3	1	3	4	3	3	1	2	2	2	1	1
1362	91	4	3	91_454_3	0	3	2	1	3	1	2	1	1	3	4	3	3	1	2	2	2	1	1
1363	91	5	1	91_455_1	1	4	3	3	3	2	2	3	1	3	4	3	3	1	2	2	2	1	1
1364	91	5	2	91_455_2	0	2	3	2	1	3	1	3	1	3	4	3	3	1	2	2	2	1	1
1365	91	5	3	91_455_3	0	3	3	1	3	3	1	1	1	3	4	3	3	1	2	2	2	1	1
1366	92	1	1	92_456_1	0	1	1	3	1	1	3	2	1	4	2	3	3	2	1	1	2	1	2
1367	92	1	2	92_456_2	1	3	2	2	1	3	1	1	1	4	2	3	3	2	1	1	2	1	2
1368	92	1	3	92_456_3	0	2	2	1	3	2	3	1	1	4	2	3	3	2	1	1	2	1	2
1369	92	2	1	92_457_1	0	1	2	2	2	2	1	2	1	4	2	3	3	2	1	1	2	1	2
1370	92	2	2	92_457_2	0	2	1	1	3	1	2	1	1	4	2	3	3	2	1	1	2	1	2
1371	92	2	3	92_457_3	1	3	3	2	3	2	2	3	1	4	2	3	3	2	1	1	2	1	2
1372	92	3	1	92_458_1	0	1	1	3	1	2	1	2	1	4	2	3	3	2	1	1	2	1	2
1373	92	3	2	92_458_2	1	4	3	1	2	2	3	3	1	4	2	3	3	2	1	1	2	1	2
1374	92	3	3	92_458_3	0	2	1	2	2	3	2	1	1	4	2	3	3	2	1	1	2	1	2
1375	92	4	1	92_459_1	1	1	1	3	2	1	1	2	1	4	2	3	3	2	1	1	2	1	2
1376	92	4	2	92_459_2	0	4	2	2	1	3	3	3	1	4	2	3	3	2	1	1	2	1	2
1377	92	4	3	92_459_3	0	3	2	1	3	1	2	1	1	4	2	3	3	2	1	1	2	1	2
1378	92	5	1	92_460_1	0	4	3	3	3	2	2	3	1	4	2	3	3	2	1	1	2	1	2
1379	92	5	2	92_460_2	1	2	3	2	1	3	1	3	1	4	2	3	3	2	1	1	2	1	2
1380	92	5	3	92_460_3	0	3	3	1	3	3	1	1	1	4	2	3	3	2	1	1	2	1	2
1381	93	1	1	93_461_1	0	1	1	3	1	1	3	2	1	4	3	5	3	2	4	1	1	2	4
1382	93	1	2	93_461_2	1	3	2	2	1	3	1	1	1	4	3	5	3	2	4	1	1	2	4
1383	93	1	3	93_461_3	0	2	2	1	3	2	3	1	1	4	3	5	3	2	4	1	1	2	4
1384	93	2	1	93_462_1	1	1	2	2	2	2	1	2	1	4	3	5	3	2	4	1	1	2	4
1385	93	2	2	93_462_2	0	2	1	1	3	1	2	1	1	4	3	5	3	2	4	1	1	2	4
1386	93	2	3	93_462_3	0	3	3	2	3	2	2	3	1	4	3	5	3	2	4	1	1	2	4
1387	93	3	1	93_463_1	0	1	1	3	1	2	1	2	1	4	3	5	3	2	4	1	1	2	4
1388	93	3	2	93_463_2	0	4	3	1	2	2	3	3	1	4	3	5	3	2	4	1	1	2	4
1389	93	3	3	93_463_3	1	2	1	2	2	3	2	1	1	4	3	5	3	2	4	1	1	2	4
1390	93	4	1	93_464_1	0	1	1	3	2	1	1	2	1	4	3	5	3	2	4	1	1	2	4
1391	93	4	2	93_464_2	1	4	2	2	1	3	3	3	1	4	3	5	3	2	4	1	1	2	4
1392	93	4	3	93_464_3	0	3	2	1	3	1	2	1	1	4	3	5	3	2	4	1	1	2	4
1393	93	5	1	93_465_1	0	4	3	3	3	2	2	3	1	4	3	5	3	2	4	1	1	2	4
1394	93	5	2	93_465_2	1	2	3	2	1	3	1	3	1	4	3	5	3	2	4	1	1	2	4
1395	93	5	3	93_465_3	0	3	3	1	3	3	1	1	1	4	3	5	3	2	4	1	1	2	4
1396	94	1	1	94_466_1	1	1	1	3	1	1	3	2	2	5	3	2	2	4	1	1	3	1	2
1397	94	1	2	94_466_2	0	3	2	2	1	3	1	1	2	5	3	2	2	4	1	1	3	1	2
1398	94	1	3	94_466_3	0	2	2	1	3	2	3	1	2	5	3	2	2	4	1	1	3	1	2
1399	94	2	1	94_467_1	1	1	2	2	2	2	1	2	2	5	3	2	2	4	1	1	3	1	2
1400	94	2	2	94_467_2	0	2	1	1	3	1	2	1	2	5	3	2	2	4	1	1	3	1	2
1401	94	2	3	94_467_3	0	3	3	2	3	2	2	3	2	5	3	2	2	4	1	1	3	1	2
1402	94	3	1	94_468_1	1	1	1	3	1	2	1	2	2	5	3	2	2	4	1	1	3	1	2
1403	94	3	2	94_468_2	0	4	3	1	2	2	3	3	2	5	3	2	2	4	1	1	3	1	2
1404	94	3	3	94_468_3	0	2	1	2	2	3	2	1	2	5	3	2	2	4	1	1	3	1	2
1405	94	4	1	94_469_1	1	1	1	3	2	1	1	2	2	5	3	2	2	4	1	1	3	1	2
1406	94	4	2	94_469_2	0	4	2	2	1	3	3	3	2	5	3	2	2	4	1	1	3	1	2
1407	94	4	3	94_469_3	0	3	2	1	3	1	2	1	2	5	3	2	2	4	1	1	3	1	2
1408	94	5	1	94_470_1	1	4	3	3	3	2	2	3	2	5	3	2	2	4	1	1	3	1	2
1409	94	5	2	94_470_2	0	2	3	2	1	3	1	3	2	5	3	2	2	4	1	1	3	1	2
1410	94	5	3	94_470_3	0	3	3	1	3	3	1	1	2	5	3	2	2	4	1	1	3	1	2
1411	95	1	1	95_471_1	0	1	1	3	1	1	3	2	2	4	4	2	5	3	3	2	2	2	4
1412	95	1	2	95_471_2	1	3	2	2	1	3	1	1	2	4	4	2	5	3	3	2	2	2	4
1413	95	1	3	95_471_3	0	2	2	1	3	2	3	1	2	4	4	2	5	3	3	2	2	2	4
1414	95	2	1	95_472_1	1	1	2	2	2	2	1	2	2	4	4	2	5	3	3	2	2	2	4
1415	95	2	2	95_472_2	0	2	1	1	3	1	2	1	2	4	4	2	5	3	3	2	2	2	4
1416	95	2	3	95_472_3	0	3	3	2	3	2	2	3	2	4	4	2	5	3	3	2	2	2	4
1417	95	3	1	95_473_1	1	1	1	3	1	2	1	2	2	4	4	2	5	3	3	2	2	2	4
1418	95	3	2	95_473_2	0	4	3	1	2	2	3	3	2	4	4	2	5	3	3	2	2	2	4
1419	95	3	3	95_473_3	0	2	1	2	2	3	2	1	2	4	4	2	5	3	3	2	2	2	4
1420	95	4	1	95_474_1	1	1	1	3	2	1	1	2	2	4	4	2	5	3	3	2	2	2	4
1421	95	4	2	95_474_2	0	4	2	2	1	3	3	3	2	4	4	2	5	3	3	2	2	2	4
1422	95	4	3	95_474_3	0	3	2	1	3	1	2	1	2	4	4	2	5	3	3	2	2	2	4
1423	95	5	1	95_475_1	0	4	3	3	3	2	2	3	2	4	4	2	5	3	3	2	2	2	4
1424	95	5	2	95_475_2	1	2	3	2	1	3	1	3	2	4	4	2	5	3	3	2	2	2	4
1425	95	5	3	95_475_3	0	3	3	1	3	3	1	1	2	4	4	2	5	3	3	2	2	2	4
1426	96	1	1	96_476_1	0	1	1	3	1	1	3	2	1	3	3	3	2	1	1	2	2	1	1
1427	96	1	2	96_476_2	1	3	2	2	1	3	1	1	1	3	3	3	2	1	1	2	2	1	1
1428	96	1	3	96_476_3	0	2	2	1	3	2	3	1	1	3	3	3	2	1	1	2	2	1	1
1429	96	2	1	96_477_1	0	1	2	2	2	2	1	2	1	3	3	3	2	1	1	2	2	1	1
1430	96	2	2	96_477_2	0	2	1	1	3	1	2	1	1	3	3	3	2	1	1	2	2	1	1
1431	96	2	3	96_477_3	1	3	3	2	3	2	2	3	1	3	3	3	2	1	1	2	2	1	1
1432	96	3	1	96_478_1	0	1	1	3	1	2	1	2	1	3	3	3	2	1	1	2	2	1	1
1433	96	3	2	96_478_2	0	4	3	1	2	2	3	3	1	3	3	3	2	1	1	2	2	1	1
1434	96	3	3	96_478_3	1	2	1	2	2	3	2	1	1	3	3	3	2	1	1	2	2	1	1
1435	96	4	1	96_479_1	0	1	1	3	2	1	1	2	1	3	3	3	2	1	1	2	2	1	1
1436	96	4	2	96_479_2	1	4	2	2	1	3	3	3	1	3	3	3	2	1	1	2	2	1	1
1437	96	4	3	96_479_3	0	3	2	1	3	1	2	1	1	3	3	3	2	1	1	2	2	1	1
1438	96	5	1	96_480_1	0	4	3	3	3	2	2	3	1	3	3	3	2	1	1	2	2	1	1
1439	96	5	2	96_480_2	0	2	3	2	1	3	1	3	1	3	3	3	2	1	1	2	2	1	1
1440	96	5	3	96_480_3	1	3	3	1	3	3	1	1	1	3	3	3	2	1	1	2	2	1	1
1441	97	1	1	97_481_1	1	1	1	3	1	1	3	2	1	3	3	3	3	1	2	1	2	1	1
1442	97	1	2	97_481_2	0	3	2	2	1	3	1	1	1	3	3	3	3	1	2	1	2	1	1
1443	97	1	3	97_481_3	0	2	2	1	3	2	3	1	1	3	3	3	3	1	2	1	2	1	1
1444	97	2	1	97_482_1	1	1	2	2	2	2	1	2	1	3	3	3	3	1	2	1	2	1	1
1445	97	2	2	97_482_2	0	2	1	1	3	1	2	1	1	3	3	3	3	1	2	1	2	1	1
1446	97	2	3	97_482_3	0	3	3	2	3	2	2	3	1	3	3	3	3	1	2	1	2	1	1
1447	97	3	1	97_483_1	1	1	1	3	1	2	1	2	1	3	3	3	3	1	2	1	2	1	1
1448	97	3	2	97_483_2	0	4	3	1	2	2	3	3	1	3	3	3	3	1	2	1	2	1	1
1449	97	3	3	97_483_3	0	2	1	2	2	3	2	1	1	3	3	3	3	1	2	1	2	1	1
1450	97	4	1	97_484_1	1	1	1	3	2	1	1	2	1	3	3	3	3	1	2	1	2	1	1
1451	97	4	2	97_484_2	0	4	2	2	1	3	3	3	1	3	3	3	3	1	2	1	2	1	1
1452	97	4	3	97_484_3	0	3	2	1	3	1	2	1	1	3	3	3	3	1	2	1	2	1	1
1453	97	5	1	97_485_1	0	4	3	3	3	2	2	3	1	3	3	3	3	1	2	1	2	1	1
1454	97	5	2	97_485_2	1	2	3	2	1	3	1	3	1	3	3	3	3	1	2	1	2	1	1
1455	97	5	3	97_485_3	0	3	3	1	3	3	1	1	1	3	3	3	3	1	2	1	2	1	1
1456	98	1	1	98_486_1	1	1	1	3	1	1	3	2	1	5	4	2	3	2	2	1	1	2	3
1457	98	1	2	98_486_2	0	3	2	2	1	3	1	1	1	5	4	2	3	2	2	1	1	2	3
1458	98	1	3	98_486_3	0	2	2	1	3	2	3	1	1	5	4	2	3	2	2	1	1	2	3
1459	98	2	1	98_487_1	0	1	2	2	2	2	1	2	1	5	4	2	3	2	2	1	1	2	3
1460	98	2	2	98_487_2	0	2	1	1	3	1	2	1	1	5	4	2	3	2	2	1	1	2	3
1461	98	2	3	98_487_3	1	3	3	2	3	2	2	3	1	5	4	2	3	2	2	1	1	2	3
1462	98	3	1	98_488_1	0	1	1	3	1	2	1	2	1	5	4	2	3	2	2	1	1	2	3
1463	98	3	2	98_488_2	0	4	3	1	2	2	3	3	1	5	4	2	3	2	2	1	1	2	3
1464	98	3	3	98_488_3	1	2	1	2	2	3	2	1	1	5	4	2	3	2	2	1	1	2	3
1465	98	4	1	98_489_1	1	1	1	3	2	1	1	2	1	5	4	2	3	2	2	1	1	2	3
1466	98	4	2	98_489_2	0	4	2	2	1	3	3	3	1	5	4	2	3	2	2	1	1	2	3
1467	98	4	3	98_489_3	0	3	2	1	3	1	2	1	1	5	4	2	3	2	2	1	1	2	3
1468	98	5	1	98_490_1	0	4	3	3	3	2	2	3	1	5	4	2	3	2	2	1	1	2	3
1469	98	5	2	98_490_2	0	2	3	2	1	3	1	3	1	5	4	2	3	2	2	1	1	2	3
1470	98	5	3	98_490_3	1	3	3	1	3	3	1	1	1	5	4	2	3	2	2	1	1	2	3
1471	99	1	1	99_491_1	0	1	1	3	1	1	3	2	1	3	4	3	2	1	2	1	2	2	1
1472	99	1	2	99_491_2	0	3	2	2	1	3	1	1	1	3	4	3	2	1	2	1	2	2	1
1473	99	1	3	99_491_3	1	2	2	1	3	2	3	1	1	3	4	3	2	1	2	1	2	2	1
1474	99	2	1	99_492_1	1	1	2	2	2	2	1	2	1	3	4	3	2	1	2	1	2	2	1
1475	99	2	2	99_492_2	0	2	1	1	3	1	2	1	1	3	4	3	2	1	2	1	2	2	1
1476	99	2	3	99_492_3	0	3	3	2	3	2	2	3	1	3	4	3	2	1	2	1	2	2	1
1477	99	3	1	99_493_1	1	1	1	3	1	2	1	2	1	3	4	3	2	1	2	1	2	2	1
1478	99	3	2	99_493_2	0	4	3	1	2	2	3	3	1	3	4	3	2	1	2	1	2	2	1
1479	99	3	3	99_493_3	0	2	1	2	2	3	2	1	1	3	4	3	2	1	2	1	2	2	1
1480	99	4	1	99_494_1	0	1	1	3	2	1	1	2	1	3	4	3	2	1	2	1	2	2	1
1481	99	4	2	99_494_2	1	4	2	2	1	3	3	3	1	3	4	3	2	1	2	1	2	2	1
1482	99	4	3	99_494_3	0	3	2	1	3	1	2	1	1	3	4	3	2	1	2	1	2	2	1
1483	99	5	1	99_495_1	1	4	3	3	3	2	2	3	1	3	4	3	2	1	2	1	2	2	1
1484	99	5	2	99_495_2	0	2	3	2	1	3	1	3	1	3	4	3	2	1	2	1	2	2	1
1485	99	5	3	99_495_3	0	3	3	1	3	3	1	1	1	3	4	3	2	1	2	1	2	2	1
1486	100	1	1	100_496_1	1	1	1	3	1	1	3	2	1	3	3	3	2	2	2	2	2	1	1
1487	100	1	2	100_496_2	0	3	2	2	1	3	1	1	1	3	3	3	2	2	2	2	2	1	1
1488	100	1	3	100_496_3	0	2	2	1	3	2	3	1	1	3	3	3	2	2	2	2	2	1	1
1489	100	2	1	100_497_1	1	1	2	2	2	2	1	2	1	3	3	3	2	2	2	2	2	1	1
1490	100	2	2	100_497_2	0	2	1	1	3	1	2	1	1	3	3	3	2	2	2	2	2	1	1
1491	100	2	3	100_497_3	0	3	3	2	3	2	2	3	1	3	3	3	2	2	2	2	2	1	1
1492	100	3	1	100_498_1	0	1	1	3	1	2	1	2	1	3	3	3	2	2	2	2	2	1	1
1493	100	3	2	100_498_2	1	4	3	1	2	2	3	3	1	3	3	3	2	2	2	2	2	1	1
1494	100	3	3	100_498_3	0	2	1	2	2	3	2	1	1	3	3	3	2	2	2	2	2	1	1
1495	100	4	1	100_499_1	0	1	1	3	2	1	1	2	1	3	3	3	2	2	2	2	2	1	1
1496	100	4	2	100_499_2	1	4	2	2	1	3	3	3	1	3	3	3	2	2	2	2	2	1	1
1497	100	4	3	100_499_3	0	3	2	1	3	1	2	1	1	3	3	3	2	2	2	2	2	1	1
1498	100	5	1	100_500_1	1	4	3	3	3	2	2	3	1	3	3	3	2	2	2	2	2	1	1
1499	100	5	2	100_500_2	0	2	3	2	1	3	1	3	1	3	3	3	2	2	2	2	2	1	1
1500	100	5	3	100_500_3	0	3	3	1	3	3	1	1	1	3	3	3	2	2	2	2	2	1	1
1501	101	1	1	101_501_1	0	1	1	3	1	1	3	2	2	4	3	6	5	1	1	2	2	1	3
1502	101	1	2	101_501_2	0	3	2	2	1	3	1	1	2	4	3	6	5	1	1	2	2	1	3
1503	101	1	3	101_501_3	1	2	2	1	3	2	3	1	2	4	3	6	5	1	1	2	2	1	3
1504	101	2	1	101_502_1	0	1	2	2	2	2	1	2	2	4	3	6	5	1	1	2	2	1	3
1505	101	2	2	101_502_2	0	2	1	1	3	1	2	1	2	4	3	6	5	1	1	2	2	1	3
1506	101	2	3	101_502_3	1	3	3	2	3	2	2	3	2	4	3	6	5	1	1	2	2	1	3
1507	101	3	1	101_503_1	0	1	1	3	1	2	1	2	2	4	3	6	5	1	1	2	2	1	3
1508	101	3	2	101_503_2	1	4	3	1	2	2	3	3	2	4	3	6	5	1	1	2	2	1	3
1509	101	3	3	101_503_3	0	2	1	2	2	3	2	1	2	4	3	6	5	1	1	2	2	1	3
1510	101	4	1	101_504_1	0	1	1	3	2	1	1	2	2	4	3	6	5	1	1	2	2	1	3
1511	101	4	2	101_504_2	1	4	2	2	1	3	3	3	2	4	3	6	5	1	1	2	2	1	3
1512	101	4	3	101_504_3	0	3	2	1	3	1	2	1	2	4	3	6	5	1	1	2	2	1	3
1513	101	5	1	101_505_1	1	4	3	3	3	2	2	3	2	4	3	6	5	1	1	2	2	1	3
1514	101	5	2	101_505_2	0	2	3	2	1	3	1	3	2	4	3	6	5	1	1	2	2	1	3
1515	101	5	3	101_505_3	0	3	3	1	3	3	1	1	2	4	3	6	5	1	1	2	2	1	3
1516	102	1	1	102_506_1	0	1	1	3	1	1	3	2	1	4	4	3	2	1	2	2	2	1	4
1517	102	1	2	102_506_2	1	3	2	2	1	3	1	1	1	4	4	3	2	1	2	2	2	1	4
1518	102	1	3	102_506_3	0	2	2	1	3	2	3	1	1	4	4	3	2	1	2	2	2	1	4
1519	102	2	1	102_507_1	0	1	2	2	2	2	1	2	1	4	4	3	2	1	2	2	2	1	4
1520	102	2	2	102_507_2	0	2	1	1	3	1	2	1	1	4	4	3	2	1	2	2	2	1	4
1521	102	2	3	102_507_3	1	3	3	2	3	2	2	3	1	4	4	3	2	1	2	2	2	1	4
1522	102	3	1	102_508_1	0	1	1	3	1	2	1	2	1	4	4	3	2	1	2	2	2	1	4
1523	102	3	2	102_508_2	1	4	3	1	2	2	3	3	1	4	4	3	2	1	2	2	2	1	4
1524	102	3	3	102_508_3	0	2	1	2	2	3	2	1	1	4	4	3	2	1	2	2	2	1	4
1525	102	4	1	102_509_1	1	1	1	3	2	1	1	2	1	4	4	3	2	1	2	2	2	1	4
1526	102	4	2	102_509_2	0	4	2	2	1	3	3	3	1	4	4	3	2	1	2	2	2	1	4
1527	102	4	3	102_509_3	0	3	2	1	3	1	2	1	1	4	4	3	2	1	2	2	2	1	4
1528	102	5	1	102_510_1	1	4	3	3	3	2	2	3	1	4	4	3	2	1	2	2	2	1	4
1529	102	5	2	102_510_2	0	2	3	2	1	3	1	3	1	4	4	3	2	1	2	2	2	1	4
1530	102	5	3	102_510_3	0	3	3	1	3	3	1	1	1	4	4	3	2	1	2	2	2	1	4
1531	103	1	1	103_511_1	0	1	1	3	1	1	3	2	2	4	3	6	5	1	1	2	2	1	2
1532	103	1	2	103_511_2	1	3	2	2	1	3	1	1	2	4	3	6	5	1	1	2	2	1	2
1533	103	1	3	103_511_3	0	2	2	1	3	2	3	1	2	4	3	6	5	1	1	2	2	1	2
1534	103	2	1	103_512_1	0	1	2	2	2	2	1	2	2	4	3	6	5	1	1	2	2	1	2
1535	103	2	2	103_512_2	0	2	1	1	3	1	2	1	2	4	3	6	5	1	1	2	2	1	2
1536	103	2	3	103_512_3	1	3	3	2	3	2	2	3	2	4	3	6	5	1	1	2	2	1	2
1537	103	3	1	103_513_1	0	1	1	3	1	2	1	2	2	4	3	6	5	1	1	2	2	1	2
1538	103	3	2	103_513_2	1	4	3	1	2	2	3	3	2	4	3	6	5	1	1	2	2	1	2
1539	103	3	3	103_513_3	0	2	1	2	2	3	2	1	2	4	3	6	5	1	1	2	2	1	2
1540	103	4	1	103_514_1	0	1	1	3	2	1	1	2	2	4	3	6	5	1	1	2	2	1	2
1541	103	4	2	103_514_2	1	4	2	2	1	3	3	3	2	4	3	6	5	1	1	2	2	1	2
1542	103	4	3	103_514_3	0	3	2	1	3	1	2	1	2	4	3	6	5	1	1	2	2	1	2
1543	103	5	1	103_515_1	0	4	3	3	3	2	2	3	2	4	3	6	5	1	1	2	2	1	2
1544	103	5	2	103_515_2	0	2	3	2	1	3	1	3	2	4	3	6	5	1	1	2	2	1	2
1545	103	5	3	103_515_3	1	3	3	1	3	3	1	1	2	4	3	6	5	1	1	2	2	1	2
1546	104	1	1	104_516_1	0	1	1	3	1	1	3	2	1	5	3	2	4	2	5	1	1	4	4
1547	104	1	2	104_516_2	0	3	2	2	1	3	1	1	1	5	3	2	4	2	5	1	1	4	4
1548	104	1	3	104_516_3	1	2	2	1	3	2	3	1	1	5	3	2	4	2	5	1	1	4	4
1549	104	2	1	104_517_1	0	1	2	2	2	2	1	2	1	5	3	2	4	2	5	1	1	4	4
1550	104	2	2	104_517_2	0	2	1	1	3	1	2	1	1	5	3	2	4	2	5	1	1	4	4
1551	104	2	3	104_517_3	1	3	3	2	3	2	2	3	1	5	3	2	4	2	5	1	1	4	4
1552	104	3	1	104_518_1	0	1	1	3	1	2	1	2	1	5	3	2	4	2	5	1	1	4	4
1553	104	3	2	104_518_2	1	4	3	1	2	2	3	3	1	5	3	2	4	2	5	1	1	4	4
1554	104	3	3	104_518_3	0	2	1	2	2	3	2	1	1	5	3	2	4	2	5	1	1	4	4
1555	104	4	1	104_519_1	0	1	1	3	2	1	1	2	1	5	3	2	4	2	5	1	1	4	4
1556	104	4	2	104_519_2	0	4	2	2	1	3	3	3	1	5	3	2	4	2	5	1	1	4	4
1557	104	4	3	104_519_3	1	3	2	1	3	1	2	1	1	5	3	2	4	2	5	1	1	4	4
1558	104	5	1	104_520_1	1	4	3	3	3	2	2	3	1	5	3	2	4	2	5	1	1	4	4
1559	104	5	2	104_520_2	0	2	3	2	1	3	1	3	1	5	3	2	4	2	5	1	1	4	4
1560	104	5	3	104_520_3	0	3	3	1	3	3	1	1	1	5	3	2	4	2	5	1	1	4	4
1561	105	1	1	105_521_1	0	1	1	3	1	1	3	2	1	3	4	2	2	1	1	2	2	2	1
1562	105	1	2	105_521_2	1	3	2	2	1	3	1	1	1	3	4	2	2	1	1	2	2	2	1
1563	105	1	3	105_521_3	0	2	2	1	3	2	3	1	1	3	4	2	2	1	1	2	2	2	1
1564	105	2	1	105_522_1	1	1	2	2	2	2	1	2	1	3	4	2	2	1	1	2	2	2	1
1565	105	2	2	105_522_2	0	2	1	1	3	1	2	1	1	3	4	2	2	1	1	2	2	2	1
1566	105	2	3	105_522_3	0	3	3	2	3	2	2	3	1	3	4	2	2	1	1	2	2	2	1
1567	105	3	1	105_523_1	0	1	1	3	1	2	1	2	1	3	4	2	2	1	1	2	2	2	1
1568	105	3	2	105_523_2	1	4	3	1	2	2	3	3	1	3	4	2	2	1	1	2	2	2	1
1569	105	3	3	105_523_3	0	2	1	2	2	3	2	1	1	3	4	2	2	1	1	2	2	2	1
1570	105	4	1	105_524_1	1	1	1	3	2	1	1	2	1	3	4	2	2	1	1	2	2	2	1
1571	105	4	2	105_524_2	0	4	2	2	1	3	3	3	1	3	4	2	2	1	1	2	2	2	1
1572	105	4	3	105_524_3	0	3	2	1	3	1	2	1	1	3	4	2	2	1	1	2	2	2	1
1573	105	5	1	105_525_1	1	4	3	3	3	2	2	3	1	3	4	2	2	1	1	2	2	2	1
1574	105	5	2	105_525_2	0	2	3	2	1	3	1	3	1	3	4	2	2	1	1	2	2	2	1
1575	105	5	3	105_525_3	0	3	3	1	3	3	1	1	1	3	4	2	2	1	1	2	2	2	1
1576	106	1	1	106_526_1	0	1	1	3	1	1	3	2	2	2	4	1	1	1	1	2	3	1	1
1577	106	1	2	106_526_2	1	3	2	2	1	3	1	1	2	2	4	1	1	1	1	2	3	1	1
1578	106	1	3	106_526_3	0	2	2	1	3	2	3	1	2	2	4	1	1	1	1	2	3	1	1
1579	106	2	1	106_527_1	1	1	2	2	2	2	1	2	2	2	4	1	1	1	1	2	3	1	1
1580	106	2	2	106_527_2	0	2	1	1	3	1	2	1	2	2	4	1	1	1	1	2	3	1	1
1581	106	2	3	106_527_3	0	3	3	2	3	2	2	3	2	2	4	1	1	1	1	2	3	1	1
1582	106	3	1	106_528_1	1	1	1	3	1	2	1	2	2	2	4	1	1	1	1	2	3	1	1
1583	106	3	2	106_528_2	0	4	3	1	2	2	3	3	2	2	4	1	1	1	1	2	3	1	1
1584	106	3	3	106_528_3	0	2	1	2	2	3	2	1	2	2	4	1	1	1	1	2	3	1	1
1585	106	4	1	106_529_1	0	1	1	3	2	1	1	2	2	2	4	1	1	1	1	2	3	1	1
1586	106	4	2	106_529_2	1	4	2	2	1	3	3	3	2	2	4	1	1	1	1	2	3	1	1
1587	106	4	3	106_529_3	0	3	2	1	3	1	2	1	2	2	4	1	1	1	1	2	3	1	1
1588	106	5	1	106_530_1	1	4	3	3	3	2	2	3	2	2	4	1	1	1	1	2	3	1	1
1589	106	5	2	106_530_2	0	2	3	2	1	3	1	3	2	2	4	1	1	1	1	2	3	1	1
1590	106	5	3	106_530_3	0	3	3	1	3	3	1	1	2	2	4	1	1	1	1	2	3	1	1
1591	107	1	1	107_531_1	0	1	1	3	1	1	3	2	1	4	3	3	2	1	2	1	2	1	1
1592	107	1	2	107_531_2	1	3	2	2	1	3	1	1	1	4	3	3	2	1	2	1	2	1	1
1593	107	1	3	107_531_3	0	2	2	1	3	2	3	1	1	4	3	3	2	1	2	1	2	1	1
1594	107	2	1	107_532_1	1	1	2	2	2	2	1	2	1	4	3	3	2	1	2	1	2	1	1
1595	107	2	2	107_532_2	0	2	1	1	3	1	2	1	1	4	3	3	2	1	2	1	2	1	1
1596	107	2	3	107_532_3	0	3	3	2	3	2	2	3	1	4	3	3	2	1	2	1	2	1	1
1597	107	3	1	107_533_1	0	1	1	3	1	2	1	2	1	4	3	3	2	1	2	1	2	1	1
1598	107	3	2	107_533_2	0	4	3	1	2	2	3	3	1	4	3	3	2	1	2	1	2	1	1
1599	107	3	3	107_533_3	1	2	1	2	2	3	2	1	1	4	3	3	2	1	2	1	2	1	1
1600	107	4	1	107_534_1	0	1	1	3	2	1	1	2	1	4	3	3	2	1	2	1	2	1	1
1601	107	4	2	107_534_2	0	4	2	2	1	3	3	3	1	4	3	3	2	1	2	1	2	1	1
1602	107	4	3	107_534_3	1	3	2	1	3	1	2	1	1	4	3	3	2	1	2	1	2	1	1
1603	107	5	1	107_535_1	0	4	3	3	3	2	2	3	1	4	3	3	2	1	2	1	2	1	1
1604	107	5	2	107_535_2	1	2	3	2	1	3	1	3	1	4	3	3	2	1	2	1	2	1	1
1605	107	5	3	107_535_3	0	3	3	1	3	3	1	1	1	4	3	3	2	1	2	1	2	1	1
1606	108	1	1	108_536_1	0	1	1	3	1	1	3	2	1	4	2	6	5	1	5	1	1	4	5
1607	108	1	2	108_536_2	0	3	2	2	1	3	1	1	1	4	2	6	5	1	5	1	1	4	5
1608	108	1	3	108_536_3	1	2	2	1	3	2	3	1	1	4	2	6	5	1	5	1	1	4	5
1609	108	2	1	108_537_1	0	1	2	2	2	2	1	2	1	4	2	6	5	1	5	1	1	4	5
1610	108	2	2	108_537_2	0	2	1	1	3	1	2	1	1	4	2	6	5	1	5	1	1	4	5
1611	108	2	3	108_537_3	1	3	3	2	3	2	2	3	1	4	2	6	5	1	5	1	1	4	5
1612	108	3	1	108_538_1	0	1	1	3	1	2	1	2	1	4	2	6	5	1	5	1	1	4	5
1613	108	3	2	108_538_2	0	4	3	1	2	2	3	3	1	4	2	6	5	1	5	1	1	4	5
1614	108	3	3	108_538_3	1	2	1	2	2	3	2	1	1	4	2	6	5	1	5	1	1	4	5
1615	108	4	1	108_539_1	0	1	1	3	2	1	1	2	1	4	2	6	5	1	5	1	1	4	5
1616	108	4	2	108_539_2	0	4	2	2	1	3	3	3	1	4	2	6	5	1	5	1	1	4	5
1617	108	4	3	108_539_3	1	3	2	1	3	1	2	1	1	4	2	6	5	1	5	1	1	4	5
1618	108	5	1	108_540_1	0	4	3	3	3	2	2	3	1	4	2	6	5	1	5	1	1	4	5
1619	108	5	2	108_540_2	0	2	3	2	1	3	1	3	1	4	2	6	5	1	5	1	1	4	5
1620	108	5	3	108_540_3	1	3	3	1	3	3	1	1	1	4	2	6	5	1	5	1	1	4	5
1621	109	1	1	109_541_1	1	1	1	3	1	1	3	2	1	4	3	3	3	2	2	2	2	2	3
1622	109	1	2	109_541_2	0	3	2	2	1	3	1	1	1	4	3	3	3	2	2	2	2	2	3
1623	109	1	3	109_541_3	0	2	2	1	3	2	3	1	1	4	3	3	3	2	2	2	2	2	3
1624	109	2	1	109_542_1	1	1	2	2	2	2	1	2	1	4	3	3	3	2	2	2	2	2	3
1625	109	2	2	109_542_2	0	2	1	1	3	1	2	1	1	4	3	3	3	2	2	2	2	2	3
1626	109	2	3	109_542_3	0	3	3	2	3	2	2	3	1	4	3	3	3	2	2	2	2	2	3
1627	109	3	1	109_543_1	0	1	1	3	1	2	1	2	1	4	3	3	3	2	2	2	2	2	3
1628	109	3	2	109_543_2	1	4	3	1	2	2	3	3	1	4	3	3	3	2	2	2	2	2	3
1629	109	3	3	109_543_3	0	2	1	2	2	3	2	1	1	4	3	3	3	2	2	2	2	2	3
1630	109	4	1	109_544_1	0	1	1	3	2	1	1	2	1	4	3	3	3	2	2	2	2	2	3
1631	109	4	2	109_544_2	0	4	2	2	1	3	3	3	1	4	3	3	3	2	2	2	2	2	3
1632	109	4	3	109_544_3	1	3	2	1	3	1	2	1	1	4	3	3	3	2	2	2	2	2	3
1633	109	5	1	109_545_1	1	4	3	3	3	2	2	3	1	4	3	3	3	2	2	2	2	2	3
1634	109	5	2	109_545_2	0	2	3	2	1	3	1	3	1	4	3	3	3	2	2	2	2	2	3
1635	109	5	3	109_545_3	0	3	3	1	3	3	1	1	1	4	3	3	3	2	2	2	2	2	3
1636	110	1	1	110_546_1	1	1	1	3	1	1	3	2	1	4	3	3	2	3	1	2	2	2	4
1637	110	1	2	110_546_2	0	3	2	2	1	3	1	1	1	4	3	3	2	3	1	2	2	2	4
1638	110	1	3	110_546_3	0	2	2	1	3	2	3	1	1	4	3	3	2	3	1	2	2	2	4
1639	110	2	1	110_547_1	1	1	2	2	2	2	1	2	1	4	3	3	2	3	1	2	2	2	4
1640	110	2	2	110_547_2	0	2	1	1	3	1	2	1	1	4	3	3	2	3	1	2	2	2	4
1641	110	2	3	110_547_3	0	3	3	2	3	2	2	3	1	4	3	3	2	3	1	2	2	2	4
1642	110	3	1	110_548_1	1	1	1	3	1	2	1	2	1	4	3	3	2	3	1	2	2	2	4
1643	110	3	2	110_548_2	0	4	3	1	2	2	3	3	1	4	3	3	2	3	1	2	2	2	4
1644	110	3	3	110_548_3	0	2	1	2	2	3	2	1	1	4	3	3	2	3	1	2	2	2	4
1645	110	4	1	110_549_1	1	1	1	3	2	1	1	2	1	4	3	3	2	3	1	2	2	2	4
1646	110	4	2	110_549_2	0	4	2	2	1	3	3	3	1	4	3	3	2	3	1	2	2	2	4
1647	110	4	3	110_549_3	0	3	2	1	3	1	2	1	1	4	3	3	2	3	1	2	2	2	4
1648	110	5	1	110_550_1	0	4	3	3	3	2	2	3	1	4	3	3	2	3	1	2	2	2	4
1649	110	5	2	110_550_2	1	2	3	2	1	3	1	3	1	4	3	3	2	3	1	2	2	2	4
1650	110	5	3	110_550_3	0	3	3	1	3	3	1	1	1	4	3	3	2	3	1	2	2	2	4
1651	111	1	1	111_551_1	1	1	1	3	1	1	3	2	1	6	4	2	3	1	2	1	1	3	4
1652	111	1	2	111_551_2	0	3	2	2	1	3	1	1	1	6	4	2	3	1	2	1	1	3	4
1653	111	1	3	111_551_3	0	2	2	1	3	2	3	1	1	6	4	2	3	1	2	1	1	3	4
1654	111	2	1	111_552_1	1	1	2	2	2	2	1	2	1	6	4	2	3	1	2	1	1	3	4
1655	111	2	2	111_552_2	0	2	1	1	3	1	2	1	1	6	4	2	3	1	2	1	1	3	4
1656	111	2	3	111_552_3	0	3	3	2	3	2	2	3	1	6	4	2	3	1	2	1	1	3	4
1657	111	3	1	111_553_1	1	1	1	3	1	2	1	2	1	6	4	2	3	1	2	1	1	3	4
1658	111	3	2	111_553_2	0	4	3	1	2	2	3	3	1	6	4	2	3	1	2	1	1	3	4
1659	111	3	3	111_553_3	0	2	1	2	2	3	2	1	1	6	4	2	3	1	2	1	1	3	4
1660	111	4	1	111_554_1	1	1	1	3	2	1	1	2	1	6	4	2	3	1	2	1	1	3	4
1661	111	4	2	111_554_2	0	4	2	2	1	3	3	3	1	6	4	2	3	1	2	1	1	3	4
1662	111	4	3	111_554_3	0	3	2	1	3	1	2	1	1	6	4	2	3	1	2	1	1	3	4
1663	111	5	1	111_555_1	0	4	3	3	3	2	2	3	1	6	4	2	3	1	2	1	1	3	4
1664	111	5	2	111_555_2	1	2	3	2	1	3	1	3	1	6	4	2	3	1	2	1	1	3	4
1665	111	5	3	111_555_3	0	3	3	1	3	3	1	1	1	6	4	2	3	1	2	1	1	3	4
1666	112	1	1	112_556_1	0	1	1	3	1	1	3	2	1	5	4	2	3	3	1	1	2	3	1
1667	112	1	2	112_556_2	1	3	2	2	1	3	1	1	1	5	4	2	3	3	1	1	2	3	1
1668	112	1	3	112_556_3	0	2	2	1	3	2	3	1	1	5	4	2	3	3	1	1	2	3	1
1669	112	2	1	112_557_1	0	1	2	2	2	2	1	2	1	5	4	2	3	3	1	1	2	3	1
1670	112	2	2	112_557_2	0	2	1	1	3	1	2	1	1	5	4	2	3	3	1	1	2	3	1
1671	112	2	3	112_557_3	1	3	3	2	3	2	2	3	1	5	4	2	3	3	1	1	2	3	1
1672	112	3	1	112_558_1	0	1	1	3	1	2	1	2	1	5	4	2	3	3	1	1	2	3	1
1673	112	3	2	112_558_2	0	4	3	1	2	2	3	3	1	5	4	2	3	3	1	1	2	3	1
1674	112	3	3	112_558_3	1	2	1	2	2	3	2	1	1	5	4	2	3	3	1	1	2	3	1
1675	112	4	1	112_559_1	0	1	1	3	2	1	1	2	1	5	4	2	3	3	1	1	2	3	1
1676	112	4	2	112_559_2	1	4	2	2	1	3	3	3	1	5	4	2	3	3	1	1	2	3	1
1677	112	4	3	112_559_3	0	3	2	1	3	1	2	1	1	5	4	2	3	3	1	1	2	3	1
1678	112	5	1	112_560_1	0	4	3	3	3	2	2	3	1	5	4	2	3	3	1	1	2	3	1
1679	112	5	2	112_560_2	1	2	3	2	1	3	1	3	1	5	4	2	3	3	1	1	2	3	1
1680	112	5	3	112_560_3	0	3	3	1	3	3	1	1	1	5	4	2	3	3	1	1	2	3	1
1681	113	1	1	113_561_1	1	1	1	3	1	1	3	2	1	6	4	2	3	1	1	2	2	1	3
1682	113	1	2	113_561_2	0	3	2	2	1	3	1	1	1	6	4	2	3	1	1	2	2	1	3
1683	113	1	3	113_561_3	0	2	2	1	3	2	3	1	1	6	4	2	3	1	1	2	2	1	3
1684	113	2	1	113_562_1	1	1	2	2	2	2	1	2	1	6	4	2	3	1	1	2	2	1	3
1685	113	2	2	113_562_2	0	2	1	1	3	1	2	1	1	6	4	2	3	1	1	2	2	1	3
1686	113	2	3	113_562_3	0	3	3	2	3	2	2	3	1	6	4	2	3	1	1	2	2	1	3
1687	113	3	1	113_563_1	1	1	1	3	1	2	1	2	1	6	4	2	3	1	1	2	2	1	3
1688	113	3	2	113_563_2	0	4	3	1	2	2	3	3	1	6	4	2	3	1	1	2	2	1	3
1689	113	3	3	113_563_3	0	2	1	2	2	3	2	1	1	6	4	2	3	1	1	2	2	1	3
1690	113	4	1	113_564_1	1	1	1	3	2	1	1	2	1	6	4	2	3	1	1	2	2	1	3
1691	113	4	2	113_564_2	0	4	2	2	1	3	3	3	1	6	4	2	3	1	1	2	2	1	3
1692	113	4	3	113_564_3	0	3	2	1	3	1	2	1	1	6	4	2	3	1	1	2	2	1	3
1693	113	5	1	113_565_1	1	4	3	3	3	2	2	3	1	6	4	2	3	1	1	2	2	1	3
1694	113	5	2	113_565_2	0	2	3	2	1	3	1	3	1	6	4	2	3	1	1	2	2	1	3
1695	113	5	3	113_565_3	0	3	3	1	3	3	1	1	1	6	4	2	3	1	1	2	2	1	3
1696	114	1	1	114_566_1	1	1	1	3	1	1	3	2	1	4	4	3	3	3	3	2	2	1	3
1697	114	1	2	114_566_2	0	3	2	2	1	3	1	1	1	4	4	3	3	3	3	2	2	1	3
1698	114	1	3	114_566_3	0	2	2	1	3	2	3	1	1	4	4	3	3	3	3	2	2	1	3
1699	114	2	1	114_567_1	1	1	2	2	2	2	1	2	1	4	4	3	3	3	3	2	2	1	3
1700	114	2	2	114_567_2	0	2	1	1	3	1	2	1	1	4	4	3	3	3	3	2	2	1	3
1701	114	2	3	114_567_3	0	3	3	2	3	2	2	3	1	4	4	3	3	3	3	2	2	1	3
1702	114	3	1	114_568_1	0	1	1	3	1	2	1	2	1	4	4	3	3	3	3	2	2	1	3
1703	114	3	2	114_568_2	0	4	3	1	2	2	3	3	1	4	4	3	3	3	3	2	2	1	3
1704	114	3	3	114_568_3	1	2	1	2	2	3	2	1	1	4	4	3	3	3	3	2	2	1	3
1705	114	4	1	114_569_1	1	1	1	3	2	1	1	2	1	4	4	3	3	3	3	2	2	1	3
1706	114	4	2	114_569_2	0	4	2	2	1	3	3	3	1	4	4	3	3	3	3	2	2	1	3
1707	114	4	3	114_569_3	0	3	2	1	3	1	2	1	1	4	4	3	3	3	3	2	2	1	3
1708	114	5	1	114_570_1	0	4	3	3	3	2	2	3	1	4	4	3	3	3	3	2	2	1	3
1709	114	5	2	114_570_2	1	2	3	2	1	3	1	3	1	4	4	3	3	3	3	2	2	1	3
1710	114	5	3	114_570_3	0	3	3	1	3	3	1	1	1	4	4	3	3	3	3	2	2	1	3
1711	115	1	1	115_571_1	1	1	1	3	1	1	3	2	1	1	2	1	1	2	2	1	2	4	1
1712	115	1	2	115_571_2	0	3	2	2	1	3	1	1	1	1	2	1	1	2	2	1	2	4	1
1713	115	1	3	115_571_3	0	2	2	1	3	2	3	1	1	1	2	1	1	2	2	1	2	4	1
1714	115	2	1	115_572_1	0	1	2	2	2	2	1	2	1	1	2	1	1	2	2	1	2	4	1
1715	115	2	2	115_572_2	0	2	1	1	3	1	2	1	1	1	2	1	1	2	2	1	2	4	1
1716	115	2	3	115_572_3	1	3	3	2	3	2	2	3	1	1	2	1	1	2	2	1	2	4	1
1717	115	3	1	115_573_1	0	1	1	3	1	2	1	2	1	1	2	1	1	2	2	1	2	4	1
1718	115	3	2	115_573_2	1	4	3	1	2	2	3	3	1	1	2	1	1	2	2	1	2	4	1
1719	115	3	3	115_573_3	0	2	1	2	2	3	2	1	1	1	2	1	1	2	2	1	2	4	1
1720	115	4	1	115_574_1	0	1	1	3	2	1	1	2	1	1	2	1	1	2	2	1	2	4	1
1721	115	4	2	115_574_2	1	4	2	2	1	3	3	3	1	1	2	1	1	2	2	1	2	4	1
1722	115	4	3	115_574_3	0	3	2	1	3	1	2	1	1	1	2	1	1	2	2	1	2	4	1
1723	115	5	1	115_575_1	0	4	3	3	3	2	2	3	1	1	2	1	1	2	2	1	2	4	1
1724	115	5	2	115_575_2	1	2	3	2	1	3	1	3	1	1	2	1	1	2	2	1	2	4	1
1725	115	5	3	115_575_3	0	3	3	1	3	3	1	1	1	1	2	1	1	2	2	1	2	4	1
1726	116	1	1	116_576_1	0	1	1	3	1	1	3	2	1	3	5	1	2	2	1	2	2	1	5
1727	116	1	2	116_576_2	1	3	2	2	1	3	1	1	1	3	5	1	2	2	1	2	2	1	5
1728	116	1	3	116_576_3	0	2	2	1	3	2	3	1	1	3	5	1	2	2	1	2	2	1	5
1729	116	2	1	116_577_1	0	1	2	2	2	2	1	2	1	3	5	1	2	2	1	2	2	1	5
1730	116	2	2	116_577_2	0	2	1	1	3	1	2	1	1	3	5	1	2	2	1	2	2	1	5
1731	116	2	3	116_577_3	1	3	3	2	3	2	2	3	1	3	5	1	2	2	1	2	2	1	5
1732	116	3	1	116_578_1	0	1	1	3	1	2	1	2	1	3	5	1	2	2	1	2	2	1	5
1733	116	3	2	116_578_2	1	4	3	1	2	2	3	3	1	3	5	1	2	2	1	2	2	1	5
1734	116	3	3	116_578_3	0	2	1	2	2	3	2	1	1	3	5	1	2	2	1	2	2	1	5
1735	116	4	1	116_579_1	0	1	1	3	2	1	1	2	1	3	5	1	2	2	1	2	2	1	5
1736	116	4	2	116_579_2	1	4	2	2	1	3	3	3	1	3	5	1	2	2	1	2	2	1	5
1737	116	4	3	116_579_3	0	3	2	1	3	1	2	1	1	3	5	1	2	2	1	2	2	1	5
1738	116	5	1	116_580_1	1	4	3	3	3	2	2	3	1	3	5	1	2	2	1	2	2	1	5
1739	116	5	2	116_580_2	0	2	3	2	1	3	1	3	1	3	5	1	2	2	1	2	2	1	5
1740	116	5	3	116_580_3	0	3	3	1	3	3	1	1	1	3	5	1	2	2	1	2	2	1	5
1741	117	1	1	117_581_1	0	1	1	3	1	1	3	2	2	2	4	3	3	1	1	2	3	1	1
1742	117	1	2	117_581_2	0	3	2	2	1	3	1	1	2	2	4	3	3	1	1	2	3	1	1
1743	117	1	3	117_581_3	1	2	2	1	3	2	3	1	2	2	4	3	3	1	1	2	3	1	1
1744	117	2	1	117_582_1	0	1	2	2	2	2	1	2	2	2	4	3	3	1	1	2	3	1	1
1745	117	2	2	117_582_2	1	2	1	1	3	1	2	1	2	2	4	3	3	1	1	2	3	1	1
1746	117	2	3	117_582_3	0	3	3	2	3	2	2	3	2	2	4	3	3	1	1	2	3	1	1
1747	117	3	1	117_583_1	0	1	1	3	1	2	1	2	2	2	4	3	3	1	1	2	3	1	1
1748	117	3	2	117_583_2	1	4	3	1	2	2	3	3	2	2	4	3	3	1	1	2	3	1	1
1749	117	3	3	117_583_3	0	2	1	2	2	3	2	1	2	2	4	3	3	1	1	2	3	1	1
1750	117	4	1	117_584_1	0	1	1	3	2	1	1	2	2	2	4	3	3	1	1	2	3	1	1
1751	117	4	2	117_584_2	1	4	2	2	1	3	3	3	2	2	4	3	3	1	1	2	3	1	1
1752	117	4	3	117_584_3	0	3	2	1	3	1	2	1	2	2	4	3	3	1	1	2	3	1	1
1753	117	5	1	117_585_1	0	4	3	3	3	2	2	3	2	2	4	3	3	1	1	2	3	1	1
1754	117	5	2	117_585_2	1	2	3	2	1	3	1	3	2	2	4	3	3	1	1	2	3	1	1
1755	117	5	3	117_585_3	0	3	3	1	3	3	1	1	2	2	4	3	3	1	1	2	3	1	1
1756	118	1	1	118_586_1	0	1	1	3	1	1	3	2	1	4	4	3	3	2	5	2	1	1	3
1757	118	1	2	118_586_2	0	3	2	2	1	3	1	1	1	4	4	3	3	2	5	2	1	1	3
1758	118	1	3	118_586_3	1	2	2	1	3	2	3	1	1	4	4	3	3	2	5	2	1	1	3
1759	118	2	1	118_587_1	0	1	2	2	2	2	1	2	1	4	4	3	3	2	5	2	1	1	3
1760	118	2	2	118_587_2	1	2	1	1	3	1	2	1	1	4	4	3	3	2	5	2	1	1	3
1761	118	2	3	118_587_3	0	3	3	2	3	2	2	3	1	4	4	3	3	2	5	2	1	1	3
1762	118	3	1	118_588_1	0	1	1	3	1	2	1	2	1	4	4	3	3	2	5	2	1	1	3
1763	118	3	2	118_588_2	0	4	3	1	2	2	3	3	1	4	4	3	3	2	5	2	1	1	3
1764	118	3	3	118_588_3	1	2	1	2	2	3	2	1	1	4	4	3	3	2	5	2	1	1	3
1765	118	4	1	118_589_1	1	1	1	3	2	1	1	2	1	4	4	3	3	2	5	2	1	1	3
1766	118	4	2	118_589_2	0	4	2	2	1	3	3	3	1	4	4	3	3	2	5	2	1	1	3
1767	118	4	3	118_589_3	0	3	2	1	3	1	2	1	1	4	4	3	3	2	5	2	1	1	3
1768	118	5	1	118_590_1	0	4	3	3	3	2	2	3	1	4	4	3	3	2	5	2	1	1	3
1769	118	5	2	118_590_2	1	2	3	2	1	3	1	3	1	4	4	3	3	2	5	2	1	1	3
1770	118	5	3	118_590_3	0	3	3	1	3	3	1	1	1	4	4	3	3	2	5	2	1	1	3
1771	119	1	1	119_591_1	0	1	1	3	1	1	3	2	1	4	4	3	2	2	1	2	2	1	3
1772	119	1	2	119_591_2	0	3	2	2	1	3	1	1	1	4	4	3	2	2	1	2	2	1	3
1773	119	1	3	119_591_3	1	2	2	1	3	2	3	1	1	4	4	3	2	2	1	2	2	1	3
1774	119	2	1	119_592_1	0	1	2	2	2	2	1	2	1	4	4	3	2	2	1	2	2	1	3
1775	119	2	2	119_592_2	1	2	1	1	3	1	2	1	1	4	4	3	2	2	1	2	2	1	3
1776	119	2	3	119_592_3	0	3	3	2	3	2	2	3	1	4	4	3	2	2	1	2	2	1	3
1777	119	3	1	119_593_1	0	1	1	3	1	2	1	2	1	4	4	3	2	2	1	2	2	1	3
1778	119	3	2	119_593_2	0	4	3	1	2	2	3	3	1	4	4	3	2	2	1	2	2	1	3
1779	119	3	3	119_593_3	1	2	1	2	2	3	2	1	1	4	4	3	2	2	1	2	2	1	3
1780	119	4	1	119_594_1	0	1	1	3	2	1	1	2	1	4	4	3	2	2	1	2	2	1	3
1781	119	4	2	119_594_2	0	4	2	2	1	3	3	3	1	4	4	3	2	2	1	2	2	1	3
1782	119	4	3	119_594_3	1	3	2	1	3	1	2	1	1	4	4	3	2	2	1	2	2	1	3
1783	119	5	1	119_595_1	0	4	3	3	3	2	2	3	1	4	4	3	2	2	1	2	2	1	3
1784	119	5	2	119_595_2	1	2	3	2	1	3	1	3	1	4	4	3	2	2	1	2	2	1	3
1785	119	5	3	119_595_3	0	3	3	1	3	3	1	1	1	4	4	3	2	2	1	2	2	1	3
1786	120	1	1	120_596_1	1	1	1	3	1	1	3	2	1	3	4	2	2	2	2	2	2	2	5
1787	120	1	2	120_596_2	0	3	2	2	1	3	1	1	1	3	4	2	2	2	2	2	2	2	5
1788	120	1	3	120_596_3	0	2	2	1	3	2	3	1	1	3	4	2	2	2	2	2	2	2	5
1789	120	2	1	120_597_1	0	1	2	2	2	2	1	2	1	3	4	2	2	2	2	2	2	2	5
1790	120	2	2	120_597_2	1	2	1	1	3	1	2	1	1	3	4	2	2	2	2	2	2	2	5
1791	120	2	3	120_597_3	0	3	3	2	3	2	2	3	1	3	4	2	2	2	2	2	2	2	5
1792	120	3	1	120_598_1	0	1	1	3	1	2	1	2	1	3	4	2	2	2	2	2	2	2	5
1793	120	3	2	120_598_2	0	4	3	1	2	2	3	3	1	3	4	2	2	2	2	2	2	2	5
1794	120	3	3	120_598_3	1	2	1	2	2	3	2	1	1	3	4	2	2	2	2	2	2	2	5
1795	120	4	1	120_599_1	1	1	1	3	2	1	1	2	1	3	4	2	2	2	2	2	2	2	5
1796	120	4	2	120_599_2	0	4	2	2	1	3	3	3	1	3	4	2	2	2	2	2	2	2	5
1797	120	4	3	120_599_3	0	3	2	1	3	1	2	1	1	3	4	2	2	2	2	2	2	2	5
1798	120	5	1	120_600_1	0	4	3	3	3	2	2	3	1	3	4	2	2	2	2	2	2	2	5
1799	120	5	2	120_600_2	1	2	3	2	1	3	1	3	1	3	4	2	2	2	2	2	2	2	5
1800	120	5	3	120_600_3	0	3	3	1	3	3	1	1	1	3	4	2	2	2	2	2	2	2	5
1801	121	1	1	121_601_1	1	1	1	3	1	1	3	2	2	4	3	6	1	1	5	1	2	1	1
1802	121	1	2	121_601_2	0	3	2	2	1	3	1	1	2	4	3	6	1	1	5	1	2	1	1
1803	121	1	3	121_601_3	0	2	2	1	3	2	3	1	2	4	3	6	1	1	5	1	2	1	1
1804	121	2	1	121_602_1	1	1	2	2	2	2	1	2	2	4	3	6	1	1	5	1	2	1	1
1805	121	2	2	121_602_2	0	2	1	1	3	1	2	1	2	4	3	6	1	1	5	1	2	1	1
1806	121	2	3	121_602_3	0	3	3	2	3	2	2	3	2	4	3	6	1	1	5	1	2	1	1
1807	121	3	1	121_603_1	1	1	1	3	1	2	1	2	2	4	3	6	1	1	5	1	2	1	1
1808	121	3	2	121_603_2	0	4	3	1	2	2	3	3	2	4	3	6	1	1	5	1	2	1	1
1809	121	3	3	121_603_3	0	2	1	2	2	3	2	1	2	4	3	6	1	1	5	1	2	1	1
1810	121	4	1	121_604_1	1	1	1	3	2	1	1	2	2	4	3	6	1	1	5	1	2	1	1
1811	121	4	2	121_604_2	0	4	2	2	1	3	3	3	2	4	3	6	1	1	5	1	2	1	1
1812	121	4	3	121_604_3	0	3	2	1	3	1	2	1	2	4	3	6	1	1	5	1	2	1	1
1813	121	5	1	121_605_1	1	4	3	3	3	2	2	3	2	4	3	6	1	1	5	1	2	1	1
1814	121	5	2	121_605_2	0	2	3	2	1	3	1	3	2	4	3	6	1	1	5	1	2	1	1
1815	121	5	3	121_605_3	0	3	3	1	3	3	1	1	2	4	3	6	1	1	5	1	2	1	1
1816	122	1	1	122_606_1	0	1	1	3	1	1	3	2	1	4	4	3	3	5	2	2	1	2	2
1817	122	1	2	122_606_2	1	3	2	2	1	3	1	1	1	4	4	3	3	5	2	2	1	2	2
1818	122	1	3	122_606_3	0	2	2	1	3	2	3	1	1	4	4	3	3	5	2	2	1	2	2
1819	122	2	1	122_607_1	0	1	2	2	2	2	1	2	1	4	4	3	3	5	2	2	1	2	2
1820	122	2	2	122_607_2	0	2	1	1	3	1	2	1	1	4	4	3	3	5	2	2	1	2	2
1821	122	2	3	122_607_3	1	3	3	2	3	2	2	3	1	4	4	3	3	5	2	2	1	2	2
1822	122	3	1	122_608_1	0	1	1	3	1	2	1	2	1	4	4	3	3	5	2	2	1	2	2
1823	122	3	2	122_608_2	0	4	3	1	2	2	3	3	1	4	4	3	3	5	2	2	1	2	2
1824	122	3	3	122_608_3	1	2	1	2	2	3	2	1	1	4	4	3	3	5	2	2	1	2	2
1825	122	4	1	122_609_1	0	1	1	3	2	1	1	2	1	4	4	3	3	5	2	2	1	2	2
1826	122	4	2	122_609_2	0	4	2	2	1	3	3	3	1	4	4	3	3	5	2	2	1	2	2
1827	122	4	3	122_609_3	1	3	2	1	3	1	2	1	1	4	4	3	3	5	2	2	1	2	2
1828	122	5	1	122_610_1	0	4	3	3	3	2	2	3	1	4	4	3	3	5	2	2	1	2	2
1829	122	5	2	122_610_2	1	2	3	2	1	3	1	3	1	4	4	3	3	5	2	2	1	2	2
1830	122	5	3	122_610_3	0	3	3	1	3	3	1	1	1	4	4	3	3	5	2	2	1	2	2
1831	123	1	1	123_611_1	0	1	1	3	1	1	3	2	1	5	3	3	3	2	2	2	2	1	3
1832	123	1	2	123_611_2	0	3	2	2	1	3	1	1	1	5	3	3	3	2	2	2	2	1	3
1833	123	1	3	123_611_3	1	2	2	1	3	2	3	1	1	5	3	3	3	2	2	2	2	1	3
1834	123	2	1	123_612_1	0	1	2	2	2	2	1	2	1	5	3	3	3	2	2	2	2	1	3
1835	123	2	2	123_612_2	1	2	1	1	3	1	2	1	1	5	3	3	3	2	2	2	2	1	3
1836	123	2	3	123_612_3	0	3	3	2	3	2	2	3	1	5	3	3	3	2	2	2	2	1	3
1837	123	3	1	123_613_1	0	1	1	3	1	2	1	2	1	5	3	3	3	2	2	2	2	1	3
1838	123	3	2	123_613_2	0	4	3	1	2	2	3	3	1	5	3	3	3	2	2	2	2	1	3
1839	123	3	3	123_613_3	1	2	1	2	2	3	2	1	1	5	3	3	3	2	2	2	2	1	3
1840	123	4	1	123_614_1	1	1	1	3	2	1	1	2	1	5	3	3	3	2	2	2	2	1	3
1841	123	4	2	123_614_2	0	4	2	2	1	3	3	3	1	5	3	3	3	2	2	2	2	1	3
1842	123	4	3	123_614_3	0	3	2	1	3	1	2	1	1	5	3	3	3	2	2	2	2	1	3
1843	123	5	1	123_615_1	0	4	3	3	3	2	2	3	1	5	3	3	3	2	2	2	2	1	3
1844	123	5	2	123_615_2	1	2	3	2	1	3	1	3	1	5	3	3	3	2	2	2	2	1	3
1845	123	5	3	123_615_3	0	3	3	1	3	3	1	1	1	5	3	3	3	2	2	2	2	1	3
1846	124	1	1	124_616_1	1	1	1	3	1	1	3	2	1	2	4	6	2	2	2	2	1	1	1
1847	124	1	2	124_616_2	0	3	2	2	1	3	1	1	1	2	4	6	2	2	2	2	1	1	1
1848	124	1	3	124_616_3	0	2	2	1	3	2	3	1	1	2	4	6	2	2	2	2	1	1	1
1849	124	2	1	124_617_1	0	1	2	2	2	2	1	2	1	2	4	6	2	2	2	2	1	1	1
1850	124	2	2	124_617_2	1	2	1	1	3	1	2	1	1	2	4	6	2	2	2	2	1	1	1
1851	124	2	3	124_617_3	0	3	3	2	3	2	2	3	1	2	4	6	2	2	2	2	1	1	1
1852	124	3	1	124_618_1	0	1	1	3	1	2	1	2	1	2	4	6	2	2	2	2	1	1	1
1853	124	3	2	124_618_2	1	4	3	1	2	2	3	3	1	2	4	6	2	2	2	2	1	1	1
1854	124	3	3	124_618_3	0	2	1	2	2	3	2	1	1	2	4	6	2	2	2	2	1	1	1
1855	124	4	1	124_619_1	0	1	1	3	2	1	1	2	1	2	4	6	2	2	2	2	1	1	1
1856	124	4	2	124_619_2	0	4	2	2	1	3	3	3	1	2	4	6	2	2	2	2	1	1	1
1857	124	4	3	124_619_3	1	3	2	1	3	1	2	1	1	2	4	6	2	2	2	2	1	1	1
1858	124	5	1	124_620_1	0	4	3	3	3	2	2	3	1	2	4	6	2	2	2	2	1	1	1
1859	124	5	2	124_620_2	1	2	3	2	1	3	1	3	1	2	4	6	2	2	2	2	1	1	1
1860	124	5	3	124_620_3	0	3	3	1	3	3	1	1	1	2	4	6	2	2	2	2	1	1	1
1861	125	1	1	125_621_1	1	1	1	3	1	1	3	2	1	5	2	2	3	3	5	1	2	3	4
1862	125	1	2	125_621_2	0	3	2	2	1	3	1	1	1	5	2	2	3	3	5	1	2	3	4
1863	125	1	3	125_621_3	0	2	2	1	3	2	3	1	1	5	2	2	3	3	5	1	2	3	4
1864	125	2	1	125_622_1	1	1	2	2	2	2	1	2	1	5	2	2	3	3	5	1	2	3	4
1865	125	2	2	125_622_2	0	2	1	1	3	1	2	1	1	5	2	2	3	3	5	1	2	3	4
1866	125	2	3	125_622_3	0	3	3	2	3	2	2	3	1	5	2	2	3	3	5	1	2	3	4
1867	125	3	1	125_623_1	0	1	1	3	1	2	1	2	1	5	2	2	3	3	5	1	2	3	4
1868	125	3	2	125_623_2	1	4	3	1	2	2	3	3	1	5	2	2	3	3	5	1	2	3	4
1869	125	3	3	125_623_3	0	2	1	2	2	3	2	1	1	5	2	2	3	3	5	1	2	3	4
1870	125	4	1	125_624_1	1	1	1	3	2	1	1	2	1	5	2	2	3	3	5	1	2	3	4
1871	125	4	2	125_624_2	0	4	2	2	1	3	3	3	1	5	2	2	3	3	5	1	2	3	4
1872	125	4	3	125_624_3	0	3	2	1	3	1	2	1	1	5	2	2	3	3	5	1	2	3	4
1873	125	5	1	125_625_1	1	4	3	3	3	2	2	3	1	5	2	2	3	3	5	1	2	3	4
1874	125	5	2	125_625_2	0	2	3	2	1	3	1	3	1	5	2	2	3	3	5	1	2	3	4
1875	125	5	3	125_625_3	0	3	3	1	3	3	1	1	1	5	2	2	3	3	5	1	2	3	4
1876	126	1	1	126_626_1	0	1	1	3	1	1	3	2	1	4	4	3	4	1	3	1	2	1	3
1877	126	1	2	126_626_2	1	3	2	2	1	3	1	1	1	4	4	3	4	1	3	1	2	1	3
1878	126	1	3	126_626_3	0	2	2	1	3	2	3	1	1	4	4	3	4	1	3	1	2	1	3
1879	126	2	1	126_627_1	0	1	2	2	2	2	1	2	1	4	4	3	4	1	3	1	2	1	3
1880	126	2	2	126_627_2	0	2	1	1	3	1	2	1	1	4	4	3	4	1	3	1	2	1	3
1881	126	2	3	126_627_3	1	3	3	2	3	2	2	3	1	4	4	3	4	1	3	1	2	1	3
1882	126	3	1	126_628_1	0	1	1	3	1	2	1	2	1	4	4	3	4	1	3	1	2	1	3
1883	126	3	2	126_628_2	1	4	3	1	2	2	3	3	1	4	4	3	4	1	3	1	2	1	3
1884	126	3	3	126_628_3	0	2	1	2	2	3	2	1	1	4	4	3	4	1	3	1	2	1	3
1885	126	4	1	126_629_1	0	1	1	3	2	1	1	2	1	4	4	3	4	1	3	1	2	1	3
1886	126	4	2	126_629_2	1	4	2	2	1	3	3	3	1	4	4	3	4	1	3	1	2	1	3
1887	126	4	3	126_629_3	0	3	2	1	3	1	2	1	1	4	4	3	4	1	3	1	2	1	3
1888	126	5	1	126_630_1	1	4	3	3	3	2	2	3	1	4	4	3	4	1	3	1	2	1	3
1889	126	5	2	126_630_2	0	2	3	2	1	3	1	3	1	4	4	3	4	1	3	1	2	1	3
1890	126	5	3	126_630_3	0	3	3	1	3	3	1	1	1	4	4	3	4	1	3	1	2	1	3
1891	127	1	1	127_631_1	0	1	1	3	1	1	3	2	1	4	4	3	4	1	5	2	2	2	3
1892	127	1	2	127_631_2	1	3	2	2	1	3	1	1	1	4	4	3	4	1	5	2	2	2	3
1893	127	1	3	127_631_3	0	2	2	1	3	2	3	1	1	4	4	3	4	1	5	2	2	2	3
1894	127	2	1	127_632_1	0	1	2	2	2	2	1	2	1	4	4	3	4	1	5	2	2	2	3
1895	127	2	2	127_632_2	1	2	1	1	3	1	2	1	1	4	4	3	4	1	5	2	2	2	3
1896	127	2	3	127_632_3	0	3	3	2	3	2	2	3	1	4	4	3	4	1	5	2	2	2	3
1897	127	3	1	127_633_1	0	1	1	3	1	2	1	2	1	4	4	3	4	1	5	2	2	2	3
1898	127	3	2	127_633_2	1	4	3	1	2	2	3	3	1	4	4	3	4	1	5	2	2	2	3
1899	127	3	3	127_633_3	0	2	1	2	2	3	2	1	1	4	4	3	4	1	5	2	2	2	3
1900	127	4	1	127_634_1	0	1	1	3	2	1	1	2	1	4	4	3	4	1	5	2	2	2	3
1901	127	4	2	127_634_2	1	4	2	2	1	3	3	3	1	4	4	3	4	1	5	2	2	2	3
1902	127	4	3	127_634_3	0	3	2	1	3	1	2	1	1	4	4	3	4	1	5	2	2	2	3
1903	127	5	1	127_635_1	1	4	3	3	3	2	2	3	1	4	4	3	4	1	5	2	2	2	3
1904	127	5	2	127_635_2	0	2	3	2	1	3	1	3	1	4	4	3	4	1	5	2	2	2	3
1905	127	5	3	127_635_3	0	3	3	1	3	3	1	1	1	4	4	3	4	1	5	2	2	2	3
1906	128	1	1	128_636_1	0	1	1	3	1	1	3	2	1	4	4	3	4	2	3	2	2	1	2
1907	128	1	2	128_636_2	0	3	2	2	1	3	1	1	1	4	4	3	4	2	3	2	2	1	2
1908	128	1	3	128_636_3	1	2	2	1	3	2	3	1	1	4	4	3	4	2	3	2	2	1	2
1909	128	2	1	128_637_1	0	1	2	2	2	2	1	2	1	4	4	3	4	2	3	2	2	1	2
1910	128	2	2	128_637_2	1	2	1	1	3	1	2	1	1	4	4	3	4	2	3	2	2	1	2
1911	128	2	3	128_637_3	0	3	3	2	3	2	2	3	1	4	4	3	4	2	3	2	2	1	2
1912	128	3	1	128_638_1	0	1	1	3	1	2	1	2	1	4	4	3	4	2	3	2	2	1	2
1913	128	3	2	128_638_2	0	4	3	1	2	2	3	3	1	4	4	3	4	2	3	2	2	1	2
1914	128	3	3	128_638_3	1	2	1	2	2	3	2	1	1	4	4	3	4	2	3	2	2	1	2
1915	128	4	1	128_639_1	0	1	1	3	2	1	1	2	1	4	4	3	4	2	3	2	2	1	2
1916	128	4	2	128_639_2	0	4	2	2	1	3	3	3	1	4	4	3	4	2	3	2	2	1	2
1917	128	4	3	128_639_3	1	3	2	1	3	1	2	1	1	4	4	3	4	2	3	2	2	1	2
1918	128	5	1	128_640_1	0	4	3	3	3	2	2	3	1	4	4	3	4	2	3	2	2	1	2
1919	128	5	2	128_640_2	1	2	3	2	1	3	1	3	1	4	4	3	4	2	3	2	2	1	2
1920	128	5	3	128_640_3	0	3	3	1	3	3	1	1	1	4	4	3	4	2	3	2	2	1	2
1921	129	1	1	129_641_1	0	1	1	3	1	1	3	2	1	2	5	1	1	1	1	2	3	1	1
1922	129	1	2	129_641_2	1	3	2	2	1	3	1	1	1	2	5	1	1	1	1	2	3	1	1
1923	129	1	3	129_641_3	0	2	2	1	3	2	3	1	1	2	5	1	1	1	1	2	3	1	1
1924	129	2	1	129_642_1	0	1	2	2	2	2	1	2	1	2	5	1	1	1	1	2	3	1	1
1925	129	2	2	129_642_2	0	2	1	1	3	1	2	1	1	2	5	1	1	1	1	2	3	1	1
1926	129	2	3	129_642_3	1	3	3	2	3	2	2	3	1	2	5	1	1	1	1	2	3	1	1
1927	129	3	1	129_643_1	0	1	1	3	1	2	1	2	1	2	5	1	1	1	1	2	3	1	1
1928	129	3	2	129_643_2	1	4	3	1	2	2	3	3	1	2	5	1	1	1	1	2	3	1	1
1929	129	3	3	129_643_3	0	2	1	2	2	3	2	1	1	2	5	1	1	1	1	2	3	1	1
1930	129	4	1	129_644_1	0	1	1	3	2	1	1	2	1	2	5	1	1	1	1	2	3	1	1
1931	129	4	2	129_644_2	1	4	2	2	1	3	3	3	1	2	5	1	1	1	1	2	3	1	1
1932	129	4	3	129_644_3	0	3	2	1	3	1	2	1	1	2	5	1	1	1	1	2	3	1	1
1933	129	5	1	129_645_1	1	4	3	3	3	2	2	3	1	2	5	1	1	1	1	2	3	1	1
1934	129	5	2	129_645_2	0	2	3	2	1	3	1	3	1	2	5	1	1	1	1	2	3	1	1
1935	129	5	3	129_645_3	0	3	3	1	3	3	1	1	1	2	5	1	1	1	1	2	3	1	1
1936	130	1	1	130_646_1	0	1	1	3	1	1	3	2	1	3	4	4	3	2	3	2	2	2	4
1937	130	1	2	130_646_2	1	3	2	2	1	3	1	1	1	3	4	4	3	2	3	2	2	2	4
1938	130	1	3	130_646_3	0	2	2	1	3	2	3	1	1	3	4	4	3	2	3	2	2	2	4
1939	130	2	1	130_647_1	0	1	2	2	2	2	1	2	1	3	4	4	3	2	3	2	2	2	4
1940	130	2	2	130_647_2	0	2	1	1	3	1	2	1	1	3	4	4	3	2	3	2	2	2	4
1941	130	2	3	130_647_3	1	3	3	2	3	2	2	3	1	3	4	4	3	2	3	2	2	2	4
1942	130	3	1	130_648_1	0	1	1	3	1	2	1	2	1	3	4	4	3	2	3	2	2	2	4
1943	130	3	2	130_648_2	1	4	3	1	2	2	3	3	1	3	4	4	3	2	3	2	2	2	4
1944	130	3	3	130_648_3	0	2	1	2	2	3	2	1	1	3	4	4	3	2	3	2	2	2	4
1945	130	4	1	130_649_1	0	1	1	3	2	1	1	2	1	3	4	4	3	2	3	2	2	2	4
1946	130	4	2	130_649_2	1	4	2	2	1	3	3	3	1	3	4	4	3	2	3	2	2	2	4
1947	130	4	3	130_649_3	0	3	2	1	3	1	2	1	1	3	4	4	3	2	3	2	2	2	4
1948	130	5	1	130_650_1	0	4	3	3	3	2	2	3	1	3	4	4	3	2	3	2	2	2	4
1949	130	5	2	130_650_2	1	2	3	2	1	3	1	3	1	3	4	4	3	2	3	2	2	2	4
1950	130	5	3	130_650_3	0	3	3	1	3	3	1	1	1	3	4	4	3	2	3	2	2	2	4
1951	131	1	1	131_651_1	0	1	1	3	1	1	3	2	2	5	1	9	1	5	4	1	2	1	2
1952	131	1	2	131_651_2	0	3	2	2	1	3	1	1	2	5	1	9	1	5	4	1	2	1	2
1953	131	1	3	131_651_3	1	2	2	1	3	2	3	1	2	5	1	9	1	5	4	1	2	1	2
1954	131	2	1	131_652_1	1	1	2	2	2	2	1	2	2	5	1	9	1	5	4	1	2	1	2
1955	131	2	2	131_652_2	0	2	1	1	3	1	2	1	2	5	1	9	1	5	4	1	2	1	2
1956	131	2	3	131_652_3	0	3	3	2	3	2	2	3	2	5	1	9	1	5	4	1	2	1	2
1957	131	3	1	131_653_1	0	1	1	3	1	2	1	2	2	5	1	9	1	5	4	1	2	1	2
1958	131	3	2	131_653_2	0	4	3	1	2	2	3	3	2	5	1	9	1	5	4	1	2	1	2
1959	131	3	3	131_653_3	1	2	1	2	2	3	2	1	2	5	1	9	1	5	4	1	2	1	2
1960	131	4	1	131_654_1	1	1	1	3	2	1	1	2	2	5	1	9	1	5	4	1	2	1	2
1961	131	4	2	131_654_2	0	4	2	2	1	3	3	3	2	5	1	9	1	5	4	1	2	1	2
1962	131	4	3	131_654_3	0	3	2	1	3	1	2	1	2	5	1	9	1	5	4	1	2	1	2
1963	131	5	1	131_655_1	0	4	3	3	3	2	2	3	2	5	1	9	1	5	4	1	2	1	2
1964	131	5	2	131_655_2	0	2	3	2	1	3	1	3	2	5	1	9	1	5	4	1	2	1	2
1965	131	5	3	131_655_3	1	3	3	1	3	3	1	1	2	5	1	9	1	5	4	1	2	1	2
1966	132	1	1	132_656_1	0	1	1	3	1	1	3	2	1	2	3	1	1	2	2	2	2	3	3
1967	132	1	2	132_656_2	0	3	2	2	1	3	1	1	1	2	3	1	1	2	2	2	2	3	3
1968	132	1	3	132_656_3	1	2	2	1	3	2	3	1	1	2	3	1	1	2	2	2	2	3	3
1969	132	2	1	132_657_1	0	1	2	2	2	2	1	2	1	2	3	1	1	2	2	2	2	3	3
1970	132	2	2	132_657_2	0	2	1	1	3	1	2	1	1	2	3	1	1	2	2	2	2	3	3
1971	132	2	3	132_657_3	1	3	3	2	3	2	2	3	1	2	3	1	1	2	2	2	2	3	3
1972	132	3	1	132_658_1	0	1	1	3	1	2	1	2	1	2	3	1	1	2	2	2	2	3	3
1973	132	3	2	132_658_2	0	4	3	1	2	2	3	3	1	2	3	1	1	2	2	2	2	3	3
1974	132	3	3	132_658_3	1	2	1	2	2	3	2	1	1	2	3	1	1	2	2	2	2	3	3
1975	132	4	1	132_659_1	0	1	1	3	2	1	1	2	1	2	3	1	1	2	2	2	2	3	3
1976	132	4	2	132_659_2	0	4	2	2	1	3	3	3	1	2	3	1	1	2	2	2	2	3	3
1977	132	4	3	132_659_3	1	3	2	1	3	1	2	1	1	2	3	1	1	2	2	2	2	3	3
1978	132	5	1	132_660_1	1	4	3	3	3	2	2	3	1	2	3	1	1	2	2	2	2	3	3
1979	132	5	2	132_660_2	0	2	3	2	1	3	1	3	1	2	3	1	1	2	2	2	2	3	3
1980	132	5	3	132_660_3	0	3	3	1	3	3	1	1	1	2	3	1	1	2	2	2	2	3	3
1981	133	1	1	133_661_1	0	1	1	3	1	1	3	2	1	2	5	1	1	1	1	2	3	1	1
1982	133	1	2	133_661_2	1	3	2	2	1	3	1	1	1	2	5	1	1	1	1	2	3	1	1
1983	133	1	3	133_661_3	0	2	2	1	3	2	3	1	1	2	5	1	1	1	1	2	3	1	1
1984	133	2	1	133_662_1	0	1	2	2	2	2	1	2	1	2	5	1	1	1	1	2	3	1	1
1985	133	2	2	133_662_2	0	2	1	1	3	1	2	1	1	2	5	1	1	1	1	2	3	1	1
1986	133	2	3	133_662_3	1	3	3	2	3	2	2	3	1	2	5	1	1	1	1	2	3	1	1
1987	133	3	1	133_663_1	0	1	1	3	1	2	1	2	1	2	5	1	1	1	1	2	3	1	1
1988	133	3	2	133_663_2	1	4	3	1	2	2	3	3	1	2	5	1	1	1	1	2	3	1	1
1989	133	3	3	133_663_3	0	2	1	2	2	3	2	1	1	2	5	1	1	1	1	2	3	1	1
1990	133	4	1	133_664_1	0	1	1	3	2	1	1	2	1	2	5	1	1	1	1	2	3	1	1
1991	133	4	2	133_664_2	1	4	2	2	1	3	3	3	1	2	5	1	1	1	1	2	3	1	1
1992	133	4	3	133_664_3	0	3	2	1	3	1	2	1	1	2	5	1	1	1	1	2	3	1	1
1993	133	5	1	133_665_1	1	4	3	3	3	2	2	3	1	2	5	1	1	1	1	2	3	1	1
1994	133	5	2	133_665_2	0	2	3	2	1	3	1	3	1	2	5	1	1	1	1	2	3	1	1
1995	133	5	3	133_665_3	0	3	3	1	3	3	1	1	1	2	5	1	1	1	1	2	3	1	1
1996	134	1	1	134_666_1	0	1	1	3	1	1	3	2	1	5	3	2	3	3	1	2	2	2	3
1997	134	1	2	134_666_2	1	3	2	2	1	3	1	1	1	5	3	2	3	3	1	2	2	2	3
1998	134	1	3	134_666_3	0	2	2	1	3	2	3	1	1	5	3	2	3	3	1	2	2	2	3
1999	134	2	1	134_667_1	0	1	2	2	2	2	1	2	1	5	3	2	3	3	1	2	2	2	3
[truncated: 3,026 more rows]

## Sheet: Sheet2
2024太马博览会丝滑领物，现场人声鼎沸，志愿者热情满满，期待现场遇到你！#太原马拉松##2024太原马拉松##直击太原马拉松# L白色柠檬路璐的微博视频 ​
2024太马规模增加至4万人跑步超话 经田协批准，九牛牧业·2024太原马拉松赛总规模从35000人增加至40000人：其中，马拉松从10000人增加至13000人；半程马拉松从15000人增加至16000人；迷你跑5000人不变、家庭亲子跑从5000人增加至6000人，共计增加5000人。 ​
2024太马男子半程冠军王荣松表示：我的祖籍是山西太原，这次我是来寻根的！ #黄河电视台# #山西# #太原# #山西dou知道# #太原马拉松# #马拉松# L网球看这里的微博视频 ​
2024太马赛道勘测，风雨无阻，精准丈量每一步，为太马保驾护航！#2024太原马拉松##太原马拉松# L太原马拉松赛的微博视频 ​
2024太马赛道最全解读“来袭”~💥请所有选手关注赛道重要分流点，一定要看清赛道指示哦！#太原马拉松##2024太原马拉松##2024太原马拉松全新线路图发布# L太原马拉松赛的微博视频 ​
2024太马我来啦#能量爆表有记可循# 京东戴表团#太原马拉松# ​
2024太马致广大市民朋友文明观赛倡议书：你们让太原更美丽！😊 #2024太原马拉松##太原马拉松# L太原马拉松赛的微博视频 ​​​
2024太原国际马拉松上，坐在轮椅上的选手羊少兵展现了非凡的努力。看到他如此拼搏，你还有什么理由不加油呢？#太原马拉松# #轮椅人生# #羊少兵# #马拉松# #马拉松比赛# #马拉松# L火柴人bar的微博视频 ​
2024太原马拉松，19岁的埃塞俄比亚选手刷新了尘封12年的赛会纪录 #马拉松# #比赛现场# #跑友盛赞太原马拉松赛道# #破纪录# #太原马拉松# #马拉松# L网球看这里的微博视频 ​
2024太原马拉松，第一次选择了亲子跑 零参赛压力，不用特别准备，没有配速，没有pb 亲子跑才是最具松弛感的组别 而且小朋友的参与感，获得感，很高 台面5公里选手来了~出发篇 #开跑就是马拉松 #运动少女 #2024太原马拉松
2024太原马拉松，刚刚从巴黎奥运会征战归来的白丽，以2:31:16的成绩，打破了中国选手姚妙于2020年创造的太马中国籍女子选手赛会纪录：2:32:25。 #马拉松 #跑步 #体育 #田径 #运动
2024太原马拉松，加油加油 ​
2024太原马拉松，精英选手在龙潭公园训练 ​
2024太原马拉松，开跑前 2太原·太原站 ​
2024太原马拉松，两位埃塞俄比亚选手，女子冠亚军最后100米冲刺瞬间。最终，CHALTU CHIMDESA KUMSA查尔图·奇姆德萨·库姆萨以2:26:43夺冠， FANTU ZEWUDE JIFAR范图·泽乌德·吉法尔以2:26:46夺得亚军。跑步超话#马拉松##体育##运动##田径##跑步##2024太原马拉松# L跑圈星探的微博视频 ​
2024太原马拉松，男女全、半程成绩：男子半程前三名：第一名 王荣松（中国）1:08:24第二名 高金升（中国）1:09:17第三名 姚腾（中国） 1:09:45女子半程前三名：第一名 郭利亚（中国） 1:15:21第二名 王巧霞（中国） 1:16:23第三名 安玉霞（中国） 1:24:58男子全程前三名：第一名 Desalegn Girma Debel 得撒乐根·吉玛·得布乐（埃塞俄比亚） 2:08:30第二名 Dejene Debela Gonfa 德吉内·得背拉·贡发（埃塞俄比亚） 2:09:33第三名 ASEFA TEFERA MENGISA 阿塞法·特费拉·蒙吉萨（埃塞俄比亚）2:09:38女子全程前三名：第一名 CHALTU CHIMDESA KUMSA查尔图·奇姆德萨·库姆萨 （埃塞俄比亚） 2:26:43第二名 FANTU ZEWUDE JIFAR范图·泽乌德·吉法尔 （…
2024太原马拉松，你们太棒了 近距离感受到跑步运动带来的激情与活力，一些图片集锦 #太原马拉松2024 #半程马拉松 #黑神话八戒 #享受运动带来的乐趣
2024太原马拉松，女子半马颁奖典礼，祝贺郭利亚与王巧霞荣获冠亚军。太原马拉松颁奖仪式正在进行。 #沙西丽# #刘圣书# L天下篮球快报的微博视频 ​
2024太原马拉松，四川选手张学康以2:15:25的成绩夺得中国籍男子全马冠军。 #国羽# #刘圣书# L篮球新鲜事的微博视频 ​
2024太原马拉松，我来了！！！#人人运动家##太原马拉松##深职大跑出犀利# 2太原·山西国际展览中心 ​
2024太原马拉松，杨定宏与王杰并驾齐驱，引领国内精英运动员，宝刀未老！#太原马拉松# #马拉松# #依路跑步# #2024太原马拉松# #太马# #跑步# L灌篮大风车的微博视频 ​
2024太原马拉松，中国籍选手第三和第四名杨定宏、王杰。王杰曾是一名外卖员，一直跟随杨定宏训练，本次2:19:59完赛，达到220的国家健将标准！跑步超话#马拉松##田径##跑步##体育##太原马拉松# L跑圈星探的微博视频 ​
2024太原马拉松。跑步超话【运动打卡】Day105 ​
2024太原马拉松『全城沸腾！太马今日燃情开跑！（附：赛道成绩）』O全城沸腾！太马今日燃情开跑！（附：赛道成绩） ​
2024太原马拉松9月22日开跑迎泽大街街头大楼亮化工程出现欢迎语：品千年晋韵，跑激情太马欢迎天下跑友，齐聚锦绣太原魅力太原，激情太马#崭新的太原迎泽大街##2024太原马拉松# 2太原 L巴蒂克雷斯波的微博视频 ​
2024太原马拉松半程女子组冠军出自山西师范大学 山西师范大学展现实力 #刘圣书# #贾一凡# L体育江湖说书人的微博视频 ​
2024太原马拉松半程顺利pb，突破1.51。（期待西马顺利中签）黄沙→黄血，害哈了 2太原 ​
2024太原马拉松半马男子组冠军表示：“我是福建人，祖籍山西太原。” #2024太原马拉松# #马拉松# L灌篮大风车的微博视频 ​
2024太原马拉松半马男子组冠军揭晓：我是福建人，祖籍山西太原 #马拉松# #2024太原马拉松# #马拉松比赛# #太原# #半程马拉松# #马拉松# L天下篮球快报的微博视频 ​
2024太原马拉松比赛。今日开赛，良好的赛道，怡人的天气，最容易出成绩的环境条件，还有优美的风景，古老的建筑。欢迎大家来山西太原打卡旅游。 ​
2024太原马拉松比赛的模拟线路图。 #马拉松# L冠军之路同行者的微博视频 ​
2024太原马拉松参赛包晒一晒，你觉得豪华吗？你觉得组委会够真诚吗？你会来太原跑马拉松吗？ #2024太原马拉松# L马兰虾的微博视频 ​
2024太原马拉松参赛包已到～里面吃的喝的一应俱全，快领取你的参赛包吧❤️太原马拉松即将开启，依路跑步，期待太马！ #刘圣书# L陪你keep到底的微博视频 ​
2024太原马拉松出发前，跑友的欢呼 L巴蒂克雷斯波的微博视频 ​
2024太原马拉松官方直播#太原马拉松##什么值得跑##马拉松##什么值得跑# L马拉松报名的微博视频 2024太原马拉松官方直播 ​
2024太原马拉松激情开跑，一起奔跑的场面好壮观！ L海那个角的微博视频 ​
2024太原马拉松即将启动，9月22日邀你共赴赛道 #马拉松# #太马# #太原马拉松# #马拉松# L陪你keep到底的微博视频 ​
2024太原马拉松将于9月22日激情开跑！千年古城，锦绣太原，一同体验四万人齐奔的震撼！ #特跑族跑江湖# #马拉松# #太原马拉松# #特跑族跑黄河# #马拉松# L热血体育时刻的微博视频 ​
2024太原马拉松精英选手龙潭公园训练#2024太原马拉松# 2太原·龙潭公园 L巴蒂克雷斯波的微博视频 ​
2024太原马拉松净成绩31441公里追上315兔子，成功跑进315#马拉松 #太原马拉松2024 #跑步打卡 #热爱可抵岁月漫长
2024太原马拉松啦啦队随拍 #太原马拉松 #太马 #啦啦队 #啦啦队舞蹈 #太马之歌
2024太原马拉松路线图比赛分为：马拉松 半程马拉松迷你和亲子跑 L青少年科技创新报的微博视频 ​
2024太原马拉松男子全程比赛中，四川选手张学康以2小时15分25秒的成绩率先冲过终点 #太原马拉松# #马拉松# L网球看这里的微博视频 ​
2024太原马拉松男子组冠军由埃塞俄比亚选手得撒乐根·吉玛·得布乐夺得，成绩为2小时08分30秒 #太原马拉松# #马拉松# L篮球新鲜事的微博视频 ​
2024太原马拉松清冷的感觉溜了溜了P.S. 幸亏没有穿洞洞鞋 2太原 ​
2024太原马拉松全新赛道，感冒416安全完赛@XUCHONGYAO @花咪不是喵 ​
2024太原马拉松赛（以下简称 “太马” ）于 2024 年 9 月 22 日于山西太原举行。本次比赛国内外共有包括残疾运动员在内的 4 万余名选手参赛，报名总人数和各项目参赛人数均创太马历史新高。据了解，今年的赛道安排进行了优化调整：起点首次设置在迎泽大街，终点按照项目分别设在晋阳湖国际会展中心和望景路。早上7 时 30 分，随着发令枪响，选手们从太原火车站西侧起跑区出发，途中各个赛道串联起特色文旅景点，融入了都市现代景观，多方位展示了太原的文化底蕴和城市风光。此外，太马赛事还在中央广播电视总台（CCTV - 5）进行全程现场直播，全网超过 30 个主流直播平台同步直播。太马的顺利举行，不仅塑造了美好的城市形象，提升了城市的知名度和影响力，还推动了中国体育事业的发展，带动了地方经济的发展。而体育与旅游的结合，也推动了山西文旅产业的发展，增强了城市的凝聚力与文化自信。文字来源：张凯源图片…
2024太原马拉松赛，挑战新纪录，#秋天#的第一场马拉松##。 #马拉松# L陪你keep到底的微博视频 ​
2024太原马拉松赛将于9月22号鸣枪开赛，4万人参赛创历史新高O网页链接 ​
2024太原马拉松赛将于9月22日在太原火车站前鸣枪起跑。4万名选手一同穿越迎泽大街等路段，央视CCTV-5将全程直播。#2024太原马拉松# #马拉松# #太原火车站# #马拉松# L热血体育时刻的微博视频 ​
2024太原马拉松赛开跑#太原马拉松# L山西经济广播的微博视频 ​
2024太原马拉松赛开跑啦！！🖐🇨🇳加油✊加油✊加油✊ ！！！#马拉松##聚焦2024太原马拉松赛##马拉松赛讯# LIMSNIPER24的微博视频 ​
2024太原马拉松赛期间，火车站送站落客区在这儿！O网页链接 ​
2024太原马拉松赛事六大亮点#2024太原马拉松# LFM107太原交通广播的微博视频 ​
2024太原马拉松赛文明观赛倡议书广大市民朋友们：在喜迎中华人民共和国75周年华诞之际，令人期待的第15届太原马拉松赛将于9月22日鸣枪开赛。此次赛事路线全新升级，从“三晋第一街”迎泽大街太原火车站西侧出发，途经历史与现代交融的五一广场、风景如画的迎泽公园、繁华古韵的柳巷等城市地标。为彰显我市开放包容、文明有礼的精神风貌，让4万跑友共同感受“千年晋韵、锦绣太原”的独特魅力，我们向广大市民朋友发出如下倡议：一、真诚友善，以热忱至诚之姿传递太原温度。谦谦君子三晋地，温润如玉太原城。千年文化底蕴培塑了太原雍容、古朴、秀美的城市品格，涵养了太原人宽厚、真挚、淳朴的文明素养。赛事期间，希望广大市民朋友继续弘扬优良传统，主动成为太原的宣传大使，热情有礼、文明待客；赛会志愿者要以饱满的激情、规范的服务，为太马助力添彩；公交车、出租车、酒店、商超、餐饮等服务行业要以诚待客、周到服务，做热情好客的东道主。…
2024太原马拉松赛宣传片登陆总台体育频道#太原身边事# L太原创森的微博视频 ​​​
2024太原马拉松赛宣传片登陆总台体育频道O网页链接 ​
2024太原马拉松赛中国籍女子冠军—白丽！今天状态极佳，天气也十分给力！#马拉松#太原马拉松#依路跑步#跑步## #贾一凡# #公开赛# L灌篮大风车的微博视频 ​
2024太原马拉松上，焦安静背着什么物品呢？有谁知道吗？#2024太原马拉松# #太原马拉松# #秋天的第一场马拉松# #焦安静# #太原马拉松开跑# #马拉松# L每日必看hot的微博视频 ​
2024太原马拉松顺利安全完赛，成绩PB至335，心率163，体感非常舒适，天气，赛道和状态都适合PB的一次全马；
2024太原马拉松虽距离目标还有距离，但已尽全力。 ​
2024太原马拉松完赛。​准时完成500-515急救任务。 2太原 L段佳明的微博视频 ​
2024太原马拉松早餐跑，迎泽公园一起别等了没必要！#人人运动家##太原马拉松#别等了没必要超话 2太原·迎泽公园 ​
2024太原马拉松终点暨领物现场-晋阳湖国际会展中心 2太原·晋阳湖国际会议(会展)中心 ​
2024武汉马拉松，报名人数26.3万 2024重庆马拉松，报名人数15.2万 2024无锡马拉松，报名人数26.6万人 2024兰州马拉松。报名人数是17.8万人 天津连马拉松都这么佛系，爱跑步的人太少嘛？#马拉松比赛 #半程马拉松 #天津马拉松 #跑步 #跑步治愈
太原马拉松，遗憾结束，明年还来 计划破四的，做好了所有的准备，比如能量胶什么时候补给、每段配速，唯独漏掉了生理期，于是跑着跑着感觉腹部绞痛，持续性的腹部绞痛，只能放弃目标，追求完赛 太遗憾了，真的太遗憾了！ 但是，赛后得到的鼓励也好多好多，去领完赛物资的时候、去吃饭的时候，甚至去买当地特产的时候，太原的人真的好热情啊 吃了刀削面、手擀面、打卤面、揪面片、铜锅、溜肉段等，好吃极了，碳水脑袋大爱山西 最后也很想感慨一句，太原马拉松起点在火车站，感觉耽误了很多很多人的日常出行！ 太原太好了，以后还要来！ 感谢我的队友给我送来卫生巾和止痛药，让我安全完赛
2024西马志愿者招募🏃 招募时间：2024年9月24日8:00-9月26日23:59 志愿者报名入口：威信搜【西安时话】，回复【西马】进入西马中签查询入口，志愿者报名入口等 一、志愿者的申请条件 1.自愿无偿参加2024西安(泰发祥)马拉松赛志愿者服务; 2.年龄18-59周岁，身体健康，无疾病史;并具有完全的民事行为能力、民事责任能力; 3.道德品质优秀，无犯罪记录，拥有较强的社会责任感，重视团队协作，志愿服务期间能够与志愿伙伴保持良好关系; 4.服从志愿者岗位工作要求，以及赛事专员的管理要求。能够承担相应岗位职责，在组委会安排的时间和岗位全程服务，服务期间不擅自离岗，如遇突发状况，须第一时间报备至岗位相关负责人; 5.遵守工作保密制度，未经允许不得在微信、微博、抖音小红书等各类网络平台传播赛事相关信息; 6.对于不经报备随意离岗、无故退出、对赛事造成不良影响的志愿者，组委会有权取消…
2024锡山宛山湖马拉松今天开启报名，11月10日开跑。 赛事亮点：交通便捷、颜值高，平坦宽阔还易PB；参赛冰丝袖套、完赛拖鞋；23个补水补给站、环保低碳退费60元。 #跑步 #体育运动 #体育 #马拉松比赛 #马拉松
2024新区半程马拉松 这座奋斗的城 和努力拼搏的人们 邀你一起奔跑！ 兰州新区 为奔跑的你喝彩！#奔跑吧兰州新区# #活力新区希望新城# 兰州新区超话 #兰州新区# 欢迎您！
2024义乌半程马拉松正式定档 赛事将于9月29日10:00开启报名！ 一、组织机构： （一）认证单位： 中国田径协会 （二）主办单位： 义乌市人民政府 浙江省马拉松及路跑协会 （三）承办单位： 义乌市文化和广电旅游体育局 义乌市交通旅游产业发展集团有限公司 （四）执行单位： 义乌市文化旅游发展有限公司 （五）运营单位： 浙江飞翔体育文化有限公司 二、发枪时间和起点： （一）时间：2024年11月17日8:00 （二）起点：浙江省义乌市梅湖体育中心 三、竞赛项目： 本次赛事规模20000人 （一）半程马拉松（21.0975公里）10000人 （二）迷你健身跑（8公里）4000人 （三）亲子健身跑（3公里）6000人 义乌作为中国小商品之都，具有丰富的旅游资源和独特的文化魅力。 某程旅行数据显示，2024年五一小长假，义乌已成为浙江省最热门的县域旅游目的地之一。无论你是购物爱好者、文化艺术…
2024中国太原马拉松将于9月22日在锦绣太原城鸣枪起跑，共有35000名跑友共同参加，小拉出行作为本场赛事的官方赞助商，将助力赛事顺利进行！【粉丝福利】共22名免费直通参赛名额（全程马拉松2名，半程马拉松5名，迷你马拉松15名）有需要的小伙伴可【转＋赞＋评论＋关注】后截图私信小拉先到先得哦！8月30日截止报名哦！ 收起d
2025/5/25兰州马拉松已官宣🎺2024兰马之行还历历在目热情的志愿者 热情的兰州人民还有吃不完的美食我真的太爱兰州啦！2025 期待中签 再次前行#兰州马拉松# ​
203完赛，我先狠狠出片了～ #2024兰州新区半程马拉松
219完赛，小趴菜喜提枪声1089名 明年再来逛逛吃吃 #彬州半程马拉松 #彬州 @运动薯 #开跑就是马拉松
21岁时种下的梦想，在27岁终于实现了 📝2022年6月2日，西安一路国道骑行到西藏之旅， 西安到佛坪，走 连共线—京昆线。 第一天骑行220公里。 穿越秦岭。#摩旅日记 #佛坪 #无极300ac #摩旅318
240330&240406 晚 #音乐剧卡拉马佐夫兄弟 #郑艺彬 #赵凡嘉 #心动嘉彬
24年的第一场
②⑤早点打卡完成，5/5练，juo好了，跑🏃起来了，备战兰州新区马拉松 。考研的想法就如当年买房的想法一样蹦出来了，那就听大仙的，安排上。ps:放哈的背景绝了！#2024##身体最诚实# ​​​#练就有效# ​​​#兰州新区半程马拉松# 2西安 #生活手记# ​
3.31冒着大雨开启了我人生中第一场马拉松，顺利完赛的那一刻觉得一切都是值得的！！#马拉松比赛 #半程马拉松 #金华马拉松
33666号选手成功破145❗️ 超开心 🥳 昨天就给自己定下145的目标 没想到一路跟上了兔子🐰 #太原马拉松2024 #半程马拉松 #太原马拉松 #这条路我跑过 #开跑就是马拉松
35000人场面，太燃了#太原马拉松 #太原 #跟着悟空游山西
3点起床 13点收工 回到家胳膊已经抬不起来了 但是氛围真的很燃！ 有没有遇到我的小伙伴～ 我们下次见！ #太原马拉松 #太马 #女性
3月16日11时乘高铁到佛坪，17日15时离开，短短28小时，对这个秦岭深山中的陕西省人口最少的县城有了一点点了解。 这是佛坪第一次办赛，原本我期望值很低，但实际体验远出我意料，观众非常热情，冒着雨来观赛，甚至有些隔着河为跑者加油助威，志愿者服务也很周到。跑在椒溪河畔，欣赏着两边山上升腾的“仙气”，那种感觉非常美妙！完赛包很好看里面东西也超多。孩子也开心地完成了5Km。 #马拉松 #旅游
3月份西安旅游淡季 刚好去陕西小江南佛坪熊猫谷跑马拉松😄
3月跑量159K收官 本月佛坪的首半马体验还是很有意义的 但不好好休息终究是把自己跑受伤了 膝盖千万别有事，4月还有比赛要跑 #我爱跑步 #跑步打卡 #我的运动日常 #马拉松 #马拉松训练 #马拉松训练
40000人规模2024太原马拉松盛大开跑#什么值得跑##太原马拉松# 2太原 L马拉松报名的微博视频 ​
4岁半的崽，人生第一个马拉松，没想到坚持下来啦，超棒哒，妈妈给你开始准备跑步的装备，因为爸爸打算梭哈西安所有的亲子马拉松🏃期待哦
4万名马拉松爱好者奔跑在龙城太原的大街上。#2024太原马拉松激情开跑##2024太原马拉松# L元三晋的微博视频 ​
4万人起跑！2024兰马赛前精彩瞬间 @新浪跑步 @微博运动 #兰州马拉松##兰州##马拉松# L兰州马拉松赛的微博视频 ​
5月26日，2024兰州马拉松圆满完赛。11届的陪伴，这一路走来总有@兰州公安 那一抹“蓝”，守护着金城的热情与平安……“我”在，“我们”一直都在！让我们相约2025兰马赛，一起奔跑在黄河百里风情线，#王sir说#明年见！#平安温馨精彩兰马# 2兰州 ​
5月30号出生姓马的宝宝 . 23:00-00:59出生 喜用--金--火 男 马憬诺 马翌滔 马显允 马云彬 女 马羽希 马梦祈 马卿雅 马姝音 . . 1:00-2:59出生 喜用--火--木 男 马川云 马敬宇 马启铭 马云钏 女 马可睛 马念嘉 马晞尔 马语彦 . . 3:00-4:59出生 喜用--水--金 男 马铭知 马川秉 马风舟 马思祺 女 马夏黎 马奈笙 马沫伊 马秋锦 . . 5:00-6:59出生 喜用--木--火 男 马斌迪 马岩昀 马涌轩 马禹承 女 马予姝 马泽歆 马惟馨 马觅波 . . 7:00-8:59出生 喜用--金--水 男 马楷陌 马川奇 马溪翎 马祺航 女 马夕若 马星眠 马婉琳 马悦盈 . . 9:00-10:59出生 喜用--木--金 男 马艺皓 马宁浚 马逸贤 马驰航 女 马子秀 马若烟 马冰彤 马筱菲 . . 11:00-12:59出生 喜…
6月30日上午，由兰州市体育局主办，七里河区文化体育和旅游局、兰州市路跑运动协会承办，甘肃行者体育管理有限公司执行的2024兰州马拉松跑遍兰州暨“体育赛事进景区、进街区、进商圈”系列活动金城欢乐跑暨“跑遍甘肃”路跑联赛在纷纷细雨中欢乐开跑。#兰州马拉松##幸福兰州##看黄河之滨也很美# L甘肃李兴江的微博视频 收起d
8.22早晨西安出发，高铁46分钟到达佛坪，出高铁站右手边就有大巴，10元一人40分钟左右到达熊猫谷，熊猫谷门票45携程上买的(后来才知道别人24买的),不过玩的很开心，也值了，进入熊猫谷沿着步道有一小会就能看到金丝猴了(我这是时隔四年第二次来，第一次来因为游客乱投喂，步道封闭没看到金丝猴)，还好这次不负所望好多猴，到达熊猫谷已是下午两点，猴子基本上都在书上，树下偶尔一两只游客用食物引下来的，我们走的很急啥也没带，午饭都没吃饿着肚子逛熊猫谷，金丝猴的地方停留了一会拍了拍照继续前行，走了很久终于看到熊猫，有两只胖胖的熊猫，还蛮可爱的（第一次来的时候只有一只，还遇到了下冰雹，猫猫在室内），看完熊猫小盆友在河里玩了好久，沿着大路下山，走到金丝猴的地方已是下午四点多，又去看了一眼，(⊙o⊙)哇，全下来了，漫山遍野的猴子，很温顺，非常的近距离接触（看来小红书说的没错，四五点下来吃东西，中午那段时间…
8：45-9：20 西安出发到佛坪 9：50-10：30坐大巴到达熊猫谷（出高铁站建议跑快点，跑慢的大巴要等好久） 10：50把包存好后就准备登山，走三百米左右就有金丝猴在树上，运气好也有猴下地跟你玩，但大多数都在树上，右手边就有摆渡车可以直达看熊猫，我选择的是爬山 12：00到达熊猫乐园，小朋友很多也很热，熊猫只有一只出来了，看起来它也挺热的，拍了张照片就准备去坐摆渡车下山 （如果想像我拍一些风景的话建议爬山） 1：00下山（是的摆渡车真的要等蛮久的人好多）乘坐大巴车到达老街 2：00到达老街，大巴车给你放的地方一直往前走就是秦岭博物馆，不需要门票预约 出博物馆往前走就是老街，感觉这个地方比较商业化，大部分卖的东西都是一样的，炒菜也一般，可以填饱肚子，山茱萸汽水蛮好喝的可以尝试 因为天气太热我们没有选择去别的地方了，就打车去了高铁站返程咯 个人感觉可以等天气凉快点小孩都上学了再去，喜欢…
8点从西安北站坐高铁，9点到佛坪站， 出门有去熊猫谷和熊猫基地的大巴， 排队等了1个小时才坐上大巴， 因为去熊猫谷可以看金丝猴和熊猫， 所以周末排的人比较多。 开车半小时到景点开始徒步， 走到快到二龙戏珠的地方， 幸运发现了一大波金丝猴群 大概有50～60只左右， 有的会安静的坐着等人投喂 有的在树上休息，非常友善 往前走会有一片很浅的水潭， 小朋友可以下水玩儿，还有小鱼 在分叉路往右走10分钟就到了熊猫馆， 两只熊猫白天基本在睡觉 很幸运的拍到一只熊猫出来吃竹子 熊猫馆旁边有一个小卖部 可以买泡面或者烤肠解决午饭 然后就可以景区大巴 去佛坪老街逛逛吃吃 有很多卖熊猫周边的小摊 老街的菜馆味道一般 吃完就可以去附近逛逛 又是周末休闲的一天
8月份最后一天跑一个广元马拉松，出发就知道广元热，就当训练啦，跑完感觉真热。 顶着高温安全完赛，最后200米冲刺了一下，刚刚进137PB接近3分钟。 后面听说熔断了，跑🉐慢的，没水喝，然后又跑了几公里不准跑了，没成绩虽然也发奖牌，但心里肯定不爽啊，这组委会确实业余，下次，下次，不来还是不来了吧。 奖牌还是可以的 八月跑量刚过300公里九月，就等太原马了#马拉松比赛 #半程马拉松 #2024广元半程马拉松 #广元马拉松 #广元半程马拉松 #我爱跑步 #跑步 #太原马拉松 #开跑就是马拉松 #跑步让人更健康
9.21日早晨.从阿那亚约车去秦皇岛站.下午去太原参加半程马拉松🏃赛.昨天海边台风过境.气温骤降.早上起来晴朗明亮！一天的好心情开始了。工作进程比较顺利，可以顺利进行。晚上才到太原.明天上午跑完下午回京！时间有些仓促.但是也有意义。跑步没有为了什么，就是个人喜欢.工作之余的跑步是快乐的，给了我不少生活的动力.身体也得到了正向积极的反馈。希望这次顺利完成✅.以后有机会跑更多的地方.用脚步丈量生命的长度吧！#2024太原马拉松##工作哪有自己重要# 收起d
90岁高龄跑者焦光明，用行动诠释了什么是坚持与热爱！顺利完赛，岁月无畏、勇气无边！向这位伟大的跑者致敬！👏#2024太原马拉松 #太原马拉松 太原马拉松超话 L太原马拉松赛的微博视频 ​
9点跑完了(不是全马)，挺累的#马拉松比赛 #太原马拉松 #太原
9月10日下午，2024太原马拉松赛赛前新闻发布会在滨河体育中心新闻发布中心召开。 下周日（9月22日）7:30，2024太原马拉松赛将在太原火车站鸣枪起跑。 今年的太马参赛人数由最初的35000人增加至40000人。在最终的中签选手中，山西省外选手超15000名，占比为39%，太原市外山西省内选手近8000名，占比为20%。 此外今年将有34名世界级精英运动员将参加比赛，其中不乏白金标级顶尖高手，共有超10位精英运动员PB成绩好于太马赛会纪录，杨绍辉、白丽等多次站上奥运舞台的中国选手也将参赛，这将为刷新太马赛事记录提供更多可能。 #开跑就是马拉松 #乐此不疲 #太原马拉松 #跑步就用悦跑圈 @运动薯
9月19日，2024太原体育消费周启动仪式在省城晋阳湖国际会展中心举行。围绕开赛在即的太原马拉松赛，体育消费周在该中心推出互动娱乐游戏、文体产品展示销售、特色美食市场等十余项特色活动。图为参赛选手在展板前拍照留念。（来源：山西日报） ​
9月1日，2024兰州新区半程马拉松鸣枪开跑！9月1日（星期日）上午8：00在新区栖霞湖广场，2024兰州新区半程马拉松鸣枪开跑，你准备好了吗？但要告诉你的是，兰州新区已经一切准备就绪，只等你来。据了解，兰州新区已就赛事交通疏导、气象监测、志愿服务、应急预案、安保措施，医疗救援力量配置、赛道封控，以及赛前综合预演等做了全面部署，以确保高质量高标准将赛事办成水平一流、精彩纷呈、富有特色、安全圆满的体育盛会，全方位展现新区美丽、文明、和谐、开放的良好形象。#Hello, 这里是兰州新区# L西部大甘肃的微博视频 收起d
9月1日的风，就这样吹来初秋的微凉。 21.0975公里，1900米海拔，是挑战自我的征程。 生命不息，挑战不止。 岁月会白少年头，流年不渝东山志。 在奋斗道路上，永远风华正茂，永不言弃，久久为功！ #马拉松
9月22日，2024衡水湖马拉松 9月22日，2024太原马拉松 9月22日，2024丹东鸭绿江马拉松 9月22日，2024怀柔长城马拉松 9月22日，2024盘锦红海滩马拉松 9月22日，2024海阳马拉松 9月22日，2024查干湖环湖马拉松 9月22日，2024临泽生态马拉松 9月22日，2024孟津黄河马拉松 9月22日，2024呼和浩特马拉松 9月22日，2024新疆·巴楚红海马拉松 9月22日，2024天津团泊湖半程马拉松 9月22日，2024昆明半程马拉松 9月22日，2024南泥湾半程马拉松 9月22日，2024天津西青区半程马拉松 9月22日，2024潍坊“正大光明杯”半程马拉松 9月22日，2024小河淌水半程马拉松 9月22日， 2024广饶环孙武湖半程马拉松 9月22日，2024丰收节半程马拉松桦南站 9月22日，2024长宁·蜀南竹海半程马拉松 9月22日，20…
9月22日，2024年太原马拉松赛在太原迎泽大街激情开跑。今年太马报名总人数和各项目参赛人数均创下历史新高，参赛人数由最初的3.5万人增加至4万人。我市1184名选手参加了比赛。除了职业选手的精彩表现，众多业余跑者也在比赛中展现了坚韧不拔的精神。他们中有的人是为了挑战自我，每一位跑者都用自己的汗水和坚持，诠释了马拉松运动的真谛.太原马拉松将继续以其独特的魅力，吸引更多国内外跑者的参与，成为连接世界的重要桥梁。记者 张浩亮 收起d
9月22日，2024太原马拉松赛举行，国内外4万名选手齐聚并州、激情开跑。今年是太马办赛的第15年，赛事组委会对赛道线路进行了优化调整，起点首次设置在迎泽大街，终点按照项目分别设在晋阳湖国际会展中心和望景路。赛事路线依托城市核心道路，串联起特色文旅景点，融入都市现代景观，多方位展示太原厚重的文化底蕴和秀美的城市风光。本届赛事共吸引国内外4万名选手参赛，其中，全程马拉松13000人、半程马拉松16000人、迷你跑5000人、家庭亲子跑6000人，报名峰值人数超过12万人，报名总人数和各项目参赛人数均创太马历史新高。#2024太原马拉松# 收起d
9月22日7点30分， #2024太原马拉松# 正式起跑！ #马拉松# L硬核挑战的微博视频 ​
9月22日上午7:30，2024太原马拉松赛在迎泽大街太原火车站鸣枪开跑。来自世界各地的40000名选手在汾河两岸用脚步丈量锦绣太原城。最终，王荣松（中国）获男子半程第一名，郭利亚（中国）获女子半程第一名，Desalegn Girma Debel得撒乐根·吉玛·得布乐（埃塞俄比亚）获男子全程第一名，CHALTU CHIMDESA KUMSA查尔图·奇姆德萨·库姆萨 （埃塞俄比亚）获女子全程第一名。 收起d
9月22日太原马拉松开跑，运动健儿等你来助威，你还不敢快来！#2024太原马拉松#太原超话#记录真实生活##记录美好生活##马拉松# L随轻风漫舞的微博视频 ​
9月的草已经开始黄了 今年夏天去了很多次的草原，现在温度特别舒服，骑马湖边吹吹风，非常惬意 这里是位于怀来县 官厅水库旁的宝藏出游地 不想长途驾车 短途游非常合适 市区自驾仅1.5小时，一般都是当天往返，不会太累 可以骑马穿梭在草原，马场旁边就是大片葡萄园，周末问了老板，据说十一骑马人也不会太多，葡萄也能采摘到十一之后，很适合亲子出行，有专门给小孩子准备的温顺小矮马 葡萄采摘园不在主干道旁（主干道旁的葡萄好像已经摘完了），需要往村里走走，所以价格也很便宜，巨峰5元一斤，园内🉑️随便吃 #骑马 #小众旅行地 #小众旅游 #人少景美 #十一去哪玩 #北京周边游 #采摘 #周末去哪儿 #亲子旅行 #野骑
Hello 太原！👋這兩天的晨跑簡直是場視覺與心靈的盛宴！🏃‍♂️✨ 汾河的晨曦中，水面泛起粼粼波光，彷彿在歡迎遠道而來的跑者。而迎澤公園裡，晨練的人們和一起跑步的跑友，都展現著這座城市的活力與熱情。作為一個不折不扣的麵食控，這兩天簡直是過上了碳水樂園的生活！🍜😋 從軟嫩鮮香的刀削麵、打鹵麵，到香噴噴的臊子麵，每一口都是滿滿的能量補給。感覺整個人都被太原的美食充滿了，明天跑起來應該會非常有力吧？今天也終於順利領到了參賽物資，不得不說，裡頭的「食品大禮包」真的太讚了！👏 完全滿足了明早的需求～最令人期待的是，今年太原馬拉松迎來了第15個年頭，全新設計的賽道更是令人心潮澎湃。沿途經過好幾處太原的地標建築和風景區，還可以看到很多不同造型的橋，真等不及要用雙腳去汾河繞上一圈了～好消息是，週末的天氣預報簡直完美！11度起的溫度，絕對是跑馬拉松的理想天氣。👌🌤️這次我把太原馬拉松當作下月芝加哥馬拉松…
hi～九月来啦时光悄然流转，九月的门扉轻启，带着淡淡的秋意和新的期许，踏入这个充满可能的月份。九月，像是一本被翻开的新诗集，每一页都写满了未知的故事，等待着我们去书写。早安超话#早安#这里是兰州新区超话#兰州新区##2024兰州新区半程马拉松开跑# 今日（9月1日上午8:00鸣枪开跑 ！本博“云”上直播7:30开启🔛，精彩“码”上！敬请期待！#兰州新区为奔跑的你喝彩#微博正文 收起d
Loro Piana｜韩国男星元彬妻子-李奈映 一套穿搭均来自 #LoroPiana诺悠翩雅
O“2024太原马拉松赛”期间，这些道路临时交通管制！“2024太原马拉松赛”期间……→ ​
O兰州七里河公安圆满完成2024“兰马赛”七里河段安保工作 燃情“兰马” “警”密相伴——兰州七里河公安圆满完成2024“兰马赛”七里河段安保工作#2024兰州马拉松##陇原警讯# @甘肃公安 @兰州公安 @七里河发布 ​
P1 甑糕！哈哈哈，吃了好几家，这家不算很甜，对我胃口，有的可甜！这一家是洒金桥的～💰5r P2 黄桂柿子饼，我的妈，太好吃了，浓浓的柿子味，每次我去回民街和洒金桥都必买！💰3r一个（很多口味） P3 马培杰腊牛羊肉夹馍，在庙后街，肉贼拉多，味道也很好！特别扎实一个！！吃一个就饱，建议和朋友一起买俩，这样就可以多吃些东西！💰8r一个 P4 尤素福酸汤水饺🥟，也在庙后街那块，我和朋友一起吃了半斤，和酸汤一起，真的好美味，牛肉馅的，对了，是几种口味拼起来的。💰40一斤 P5 火锅肉花卷（米苏花卷），在钟楼小区，老好吃了我的妈，真的有种火锅的味道哈哈哈，碳水的快乐啊啊啊，还有其他口味：原味、辣味、藤椒、火锅肉。我买的火锅肉，💰3.5r一个 原味和辣味应该是3r一个，其他俩是3.5r一个 P6 裤带干拌面，爱骅裤带面，在钟楼附近，不愧是dzdp必吃榜！！好好吃啊，面条很软糯，还有各种配菜，冲就完…
pb了 小趴菜 开心🥳 太原很棒 吃得好睡得好 哈哈
Switch 2或将明年3/4月发售 采用全新Joy-Con手柄 在9月28日据西班牙媒体Vandal报道，他们通过第三方配件制造商Blade得知了一些关于任天堂Switch 2主机的新消息。 Switch 2主机的开发已经完成，已经获得了接近最终的成品 任天堂计划在2025年3月或4月发售该主机 新Joy-Con手柄采用“磁性连接”，且自带固定锁防止意外导致的脱落，并且新摇杆也进行了全新设计 正式公布的时间则不太确定，10月或11月都有可能 #switch #Switch2 #任天堂switch #任天堂游戏机
Venus Art的学员们受邀参加了北舞青年舞蹈团来澳访问演出的见面会。带去一支《霓裳羽衣曲》，演绎了我们澳洲的华人孩子们对中国舞蹈，中国文化的喜爱和热情。见面会上见到了北舞的青年演员马蛟龙和王亚彬等优秀的青年舞蹈家们！孩子们很开心很兴奋！ 期待本周五北舞的优秀演员们的精彩演出！ #墨尔本明心艺术 #北京舞蹈学院中国舞考级 #北京舞蹈学院青年舞团 #马蛟龙 #墨尔本少儿舞蹈 #墨尔本中国舞 #墨尔本古典舞 #墨尔本东南区舞蹈古典舞教学
vlog｜太原马拉松，真的谢谢你！谢谢大家的热情鼓励、谢谢所有的保障工作人员、谢谢这么美的街道～我比上次更快了！也更快乐～Jay潘潘超话#微博户外运动节# 2太原 LJay潘潘的微博视频 ​
WTT北京大满贯第三个比赛日的比赛全部打完了。国乒有15人参加资格赛，8人晋级正赛，7人被淘汰。 男乒7人参加资格赛，陈垣宇、薛 飞、曾蓓勋、徐 海 东等4人晋级正赛，温瑞博、黄友政、周恺被淘汰。 男乒直接参加男单正赛的球员有王楚钦、林诗栋、向鹏、林高远、周启豪、梁靖崑、马龙、袁励岑、徐瑛彬等9人。中国男乒共有13人参加男单正赛。 女乒有8人参加资格赛，刘炜珊、王晓彤、陈熠、范思琦等四人晋级正赛，徐奕、杨屹韵、丁怡婕、李雅可等4人被淘汰。 中国女乒直接进入单打正赛的球员有孙颖莎、蒯曼、钱天一、王艺迪、陈幸同、何卓佳、纵歌曼、石洵瑶、王曼昱、覃予萱等10人。中国女乒共有14人参加女单正赛。 国乒共有27人参加单打正赛。北京大满贯真的要变成全锦赛了。 加油国乒！加油中国！ #WTT中国大满贯 #北京 #孙颖莎加油 #王楚钦 #马龙
WTT中国大满贯9.26-10.06 【中国队最终参赛名单】 【女单正赛】孙颖莎、王曼昱、王艺迪、陈幸同、钱天一、蒯曼、石洵瑶、何卓佳、纵歌曼、覃予萱 【男单正赛】王楚钦、梁靖崑、马龙、林高远、林诗栋、向鹏、​周启豪、徐瑛彬、袁励岑 【混合双打】林诗栋/蒯曼、林高远/王艺迪、袁励岑/石洵瑶、向鹏/刘炜珊、薛飞/钱天一 【男子双打】王楚钦/梁靖崑、林高远/林诗栋、袁励岑/向鹏、黄友政/徐瑛彬、周启豪/陈垣宇 【女子双打】王曼昱/蒯曼、孙颖莎/王艺迪、陈幸同/钱天一、陈熠/徐奕、纵歌曼/覃予萱 【女单资格赛】陈熠、李雅可、徐奕、杨屹韵、刘炜珊、王晓彤 【男单资格赛】温瑞博、陈垣宇、黄友政、曾蓓勋、薛飞、周恺、徐海东 #wtt北京大满贯 #乒乓球
WTT中国大满贯丨9月30日中国队赛程 11:35 T1 纵歌曼🇨🇳𝗩𝗦付玉🇵🇹 11:35 T3 陈熠🇨🇳𝗩𝗦哈娜·马特洛娃🇨🇿 11:35 T4 曾蓓勋🇨🇳𝗩𝗦曼纳弗·维卡诗·塔卡🇮🇳 12:10 T1 徐海东🇨🇳𝗩𝗦梁靖崑🇨🇳 12:10 T3 陈垣宇🇨🇳𝗩𝗦冯翊新(中国台北) 12:45 T1 石洵瑶🇨🇳𝗩𝗦王曼昱🇨🇳 12:45 T2 周启豪🇨🇳𝗩𝗦马科斯·弗雷塔斯🇵🇹 13:20 T1 林高远🇨🇳𝗩𝗦诺莎德·阿拉米扬🇮🇷 13:55 T2 黄友政/徐瑛彬🇨🇳𝗩𝗦艾什/特奥多罗🇧🇷 18:00 T1 陈熠/徐奕🇨🇳𝗩𝗦夏洛特·卢茨/卡米尔·卢茨🇫🇷 19:10 T1 陈幸同🇨🇳𝗩𝗦池旼亨🇦🇺 19:10 T3 袁励岑🇨🇳𝗩𝗦李尚洙🇰🇷 19:45 T1 马龙🇨🇳𝗩𝗦利亚姆·皮切福德🏴󠁧󠁢󠁥󠁮󠁧󠁿 19:45 T2 徐瑛彬🇨🇳𝗩𝗦田中佑汰🇯🇵 20:20 T1 覃予萱🇨🇳𝗩𝗦普莉…
WTT中国大满贯丨9月30日中国队赛程 11:35 T1 纵歌曼🇨🇳𝗩𝗦付玉🇵🇹 11:35 T3 陈熠🇨🇳𝗩𝗦哈娜·马特洛娃🇨🇿 11:35 T4 曾蓓勋🇨🇳𝗩𝗦曼纳弗·维卡诗·塔卡🇮🇳 12:10 T1 徐海东🇨🇳𝗩𝗦梁靖崑🇨🇳 12:10 T3 陈垣宇🇨🇳𝗩𝗦冯翊新(中国台北) 12:45 T1 石洵瑶🇨🇳𝗩𝗦王曼昱🇨🇳 12:45 T2 周启豪🇨🇳𝗩𝗦马科斯·弗雷塔斯🇵🇹 13:20 T1 林高远🇨🇳𝗩𝗦诺莎德·阿拉米扬🇮🇷 13:55 T2 黄友政/徐瑛彬🇨🇳𝗩𝗦艾什/特奥多罗🇧🇷 18:00 T1 陈熠/徐奕🇨🇳𝗩𝗦夏洛特·卢茨/卡米尔·卢茨🇫🇷 19:10 T1 陈幸同🇨🇳𝗩𝗦池旼亨🇦🇺 19:10 T3 袁励岑🇨🇳𝗩𝗦李尚洙🇰🇷 19:45 T1 马龙🇨🇳𝗩𝗦利亚姆·皮切福德🏴󠁧󠁢󠁥󠁮󠁧󠁿 19:45 T2 徐瑛彬🇨🇳𝗩𝗦田中佑汰🇯🇵 20:20 T1 覃予萱🇨🇳𝗩𝗦普莉…
WTT中国大满贯丨女单男单完整签表🏓 9月29日中国队赛程 11:00 T1 孙颖莎🇨🇳𝗩𝗦娜塔莉亚·巴约🇵🇱 11:35 T4 刘炜珊🇨🇳𝗩𝗦钱天一🇨🇳 12:10 T1 何卓佳🇨🇳𝗩𝗦张本美和🇯🇵 12:10 T4 薛飞🇨🇳𝗩𝗦李元璋🇨🇦 12:45 T1 林诗栋🇨🇳𝗩𝗦尼古拉斯·博格斯🇨🇱 12:45 T4 蒯曼🇨🇳𝗩𝗦伊莉莎贝塔·萨马拉🇷🇴 13:20 T1 袁励岑/石洵瑶🇨🇳𝗩𝗦皮切福德🏴󠁧󠁢󠁥󠁮󠁧󠁿/赫西🏴󠁧󠁢󠁷󠁬󠁳󠁿 13:55 T1 向鹏/刘炜珊🇨🇳𝗩𝗦阿齐兹/阿尔霍达比🇪🇬 18:00 T1 薛飞/钱天一🇨🇳𝗩𝗦姆拉德诺维奇/倪夏莲🇱🇺 19:10 T1 王楚钦🇨🇳𝗩𝗦篠塚大登🇯🇵 19:45 T2 王艺迪🇨🇳𝗩𝗦范思琦🇨🇳 19:45 T4 王晓彤🇨🇳𝗩𝗦朱芊曦🇰🇷 20:20 T1 向鹏🇨🇳𝗩𝗦林文政🇦🇺 WTT中国大满贯丨9月30日中国队赛程🏓 11:35 T1 …
白帽蓝衣超话 2024太原马拉松，老爷子90岁了还在跑马，你呢，你惭愧不？？？ ​
白帽蓝衣超话 2024太原马拉松赛男子全程，枪声成绩：3:30:10，净成绩：3:26:06。PB啦……感冒也没有阻止我#太原马拉松# L白帽蓝衣的微博视频 ​
不跑不痛快超话彬州马拉松倒计时3天！ ​
兰州商业City荟超话 收到了2024兰州马拉松 X 高德地图的线上赛奖牌，怎么硕呢！满满的惊喜，首先，份量足够！拿在手里沉甸甸的，其次制作精良，上半部分是兰州市缩略图以立体形式展现，下半部分黄河为背景，马踏飞燕增添文化气息，最后，尺寸够大，比我的手掌都大！和同类线上马拉松的奖牌比，要比他们大一圈！ 说实话，我也是个奖牌收集爱好者，目前已经收集到武汉线上马拉松、成都线上马拉松、兰州线上马拉松和波士顿线上马拉松的奖牌！征途继续 收起d
兰州校园超话#把甘肃拍成动画片# 用黏土滤镜打开2024兰州马拉松，看看都有谁来了啊？（视频:墨非｜侵删） L兰州校园的微博视频 ​
兰州校园超话#兰马比赛中的超绝兰大学子# ：#兰州马拉松# 来啦！兰大跑团在“兰马”🏃🏻||“自强不息 独树一帜”兰大跑团亮相2024兰州马拉松赛场via.@兰州大学 #出圈吧大学生# L兰州校园的微博视频 ​
跑步超话 “地上文物看山西”，【太原青铜博物馆】马拉松参赛领物结束后，推荐去去距离800米博物馆参观，跑懂每座城。#太原马拉松##2024太原马拉松##即刻开跑# #微博影像年# 2太原·山西青铜博物馆 ​
跑步超话 【我现在强得可怕啊！】把这句话裱起来～太原半马01:25:14完赛，越野、路跑背靠背PB3分钟，下次还能再快！站台真不错，激励人一直向前#2024太原马拉松##太原马拉松##即刻开跑# 2太原·太原南站 ​
跑步超话 请千万次告诉自己：）我就是最棒的！我现在强得可怕啊！#即刻开跑##太原马拉松##2024太原马拉松# L我们家的子涵-的微博视频 2太原 ​
跑步超话 太原龙潭晨跑奇遇！帮我想想这标题怎么取更显眼？1.带太原马拉松黑人选手跑两圈2.拉爆东北路跑首席妖哥3.陪跑首位亚洲百公里女摄（备赛版）#太原马拉松# #2024太原马拉松# #即刻开跑# L我们家的子涵-的微博视频 2太原·龙潭公园 ​
跑步超话 我，40KG的手办🧸#即刻开跑##太原马拉松##2024太原马拉松# 2太原·龙潭公园 L我们家的子涵-的微博视频 ​
跑步超话 在感受，在记录，在悄悄变强。📷大景#太原马拉松##2024太原马拉松##即刻开跑# 2太原·山西国际展览中心 L我们家的子涵-的微博视频 ​
跑步超话 早上跑马，有事漂流瓶联系～#太原马拉松##2024太原马拉松##即刻开跑##微博影像年# 2太原·迎泽大街 ​
跑步超话 祝沈乌贼生日快乐！对所有的快乐说HiHi🎂乌贼，你是我见过最有钱，最有才华，最有魅力，最优秀的大帅比！🫶@沈乌贼 #即刻开跑##太原马拉松##2024太原马拉松##别等了没必要# 2晋中 L我们家的子涵-的微博视频 ​
跑步超话 #半程马拉松#彬州半程马拉松：国内第二，1小时6分35秒！ L跑步慢跑蓄力量的微博视频 ​
跑步超话 #马拉松#27号彬州马拉松见，笑容消散阴霾 ​
跑步超话 #马拉松赛事#彬州半马鸣枪起跑～ L跑步精彩集锦的微博视频 ​
跑步超话 2024太原马拉松如果是这条线路图，那真的很棒！ 之前的线路纯粹沿着汾河滨江路跑一个矩形圈，没有途径太原市中心，可以说是毫无省会马拉松的气质，而这条线路从太原市中心起跑，穿越多个标志性地标，交通压力也不大，起伏也几乎没有，风景也好，对2019太马筹备参与者的我来说，我给这条新线路打满分 就是不知道有没有机会去参赛~ #运动生活##太原马拉松##越努力越幸运# 2重庆 收起d
跑步超话 TNF和太原背靠背也PB啦！ 祝沈乌贼先生生日快乐！@沈乌贼 太原马拉松半程女子第四#太原马拉松##2024太原马拉松##即刻开跑# 2太原·晋阳湖国际会议中心 L我们家的子涵-的微博视频 ​
跑步超话#兰州马拉松##2024兰州马拉松#确认过眼神👀是跑过开罗马拉松的人🏃记得来狮身人面像拍照打卡 2兰州·长城西部影视城停车场 ​
跑步超话#微博户外运动节##兰州马拉松# 2024兰州马拉松4小时完赛枪声成绩3:59:59净成绩3:59:39跑400㊗️400生日快乐🎂🎊🎉🎁@四零零400 ​
跑步超话【运动打卡】Day65 一组巡航间歇 Sub4W02-T20，虽然有点顶，但是很舒服，元气满满的一天，佛坪半程马拉松备赛中，有一起的小伙伴吗，加油！ ​
跑步超话2024太马赛道的张扬@太原马拉松赛 #太原马拉松# 2025不见不散运动超话 ​
跑步超话悦跑圈跑步超话#2024太原马拉松##运动就是坚持# 参加家乡马拉松， 2太原·太原站 ​
跑步之声超话#兰州马拉松# 马拉松“飞天仙女”：很艰难，都流血了但不能有损敦煌飞天的形象 河南小太杨，原名杨文娟，是一位深爱马拉松的跑步爱好者，跑马拉松越野有十年以上的经验，曾获得2023年沂蒙之巅越野赛100公里女子组第一名的好成绩。她不仅将马拉松视为一种运动方式，更视其为一种生活态度和文化宣传的载体。她一直在寻找一种特别的方式，以展示河南的魅力，传播中国文化的博大精深。 在最近的一次兰州马拉松赛事中，杨文娟以其独特的形象引起了广泛关注。她身着一袭敦煌飞天的服饰，头戴重达两斤多的头套，上面卡着数十个发卡，甚至包括几个钢钉，以此展现出敦煌文化的厚重与神秘。她的这一装扮不仅展现了她的毅力与决心，更让人们对敦煌文化有了更直观、更深刻的认识。 谈及这次兰州马拉松的经历，杨文娟表示，这次“飞天仙女”的形象塑造非常艰难。全程马拉松（42.195KM）期间，她需要保持头部不能动，以确保头套的稳定性…
太原马拉松超话 马拉松前总看看太原的迎泽大桥#九月小小日记##太原马拉松##2024太原马拉松# ​2太原太原超话2太原·迎泽大桥#迎泽大桥# 2太原·迎泽大桥 ​
太原马拉松超话 枕戈待旦#太原马拉松##2024太原马拉松##九月小小日记#keep超话#keep运动打卡##半程马拉松# @太原马拉松赛 2晋城 ​
太原马拉松超话#太原马拉松##2024太原马拉松##九月小小日记# @太原马拉松赛 ​💪💪💪 2晋城 ​
太原马拉松超话#太原马拉松##2024太原马拉松##九月小小日记# @太原马拉松赛 ​定妆照是对马拉松的渴望 2太原·悦宾酒店 ​
太原马拉松超话#太原马拉松##2024太原马拉松##九月小小日记# @太原马拉松赛 ​感谢志愿者(为马拉松参赛选手赛后) 2太原·山西国际展览中心 L全球书信联盟创始人王凯泽的微博视频 ​
太原马拉松超话#太原马拉松##2024太原马拉松##九月小小日记# @太原马拉松赛 ​回到家第一时间补个水 跑步显老 将患于未然 2晋城 ​
太原马拉松超话#太原马拉松##2024太原马拉松##九月小小日记# @太原马拉松赛 ​太原马拉松美食大礼包 2太原 ​
下川村超话 逐梦新区，跑向未来！2024年兰州新区半程马拉松即将拉开帷幕。这是一场属于所有追梦人的赛事，无论你是专业跑者还是业余爱好者都可以在这里找到属于自己的舞台。赛道上的每一步都将成为你追逐梦想的坚实步伐；奖牌上的每一个细节都将成为你努力的见证。快来加入我们吧，一起跑向更加辉煌的未来！ #魅力马拉松燃爆兰州新区##奔跑的兰州新区#@赵林-甘露公益 @张掖先森 @一分安宁A @甘肃亢兆宁 @淋游记 @余平0501 收起d
🇨🇳9⃣🈷1⃣日🥇🏃兰州新区半程马拉松鸣枪起跑🔫🥇🏆🏃🚶#2024兰州新区半程马拉松# 实干当先强省会 🏆🏅🚶 🏃 奋勇争先向未来2024兰州新区半程马拉松🚶🚍📱⌚️📸2024年9🈷1日上午8:00🕗在兰州新区栖霞湖广场🚍🚘🌅 2024兰州新区半程马拉松，赛事共吸引了8000余名大众选手🏃🏃🚶及40余名专业选手参赛👦👩 2兰州·兰州新区 收起d
🌈北京-崇礼-马镇先说一下马镇给我的整体印象类似古北水镇+小型游乐场+演出的度假村⛱️（马镇里玩在舞马乐园） 关于住宿和门票🎫 离舞马乐园最近的住宿就是度假区内的白马酒店和梦马酒店还有盛世草原公寓。 （梦马略贵！偏商务风格/白马是亲子风格，其实没太大区别）酒店期待不要太大和平时我们入住的5星酒店还是有一定差距的。胜在近和干净。另外这里是有带舞马乐园的套票的⚠️注意❗️这个套票是无限次数入园，如果住一晚，可以当天入园一次，第二天退房后还可以入园。如果单独买门票，只能入园一次。 关于怎么玩： 舞马乐园里面早上9:00就开始有公仔迎宾了！走在不同是街区会有不一样主题的互动表演（上午多） 推荐路线：进入大门成功门后先走右边，进入三国街区边逛边看，路上有街区互动表演，11点右边1号馆还有一个实景互动演出（战神赵子龙）值得一看！继续往亲子互动乐园和汗血宝马区域无动力乐园玩。如果中午不出去，里面有吃饭…
🌏世界那么大，我们一起去看看 🌈最好的时光在路上 📣彬州，我们来啦 这个周末，我们选择高铁直达的彬州市，主要打卡彬州大佛寺石窟、水帘村花果山石窟和开元寺塔三个景点。 整条旅行线路：西安——彬州大佛寺石窟——花果山石窟———开元寺塔——返程 费用：顺风车28+高铁票170+饮料&零食28.5+公交费16+导游讲解25+午饭23+游乐场39+广场开小汽车30+大佛寺门票费55+花果山门票10+地铁6=430.5 🌿第一站：彬州大佛寺石窟（成人门票35，小孩20） 进入景区，首先引入眼帘的是刻有《世界文化遗产彬县大佛寺石窟》的大石。该石窟是唐太宗李世民为纪念他在彬州浅水原大战和五龙阪大战中阵亡的将士而建。 大佛寺景区的一整面红砂岩的山崖上，从左往右依次有僧房窟、千佛洞、大佛窟、罗汉洞。 僧房窟目前不对外开放，好奇的心真的很想去里面一探究竟。 千佛洞里的雕像真的是巧夺天工，遗憾的是很多佛首在灭佛…
🌟 铜川照金半程马拉松，安全完赛！🎉 🏞️ 赛道风景美如画，但起伏可不小哦！后几公里的爬坡，高度直逼200米，真是挑战极限！ 😅 下坡时的快感，简直飞一般的感觉，但上坡时的艰辛，每一步都像是在和重力做斗争！ 😂😂 跑友们，你们有没有同感？那种上坡时的“虐”，下坡时的“爽”，真是马拉松的双重体验！ 👟 下一场，悦跑西安10km挑战赛，我已经迫不及待了！继续加油，挑战自我，享受跑步的乐趣！ 💪 跑步不仅仅是运动，更是一种生活态度。每一次的奔跑，都是对自己的挑战和超越！ #铜川红色照金半程马拉松 #马拉松挑战 #跑步的乐趣 #悦跑西安 #运动生活态度
🌳“山茱萸之乡” 佛坪优越的地理位置，适宜的气候 是山茱萸最佳适生地之一 佛坪县种植山茱萸面积10万余亩 常年产量在1000吨左右 占全国市场的六分之一 🌳山茱萸的药用价值超级高 含有大量人体所必需的元素 其味酸涩，具有滋补、健胃、利尿、补肝肾，益气血等功效 主治血压高、腰膝酸痛、眩晕耳鸣、颈椎病等症,还可安神健脑、清热明目 🌳被制成山茱萸气泡饮，山茱萸杜仲颗粒等 来这里游玩的宝子们一定不要错过哦~🙉 #佛坪 #特产 #山茱萸
🌻兰州亚高原上的全马，410安全完赛，感受到了兰州的热情与组委会的精心组织，每个环节都很流畅！感受非常好，可以说无缝衔接👍全程都有为你欢呼加油的💪，太感动了👍 🌻今天全程547配速，心率151，跑得很开心🥳，另外就是今天的天气太给力了，几乎前28公里都是阴天，35公里后又是阴天，超赞👍明年还想来跑兰马，累但是快乐 🌻赛后马上换上了二普维度的露营鞋，轻便舒适，减轻了脚部的不少压力👍 OOTD 🎩：HXH 🎽：TrackSmithStrataSinglet背心（小兔子） 👟：UpperVoidHoverKnit001露营鞋 索康尼啡鹏2PRO #2024兰州马拉松 #兰州 #UPPERVOID二普纬度 #起点赛道训练营#小红书 #小红书运动 #笔记灵感
🍃 千年晋韵的古朴魅力🌟 锦绣太原的奔放热情🎉 用脚步沉浸式品味 5000多年的灿烂文明💫 用心灵绽放地对话💓 2500多年的名胜古迹🏛️ 穿越时空里奔跑🏃‍♀️‍➡️ 金秋精华中跃然🕺 一场自我的突破与挑战 一次灵魂的遇见和共赏🎈 心之所向 步履以往🌿 心之所向 热爱不止💕 ☘️回望这个夏天，在六个城市缓步前行，信步于城市风景，乐跑在异乡小径，每一步的跨跃都有热血有感动有收获，在千年古韵的太原城奔跑，留下更多的是全力以赴的身影，和坚定不移的目光🌟 🌿跑步不仅锻炼体魄，获取健康的生活方式，更塑造了坚韧顽强的意志✊ ☘️42公里的汾河风光和迎泽大桥的雄姿，一步一景一回忆💕 🍃纵使疾风起 🍀人生不言弃 六场马拉松，带着膝伤，在太原却跑出了夏天最好的成绩，得益于街头巷尾道路桥梁满眼皆能感受到的热情鼓舞，更受益于奥索肌贴的运动保护和改善作用，一路奔跑向前的身影，在这一场三晋欢宴的金秋九月，绘就出…
🍃有多久，没有走进真正的自然了？ 去年，和自然观察节的小伙伴们一起探访了陕西佛坪国家自然保护区。看似不会说话的植物却有那么多生存绝技；长满蘑菇的树，开满山花的谷，说这里是童话世界真的毫不夸张。 在这里我看到了中国野生大熊猫，佛坪国家级自然保护区是中国野生大熊猫密度最集中的地——平均每2.5平方公里生活着1只野生大熊猫。 秦岭大熊猫与卧龙人工繁育的大熊猫略有不同，以野生为主，脑袋更圆也更萌。保护区内大熊猫与金丝猴、羚牛、朱鹮等诸多“国宝级”动物相伴。 我们的营地便设在保护区核心保护站——三官庙，也是中国科学院动物研究所秦岭大熊猫野外研究基地。🌟这里没有现代交通，补给靠马驮，8公里的动植物景观道给我留下了深深的印象。 在探秘开始的那一天，我们每个人都有了自己的自然名。因为我们不再是个性鲜明的人类，而是大自然的一个个体，是大自然的组成部分。 ⛰️三官庙，正最大限度地维持着丛林的安宁。同行的小伙…
🍊个人期待的2024下半年第一场马拉松赛事--衡水湖马拉松没有中签，候补也落选了，当时心里还有点儿小小的失落感，可能是一整个夏天训练时都在想着这场比赛吧，我们百人以上的跑团里好像也没有几个人中签。真的有那么难吗？转念一想：如果大众跑者都不参加马拉松比赛，又该出现怎样的情况呢？ 🍊众所周知，各种路跑运动具有较高的经济价值，根据相关研究，以马拉松为代表的参与型体育赛事，外地参与者的体育直接消费对吃、住、行等间接消费的带动比例高达1:13。例如，2023年无锡马拉松吸引了大量外地观众，产生的直接经济效益1.95亿元；今年的无锡马拉松带动消费约2.82亿元，较去年提升45.5%。而像厦门马拉松这样的标志性赛事，累计综合经济影响已超60亿元。 另外，马拉松产业还会造就一批衍生周边，类似运动器械、训练服务等相关市场。同时马拉松赛事的举办还能提升城市的知名度和形象，促进城市的旅游业发展。 🍊因此，如果…
🍊提到马拉松，总有人会说：这是蕞不能理解的一项运动，自己花钱出交通费、住宿费，辛辛苦苦的赶到外地去跑42.195公里，累个半死，然后再自己回来。这不是妥妥的花钱买罪受吗？但近几年马拉松赛事却越来越火爆，特别是一些口碑好的比赛，甚至一票难求。 🍊那么马拉松究竟有什么魔力呢？ ~首先我感觉挑战自我、超越极限是主要动因之一，许多跑者通过长期的训练和备战，不仅提升了自己的体能，还锻炼了毅力和坚持不懈的精神。 ~其实就是完成一场马拉松后带来巨大的成就感和荣誉感，让跑者无比满足。 ~同时，参加马拉松也是一次与不同文化、不同领域跑者之间进行交流的宝贵机会，大家分享彼此的经验心得，是一种相对坦诚的友谊。 🍊那么参加一场马拉松的费用大概是多少呢？ ~首先是报名费，全程马拉松目前蕞低标准100元，一些高级别赛事更是普遍定价在200元。现在热门赛事都采取抽签模式，对于未能中签的跑者，想跑只能去买公益名额，费用…
🍻嗨咯，我是白白， 保定涿州居然藏着这么宝藏的的户外研学乐园， 带着大壮玩了一整天， 娃尽情放电⚡️，又是母慈子孝的一天 💰门票：只玩无动力5元/人，漂流+彩虹滑道+森林魔网+转椅需要买畅玩票 两大一小87.9 📍导航：涿州杉林部落 🚗停车：门口有免费停车场，很大，就是土太多 🍚吃饭：提供烧烤点位，小桌点位50一位，提供6把椅子，可以自带食材，需要提前预定，端午假期人太多，我没预约上 ✅大草坪可以搭帐篷 ✅超级大的森林魔网：小朋友可以在上面随意跑跳，空间很大。 ✅无动力设备有滑索，秋千，跷跷板，环形自行车，沙滩乐园等。 ✅淘气堡、划船、骑马等需要二次消费，大多20-30每次 ❌萌宠乐园不推荐，很臭，里面就猪、马、兔子、孔雀之类的，20元买一盒饲料，孩子感受一下喂小动物。出来送一只小鸡，又买了笼子 ❗️Tips： ✅玩水需要自带泳衣和泳圈以及玩水工具 ✅很省家长，如果待的时间长可以带上充电…
🎉#2024兰州新区半程马拉松# 9 月 1 日（星期日）上午 8：00 时，鸣枪开跑！这座奋斗的城，这里努力拼搏的人们，诚挚地邀你一起奔跑。#兰州新区为奔跑的你喝彩#
🎉2024兰马顺利收官❤️康比特全程能量补给🏃🏻跑不够的热情金城🫡致敬拦不住的我们🔥更好能量 #跑起来更轻松##康比特能量胶#跑步超话#2024兰州马拉松# L康比特中国官方微博的微博视频 ​
🎬电影《三大队》 三大队在一起恶性案件的办案过程中导致一名嫌疑犯意外身亡，全体队员被判入狱，出狱后他们在队长程兵的带领下以普通人的身份坚持追踪当年案件的在逃嫌疑人。 🚌坚守正义，万里追凶 辗转七省，耗时多年，漫漫长路，蹉跎岁月，网管、保安、烧烤摊、清洁工、送水工、空调维修……他们用最原始的办法埋伏排查，一有线索就紧咬不放追缉到底。多年后，白发苍苍饱经风霜的程兵终于锁定了嫌犯行踪，帮助警方抓捕归案，这一刻，他终于代表自己代表队员，放下了半生执念——“请转告局长，三大队任务完成了！” 👮🏻‍♂️群像演绎，精彩各异 片名叫《三大队》，而非《三大队长》，注定是一场群像戏，本片最大的亮点也在于此，虽然坚持到最后的只剩队长一人，但每个队员也都毫无保留地付出过，他们的正义信仰和兄弟情义也很动人。服刑期间，狱友中哥评价程兵“表面上看你是囚犯，骨子里你还是警察”，这话适用于三大队的每一个人。廖健当保安时一…
🏃 太马这是来了多少万人啊 乌泱泱的😂 旁边这阿姨社牛得可怕 挨个儿的击掌🤣🤣 参赛的显眼包也怪多的 够热闹的🎉🎉 #太原 #太原马拉松 #太原马拉松2024 #马拉松
2024年9月22日，跑步21.0975公里，净用时1小时55分钟。 - 里程：21.0975公里。 起点：太原火车站。 途经：太原火车站——迎泽大街（向西）——迎泽大桥（向西）——滨河西路（向北）——小东流公园门口（折返）——滨河西路（向南）——长兴北街（晋阳湖国际会展中心南门外）。 终点：长兴北街（晋阳湖国际会展中心南门外）。 路况：公路 太原马拉松（半程）适合PB， 一上来就是一个大下坡
太原马拉松完赛证书真效率｜晚上透一透 停止一切精神内耗，独处使人心情愉悦 你喜欢跑步吗？
🏃‍♀️ 人生首马，从西安启程 🏃‍♂️ 他们说，每个人的生命中至少应该有一次马拉松。我决定，让我的第一次，在这座古老而又现代的城市——西安，开始。 📅 日期：2024年11月3日 📍 地点：从永宁门南广场东侧盘道到西安奥体中心田径场 👣 距离：42.195公里(全马) 📈 候补顺序变化记录： 9月23日：10865 9月26日：5041 (前进5824位) 9月27日：4624 (前进417位) 9月28日：4361 (前进263位) 9月29日：4096 (前进265位) 9月30日：3851 (前进245位) 10月1日：3365 (前进486位) 10月2日：2938 (前进427位) 10月3日：2490 (前进448位) 10月4日：2093 (前进397位) 10月5日：1889 (前进204位) 10月6日：1689 (前进200位) 10月7日：1487 (前进202位…
🏃‍♀️💨第三届沧州女子马拉松，我体验到了145配速员的安全领航！🌟 正文： 跑马的姐妹们都知道，配速员就像是赛道上的指路明灯🌟，带领我们按照自己的节奏稳稳地前进。这次沧州女子马拉松，我有幸体验了145配速员的安全领航，感受到了前所未有的安心与舒适。 👟装备篇 作为145的配速员，他们的装备自然是专业的。跑鞋、运动衣裤、能量补给包，每一件都充满了专业的气息。特别是那双跑鞋，鞋底柔软舒适，跑起来简直就像踩在了云端。 🍎补给篇 比赛过程中，配速员们还会为我们提供能量补给。香蕉、能量胶、运动饮料，每一口都是满满的能量。他们不仅自己跑得快，还时刻关心着我们的身体状况，真是贴心的好伙伴。 🎉氛围篇 在赛道上，配速员们总是保持着高昂的斗志，他们的热情感染着每一个人。与他们一起奔跑，仿佛自己也充满了力量，这种感觉真是太棒了！ 🌈总结 这次沧州女子马拉松，我不仅收获了成绩，更收获了友情和快乐。感谢145…
🏃‍♀️我要参加马拉松比赛啦！🎉这对于我来说是一项充满挑战的运动，加油呀！挑战无限，挑战不可能！(^～^)
🏃🏻‍♀️宝鸡马拉松公布报名大数据了 全马中签率有70%❓ 半马中签率也差不多30%了❓ 我竟然觉得没有那么绝望了 #马拉松 #宝鸡马拉松 #我的运动日常 #马拉松报名 #备战马拉松 #跑步 #宝鸡旅游 #宝鸡攻略 #西安周边游 #西安周边
🏃🏻‍♀️最开始的3608→早上2010→现在1909 好的好的候补开始了就好 摩拳擦掌静静等着好消息吧 #西马 #西安马拉松 #马拉松比赛 #马拉松抽签 #马拉松报名 #半程马拉松 #西安马拉松报名 #西安 #西安打卡 #西马候补
四万人的太原马拉松之旅结束，太原人是真热情，全程呐喊助威，有被感动到。#太原马拉松 #马拉松比赛 #跑步治愈 #我爱跑步 因为跑的是五公里迷你跑，吐槽一下，太马组委会很不重视迷你跑群体，一是没有存包服务给迷你跑选手；二是没有完赛奖牌；三是拍照都是群像，罕有个人特写；四是没有补给，终点只有一瓶矿泉水
🏃巴黎奥运会大众马拉松项目，让大家体会到普通人的奥运，而作为国内蕞有氛围感的马拉松赛事，兰州马拉松能让大家体会到普通人被万众瞩目喝彩 🏃让大家期待已久的2025兰州马拉松终于定档啦！时间就在5月25日，已经迫不及待要和大家一起在黄河之滨奔跑起来了！ 🏃作为每年兰州的一大盛事，兰马一直以来都是跑友们心中的“硬核赛事”。这次2025兰州马拉松的定档，不仅意味着大家可以提前准备，合理安排训练计划，也让我们有足够的时间期待那一天的到来。 大家关心的问题也不少，刚子在这里给大家梳理一下： 🗺️赛事路线：明年的路线会不会有所调整？景观提升？大家可以期待一下，毕竟兰州的黄河风情线可是咱们超级引以为豪的马拉松赛道之一！ ⌚️报名时间：大家关心的报名时间预计会在比赛前几个月开放，具体的报名流程和注意事项可以等待哦，刚子也会为大家更新。 👟赛事装备：每年的参赛包和纪念品也是大家期待的亮点，这次是否会有新的设…
🏃照金半程马拉松，其实参加的是健康跑。哈哈哈。 真的是很酸爽的一次经历呀！时隔4年再次参加，小姑娘已经成了老阿姨，体力大不如前！但是看了凌晨的铜川，早上的朝阳，呼吸了新鲜的空气，感受了热情、活力的氛围。 #期待下一次的出游 #都是跑步达人 #铜川红色照金半程马拉松
🏆2024年3月17日，汉中市佛坪县举行首届秦岭佛坪熊猫半程马拉松赛事，​祝贺佛坪熊猫半马举办成功‼️🌼🌼 🎖有幸为本次半程马拉松活动设计参赛奖牌并得以运用‼️​希望大家喜欢，未来期盼有机会能设计出更有特色的马拉松奖牌💕 （图源：汉中市旅游、佛坪发布、佛坪半马各位跑友） #徽章设计 #户外运动 #文创设计 #体育运动 #体育 #户外 #马拉松 #马拉松奖牌 #奖牌设计 #佛坪秦岭熊猫半程马拉松 #佛坪 #汉中市 #2024年 #熊猫 #七仔大熊猫 #山茱萸 @薯队长 @艺术薯 @户外薯 @小红书创作助手 @小红书成长笔记 @waing王大锤
🏆2024年3月17日，汉中市佛坪县举行首届秦岭佛坪熊猫半程马拉松赛事，​祝贺佛坪熊猫半马举办成功‼️🌼🌼 🎖有幸为本次半程马拉松活动设计参赛奖牌并得以运用‼️​希望大家喜欢，未来期盼有机会能设计出更有特色的马拉松奖牌💕 （图源：汉中市旅游、佛坪发布、佛坪半马各位跑友） ​#徽章设计 #户外运动 #文创设计 #体育运动 #户外 #体育 #马拉松比赛 #马拉松 #马拉松奖牌 #奖牌设计#2024年 #佛坪秦岭熊猫半程马拉松 #汉中市 #佛坪 #熊猫#七仔大熊猫 #山茱萸 @薯队长 @艺术薯 @户外薯 @小红书创作助手 @小红书成长笔记 @小红书创作学院 @王大锤waing
🏓WTT世界乒乓球职业大联盟（WTT世界乒联）公布了2024赛季WTT挑战赛系列日历，全年将举办至少13站赛事，其中包括4站球星挑战赛和9站常规挑战赛，WTT 球星挑战赛兰州站将于明年9月16日至22日在兰州奥体中心郁金香综合馆举办。 🍉今年10月比赛期间赶上寒流，很多球迷体会了一夜到深秋，明年9月比赛，会刚刚好是兰州秋高气爽的舒适体感。坐在室外撸烤肉的时候，丝毫不担心汗流浃背，还有在黄河边漫步的时候，也不用担心晒到睁不开眼。9月也是立秋之后补一下的好时候，猛炫兰州的手抓羊肉、爆炒羊羔肉……也不担心上火，西北的香甜水果迎来丰收时刻，早酥梨、大西瓜、甜葡萄、白凤桃……好吃绝了。 📷说好了，明年9月来兰州！到时候刚子继续给大家出攻略当向导哦 #国乒 #乒乓球 #WTT #WTT兰州 #孙颖莎 #陈梦 #樊振东 #王楚钦 #假日citywalk #笔记灵感 #小吃 #扫街 #夜市 #吃喝玩乐 …
🏷️世界田联白金标、金标、精英标、标牌赛事，热爱马拉松的小伙伴们对口入座，看看自己想跑哪一场，欢迎在评论区畅所欲言 #马拉松 #半程马拉松 #马拉松冲线计划 #开跑就是马拉松 #人生首马 #夜跑 #晨跑 #跑步 #马拉松比赛 #马拉松训练
🐴寻寻觅觅了好久好久，有幸从国内的大骑手那里继承了我的小马，一匹肩高170的德国奥登堡美眉，之前承载着前主人打过19场FEI比赛，希望成为我的小马后，在和我教练的训练中，也能稳稳的带我飞，好喜欢我的马❤ 📷：@春子 @梓羲 😘 #马 #骑马 #马术 #运动 #骑马帅起来
🐼佛坪第一站·熊猫基地 熊猫基地只有四只熊猫，党生 秦韵 佳佳 全运 秦韵应该是最活泼的 爬树 打滚 滑草 洗澡 主打一个自在潇洒 是我羡慕的生活哈哈哈哈哈 基地中午11:30-14:00会闭馆 会让所有游客都出去 所以大家还是赶早上或下午 🚶佛坪第二站·country walk 🚴基地出来的话 交通真的很不方便！！！！！！ 有很多当地村民的私家车，我们三个人经历了60块到30块的过程，但始终不放心没有坐 我们也是想走一段看看沿路的山川 蓝天白云绿树 真的美呆了 在半路的观景台 拍了好多美美的照片！！！ 但是走下去在当地人眼里或许很离谱 他竟然开车慢悠悠跟着我们 强烈建议我们坐他的车 更不敢坐了好吗！！！！所以其实到了这边租个车也不错 ⛩️佛坪第三站·老街 据说有三百年的历史 一条巷子望过去基本没有人 还有人在里面居住 臭美星人表示 走走逛逛的拍照超级舒服 在巷子里吃了西安行的第三顿米饭…
🐼熊猫谷的🐵金丝猴最近天天下山！！！ 🐵🐵🐵🐵🐵🐵🐵🐵🐵🐵🐵🐵🐵🐵🐵🐵🐵🐵🐵🐵🐵🐵🐵🐵🐵🐵🐵🐵🐵🐵🐵🐵🐵🐵 吗喽可太可爱了 不像峨眉山的凶猛 据说他们猴王管得严 脾气可好了 他们还有💟的🥚🥚 #金丝猴#佛坪#熊猫谷#吗喽
👀我真的幸运值拉满，虽然没有中签体质，但是我有中奖体质。感谢小红书的抽奖名额，我居然中奖了，这才打卡了第二天，大家赶紧去做任务打卡，听说这次的名额非常多，兰马名额抽奖截止到4月28日，大家每天踊跃打卡就有机会 🔎 搜索“开跑就是马拉松”，新赛季百份赛事陆续释放中，找到兰马的活动页面，完成任务打卡，手速一定要快哦😐 #开跑就是马拉松 #我的马拉松备赛日记 #一起备赛马拉松 #兰州马拉松#北京半程马拉松
👉参赛必看👈 2024太马赛前重要提醒：‼每位跑友最关心的“分枪起跑”、“存包取包”、“交通攻略”等重要信息全解读！🏃请各位参赛选手，仔细阅读，合理规划，顺利完赛！2024太原马拉松蓄势待发！👍#2024太原马拉松##太原马拉松#太原马拉松超话太原马拉松超话 ​​​
👋宝子们，今天必须来给大家分享一下即将到来的太原马拉松——太马！🎉 🌟【赛道全新升级，领略锦绣太原】 2024 年的太马赛道简直绝了！选手们将从迎泽大街太原火车站西侧出发。一路经过五一广场、迎泽公园、柳巷、晋商博物院这些充满历史韵味和城市特色的地方，仿佛在时光中穿梭。然后跑过迎泽大桥，全程、半程选手沿着滨河东路、滨河西路，最终抵达晋阳湖国际会展中心；迷你跑和家庭亲子跑选手则会前往山西博物院区域的终点。这样的赛道不仅平坦好跑，还能让我们沉浸式感受“千年晋韵，锦绣太原”的独特魅力。 🌟【规模创新高，高手云集】 今年太马的参赛人数达到了 40000 人，创下历史新高！其中全程马拉松 13000 人、半程马拉松 16000 人、迷你跑 5000 人、家庭亲子跑 6000 人。而且报名峰值人数超过 12 万，这热度简直爆棚！更有 34 名世界级精英运动员参赛，还有杨绍辉、白丽等多次站上奥运舞台的中…
💎“凡有的，还要加倍给他，叫他多余；没有的，连他所有的也要夺过来。” —— 《圣经·马太福音》 💰“成功是成功之母。” —— 很好地诠释了马太效应中的正向循环机制 🎓“在知识的领域里，强者越强，弱者愈弱。” —— 知识获取中的马太效应，强者能获取更多资源，从而变得更强 ✍️“经济领域中的贫富差距，正是马太效应的现实写照。” —— 经济学家们常用这句话来分析社会财富分配的不均 👉“科技行业里，领先者往往能吸引更多投资，进一步巩固其市场地位。” —— 体现了科技产业中的马太效应，强者恒强 📕“教育资源的分配不均，让优势家庭的孩子更容易成功。” —— 教育领域的马太效应，也是不容忽视的社会现象 👱“职场中，表现优秀的人往往能获得更多机会，形成良性循环。” —— 职场上的马太效应，激励着我们不断追求卓越 😇“创新者往往能打破马太效应，开创属于自己的天地。” —— 别忘了，创新也是改变现状、逆转马…
💐2023兰州马拉松，没中签的我也一样完赛啦！ 💗他是全马，我是半马。 ☀️他全马PB339，所以是B区，可是蕞近一年多工作原因几乎没有训练，这次成绩430，虽然看起来退步很多，可平时没有训练加上兰州1500米的海拔，顺利完赛已经是胜利！这个成绩已经很厉害。反正在我心中就是蕞完美的！ 🌻我半马PB200，这次跑了211。 🌺早上6点半就到了兰州奥体中心起点，开始热身等待开始，枪响之后拍了10分钟视频，然后8点左右做好准备，我也开始了我的线上半马，10点15左右完成比赛回到奥体中心。 🍉我选的路线是兰马赛道旁边的公园，和半马比赛路线基本一致，一路上也感受到了观众们的热情，听到素不相识的千千万万陌生人`大喊加油，好震撼好感动！ 🍎蕞后几公里我也有点跑崩了的感觉，完全没有在西安跑半马时从头到尾的轻松感，可是想想他正在和我同样的感受，一样的天气、一样的黄河边、一样的呼吸费力累到小崩溃，一样的辛苦…
💕在西安北郊隐藏着一处美食秘境—马有布牛肉面·清真烤肉·旗舰店。这里不仅是中华老字号的传承之地，更是味蕾的狂欢乐园！🍜 💕步入店内，仿佛穿越到了古老的丝绸之路，古朴典雅的装饰让人流连忘返 💕中华老字号牛肉面，要的二细，汤浓面滑，回味无穷，传承经典，每一口都是中华美食的骄傲！ 💕东乡手抓羊肉鲜嫩多汁，每一口都散发着浓郁的草原香气；毛肚爆宽粉辣中带麻，令人欲罢不能；而那香气四溢的烤肉筋，更是让人垂涎三尺！ 💕店内的服务更是周到细致，让人倍感温馨。在这里，你不仅可以品尝到地道的美食，更能感受到舒适 💕快来马有布旗舰店，开启你的美食之旅吧！ #西安美食 #牛肉面 #兰州牛肉面 #手抓羊肉 #东乡手抓羊肉 #马有布牛肉面
📍佛坪 一个四面环山 只有九辆出租车🚕的小县城 这里是天然的氧吧 也是大熊猫🐼的根据地 这次带宝宝错峰出行 主要是来看大熊猫的 没想到在进山的路途中感受了一把美拉德色系的秋天🍂 🏨携程度假农庄 最近是旅游淡季 但也没想到当天入住的只有我们 来佛坪一定要住的酒店 推开窗就是美景 房间都是独栋 设施齐全 服务到位👍 而且每个房间都有地暖（冬天来这里看雪景应该也不错） 最主要是离熊猫基开车只需十分钟 酒店也有车接送 带小朋友的话非常推荐住这里哦🌟 🐼 来这里看熊猫有两个地方 一个是熊猫谷 一个是熊猫基地 但最近熊猫谷修路🚧过去不是很方便也比较远 推荐去熊猫基地 里面有四只熊猫 地方不大 只要去对时间四只熊猫都能看到哦 早上8点到11点 下午2点 ⛰️王家湾 这个地方适合夏天去 可以看荷花 可以露营⛺️ 景色不错 拍照也很出片 但这个季节不推荐去❌ 🔴号外⬇️ 今年年底在熊猫基地的附近会新开一个…
7点太原迎泽公园跟着@沈乌贼 发起的2024太原马拉松早餐跑，一起围着慢跑迎泽湖2圈，太原的跑步氛围太棒了，目测有100多跑友参加，在太原一起变强！唐风晋韵，激情太马
📍佛坪陕西最小县城，温度比西安低8度左右. 见到了心心念念好久心头爱🐼 baby，并且意外的看到了这么多野生金丝猴🐵，脾气还比较好可以摸它的脑袋和身体，万万美想到汉中竟然还藏着这么一个小众人少，可以看熊猫金丝猴的佛系小县城🍀#佛坪还能这么玩
📍汉中市佛坪县 🚗交通 自驾 带着崽怕不方便就开车来了 西安东二环出发220公里3小时到达 等崽大一点可以坐高铁40分钟就到了 🏠住宿 选择的这种庭院式民宿里面超大有图书馆 免费采摘园 儿童乐园 茶室（橙爸爱喝茶都不愿出来了） 订的大床房 挺宽敞一家三口足矣 带娃首选一定要干净 这家真是细节满满 洗浴牙刷吹风机统统有 贴心的是还有电蚊香液 餐厅的饭也可口 给宝宝专门做了蒸蛋 还准备了当地的山茱萸气泡水 🐼熊猫基地 没有去熊猫谷（收费）只有2只熊猫 修路堵车不说熊猫还离的很远 我们选择去的熊猫基地（免费）不大 1小时能逛完 一共有4只熊猫 下午2点左右到的 有幸4只都看到了 橙子第一次看到熊猫真的太开心了 🪑王家湾 传说中的超大椅子 拍照很出片 就是不要顶着大太阳去挺晒的 🍴老街 老街不大半小时逛完 里面有家熊猫图书馆拍照挺好看 美食推荐这三家：川香楼 山城人家 金億餐馆 我们去的最后一家…
9.22再一次解锁一个城市的马拉松赛道啦 留下的这些照片很开心😊满足了 今天上班新的well-being campaign也正式开始了 我们的floor上也更新了signage 上面有我们与Graphic Rewilding携手 推出的【好状态心展花园】 Floor上的Vision多了好多美丽的花和激励人心的话 希望每一个到店的好朋友 感受我们的well being好状态 爱上我们的氛围！！ 其中一句话我印象深刻：跑向光 跑成风的一部分
📍陕西佛坪熊猫谷 西安出发驾车3h/高铁40min就来到恒恒和强生的山间别墅了，这里也是大明星七仔的家乡，周末节假日游客很少，近距离看小熊吃饭也太治愈了吧 而且景色绝美 照相巨出片 #大熊猫
📍一天特种兵之佛坪⛰️ 谁能想到早上下大雨下午就艳阳高照了呢 ⏰早上赶7:53的高铁🚄从西安➡️佛坪 一出站瓢泼大雨还没带伞 幸好游客中心可以租 右手边就是大巴车直通熊猫基地和熊猫谷 推荐熊猫基地 有4只大熊猫🐼很认真的在营业 园区不大 一个小时就可以逛完 从熊猫基地出来可以顺着去妖精潭（精力比较大的话可以走全程，我太懒走一会就原路返回了）➡️下沙坡村 花海和红军旧址就在这里（重点❗️❗️❗️佛坪叫不到车❗️叫不到车❗️叫不到车❗️因为拐了一趟妖精潭所以我们错过了最后一班大巴车 走了二里路才碰到一个可以拼车的私家车 从熊猫基地到下沙坡村很远❗️不是自驾的要提前合理安排自己的出行 我们是6个人拼车一共💰80）师傅带着我们逛了下沙坡村的几个景点以后把我们送到了老街 非常奶思 中午在老街吃了推荐的川香楼 笋炒腊肉不错 三香有点像超级大的肉丸子哈哈哈哈 下午直接租小电驴直奔王家湾 大概⏰30分钟…
📍众多区级职能部门今年集体招商山姆会员商店、𝐌会员商店、盒马鲜生等众多牵动性服务业品牌： 🔗 亭湖区：山姆会员商店、盒马鲜生、𝐌会员商店 🔗 盐都区：𝐌会员商店 🔗 盐南高新区：盒马鲜生、𝐌会员商店 虽然在𝟐𝟎𝟐𝟑年均未正式落地，但是仍然抱有信心，期待𝟐𝟎𝟐𝟒年山姆会员商店、盒马鲜生等优质品牌项目落地盐城～ #盐城 #盐城商业 #盐城商业报告 #盐城商业发布 #山姆会员商店 #盒马鲜生 #M会员商店
📝半马记录： 训练受伤停训快一个月了，抱着“重在参与”的心态跑铜川比赛，首个半马118满足了，遗憾“差一点”站台。🏆 😫该说不说： 这次铜川照金半程马拉松最后几公里的持续爬坡是真累啊！！！！ ⚠️注意事项： 〽️跑赛提前吃点早餐，不然越跑越饿！ 〽️跑完一定拉伸！ 〽️记得去早点，尽量往前站点！！！ 〽️提前到达赛场，最近🈶因为司机不认识路，耽误比赛的情况发生。 #一起跑向马拉松 #铜川红色照金半程马拉松 #铜川照金马拉松 #马拉松 #半程马拉松 #马拉松比赛
📣📣📣【2024兰州新区半程马拉松线上赛来啦！】因为工作的繁忙错过了赛事报名只能望“路”兴叹？想要检验夏训的成果却苦于没有合适的比赛能“一展身手”？别灰心，莫丧气。2024兰州新区半程马拉松线上赛来啦➡️➡️➡️戳链接了解详情O网页链接 ​
📣📣📣【招募配速员！新区半马等你领跑】2024兰州新区半程马拉松将于9月1日8:00鸣枪开赛，届时8000余名跑者驰骋于新区赛道上，每一步跃动，都是自我挑战的节拍，每一滴汗水，饱含无可撼动的坚持。#厚道甘肃##奔跑的兰州新区##我们的家园幸福美好新甘肃# 现在，我们向所有热爱奔跑、拥有“绝对”步频的你发出招募令，邀请你成为2024兰州新区半程马拉松官方配速员！在这条见证新区日新月异发展的赛道上，你将成为时间的守护者，更是跑者心中的灯塔，用你的节奏，引领他们突破极限，书写属于每个人的传奇！具体详情请👇👇👇链接查看了解😉➡️➡️➡️O网页链接 收起d
🔘 我们 共同陪伴的 988 天 金先生陪伴我 跑过了 7 场马拉松 期间包括大大小小每一次的 周末半马 — 陪伴的第 988 天是 5 月 20 日 我们依旧在健身房互相搭练度过 下一场即将迎来的比赛 是兰州马拉松 我们一起的第 2 次兰马 — ☑️ “很多婚姻之所以不幸福，不是因为缺乏爱 而是因为缺乏友谊。” 一段美好的婚姻， 一定是爱情和友情都具备 双方既是爱人，也是朋友 🔺 像朋友一样不改变对方 🔺有边界感。不随便去触碰朋友的底线 🔺像朋友一样分享喜悦悲伤 🔺 像朋友一样凡事多商量 ——.—— 我从来没有勉强他必须陪我运动 是他首先爱自己，接受运动 好的伴侣， 从来不是“只对你好” 而是这个人本来就很好。 他就是这样的人 . ♥️ 愿你看得透彻， 寻得良人从红颜爱到白发 和幸福撞个满怀 — #我的运动搭子@运动薯 #脚下就是跑道 #认领一条跑道 #跑步治愈
🔥2024兰马顺利完赛❗️全马前三大神专访👂听@管油胜 、@焦安静 、钟佳萌❤️分享与康比特故事🏃让跑马更科学轻松#康比特能量胶跑起来更轻松#跑步超话#2024兰州马拉松# L康比特中国官方微博的微博视频 ​
奔跑的九月，继0901长春半马、0908北京延庆铁三、0915沈阳半马以后的第四场比赛 领物期间无人安检也无人指引，非参赛人员可以随意入场，突出一个随缘 领物结束后想找个有特色的饭店，结果想吃的都没营业，午睡大省，主打一个松弛 早上的太原，气温12度，参赛物资里居然没有雨衣，不习惯存包的我穿着运动背心冻成了狗 太原市区平均海拔800米，本来没指望在黄土高原能跑出成绩，结果却意外pb，可能主要是赛道友好，起步就是长下坡，加之气温适宜，前十公里基本没进过补给站，也节省了一定时间，全程吃了两根SIS，撸回来五根康比特🙈 太马特种兵，9点22分完赛，11点就杀到高铁站了，我应该是参加太马的外地选手中第一个离开太原的吧🚄 总之，太原马拉松细小的槽点很多，但整体来看瑕不掩瑜，明年还来
🔥🔥PB，是每一个跑者的愿望。但是想要PB，不仅仅是只靠个人的能力，还要讲究“天时地利人和”。 ✅天时，就是比赛时的天气、湿度、温度等方面；地利，就是赛道和海拔了，好的赛道当然是平坦一往无前的；人和，就是现场的氛围、补给是否充足等等。但是今天我们抛去天时和人和，谈谈地利。 1️⃣上海马拉松 很多人都认为中国最快的马拉松赛道之一就是上海马拉松。为什么这么说呢？因为上海的地理环境就是平原城市，整个赛道非常的平顺，没有大的急坡，总共累计爬升只有62米。 2️⃣无锡马拉松 2024年的无锡马拉松赛上，何杰再一次刷新了国家记录，带领中国男子马拉松拼进2小时06分。而且何杰是连续2年在锡马的赛道上打破国家记录，可见锡马的赛道对于跑者来说还是非常友好的。毕竟，这次的“破三”人数更是达到了惊人的3423人！ 3️⃣衡水湖马拉松 这个赛道是真的平，全程只有1个折返，8个弯，而且每一个弯都在很长一段直线距离…
🗒9月1日（周日）【2024年第35周】⏳️（半程）马拉松赛事集锦🎽2024长春马拉松 微博正文 2长春🎽2024宁夏沙坡头半程马拉松 微博正文 2中卫·沙坡头🎽2024贵州万峰林半程马拉松 微博正文 2黔西南·万峰林🎽2024兰州新区半程马拉松 微博正文 2兰州·兰州新区🏃跑步超话半程马拉松超话马拉松超话全民健身超话带着微博去旅行超话 收起d
😬人生首半马安全完赛 重生之复仇回来，关注我！看菜鸡如何苦练一个月，亲脚复仇夺回属于我的一切！ 一切都很突然，收到马拉松中签短信的时候有点懵，刮刮乐都从来不中奖的我运气在这时候突然爆发了。 往年都在6月份开赛的兰马，今年提前到了5月，留给我不到一个月的准备时间。不爱跑步，不爱运动，年跑量不到10km，buff叠满了。 感谢比赛当天的好天气，全程阴天。感谢兰州热情的父老乡亲，感谢辛勤奉献的志愿者们。人生第一次有这么多人为我加油喝彩，快到终点的时候已经有点力竭了，想停下来走几步。听到旁边小朋友奶声奶气的喊加油，又能卯足劲的往前冲了。 突然我悟了，人生应该勇敢一点，你远比你想象中的更有力量 嘻嘻 #兰州马拉松 #兰州 #跑步 #plog
今天早晨出去顺了一下太原马拉松的半程赛道。为什么只跑了16.1公里？是因为按照今天的速度我已经能PB了。剩下5公里给自己留点悬念。 这次跑步带的是我的华米手表。坡度记录还算准。轨迹也没有问题很准。所以大家可以参考。 我觉得这次新的赛道很容易PB。半程21.0975的赛道我觉得应该分为3个阶段来跑。1阶段，起点出发就是下坡，接着就是缓下坡，这段路大概有3公里。然后就是平路+过桥的上坡+下坡。一直到上滨河西路这段路总长度5公里，我建议速度可以给快点。毕竟缓下坡是占绝大部分的。！！！ 第二阶段是从滨河路迎泽大桥至北中环桥大概又是5公里！今年的赛道有个特点，一路上桥多，有桥就有坡，又是折返路线，就是跑过的下坡有多爽，一会儿往回跑的上坡回全返回来。但是首先坡比较缓，不是很虐！其次有风！这个季节太原会有北风！！！这个很重要！所以这端向北跑的路段建议大家放放速，尤其是遇到大风的话！保留体力留在第三阶段…
😭救命啊啊啊啊啊啊！！ 没人告诉我马拉松这么酷啊！！ 第一次参加西咸半程马拉松 ‼️现场真的是太太太热血了！ 年轻人不能老躺着！ ✊你得出来看看！这世界真的太有活力了！ - 2024西咸新区（西咸集团金湾地产）半程马拉松赛在沣东新城昆明池•七夕公园正式开赛 这次半马有上万名跑者一起参与 🏃‍♂️大学生、情侣、带娃宝爸、汉服、跑步团体集体参与 现场的气氛相当给力 热爱运动的人真的太有活力了！忍不住想要一起参与！ - ✨现场还有很多西咸新区的景区、学校展位也值得一看 丝路欢乐世界、伏茶小镇、诗经里…… 🎁各种有趣的文创产品还能和NPC合影 🐎最最最重要的是居然还有马术中心！ 🥰体验了遛马超开心！ #被西咸半马秀到了 #昆明池半马美翻了 #中国最美半马线 #跑步治愈 #爱上跑步乐趣 #跑进春天 #爱上春日西咸 #开跑就是马拉松 #春游记
🚅交通:西安北～佛坪D1910 10点07～10点54（也可以早一点） 回程选最晚那趟就可以 🏨住宿:云溪酒店 或者明珠酒店都可以 我朋友当时住的明珠就和云溪对面 中间是河 云溪的山景房环境很好 价格根据#带着相机去旅行 ④我们吃完午饭先去老街后面的博物馆转了圈 免费的 看看动物标本 了解下佛坪历史拍拍照 ⑤从博物馆出来就坐上师傅的车去往熊猫基地了 到门口登记下个人信息就好了 园区不大 是一个繁育基地 围绕着一圈可以近距离的看到熊猫 比较有名的是秦韵 特别能整活 很活泼 爬上爬下的 基本二十分钟就能逛完 出来继续联系小靳师傅他会拉你在沙窝村的红色根据地转一圈 也是免费的了解下历史 第一天的行程就差不多结束了 可以回酒店休息一下 再去老街吃下午饭 我们给孩子吃的馄饨 大人晚上有加餐哈哈哈 ⑥丹丹烧烤 他俩主打烧烤和麻辣烫 我们只点了烧烤 据说麻辣烫也很好吃 价格还行 不便宜也没有很贵 我们…
🚗在广西崇左、百色、河池自驾转了一圈，慢动作玩了12天，真的是惊喜到了，回来总结出精华版亲子游7日攻略，国庆可以冲 day1 南宁—龙宫仙境（游玩3小时）—明仕田园（住） day2 明仕田园（游玩3小时）—德天跨国瀑布（住） day3 德天跨国瀑布（游玩4小时）—三叠岭瀑布（游玩30分钟）—鹅泉（住）龙宫仙境 day4 鹅泉风景区（游玩3小时）—渠洋湖景区（游玩1小时）—浩坤湖（住） day5 浩坤湖（游玩4小时）—天峨县码头（游玩1小时）—遥望天下（住） day6 遥望天下（游玩4小时）—九灵天窗（游玩1小时）—青秀山（住） day7 青秀山（游玩3小时）—✈️✈️🚄🚄回家 🌳景点注意事项 1️⃣龙宫仙境（图14、15） 两个洞穴，一个冰洞一个溶洞，这里是一个还在不断生长发育着的溶洞，太壮观，一定要带小朋友去 2️⃣明仕田园（图16） 不要买景点的观光车，包村民的50园小车更有性价比，…
🚝高铁到佛坪 佛坪高铁站出站口乘坐大巴🚌到大熊猫基地🐼 出了大熊猫基地步行🚶‍♀️5分钟到沙窝村妖精潭 返回大熊猫基地坐大巴🚌至老街，吃饭逛街 🚗王家湾村，📷拍照溜达，有超大的装置椅子🪑 🚗高铁站，🚝回家 #推荐一个好地方 #周末出游 #大熊猫
🚥衡水湖马拉松是我的第二个全马，报的突然，完全没有备赛，7月跑量20.56km，8月稍多一点88.13km，9月初参加了索康尼训练营，距离比赛15天…认真完成课表加集体训练，“拐”了训练营的教练当私兔，衡马3小时48分完赛，比首马PB13分钟。 🚥首马是兰州马拉松，半马未中签的情况下阴差阳错的拿到了全马资格，比赛前20天拿到了跑步以来的第一张课表，参加了3次强度训练，比赛前一天“拐”了个破3选手当私兔，首马401轻松完赛。 🏃🏻‍♀️‍➡️当然，对于马拉松还是要有敬畏之心，好成绩的基础还是跑量和科学的训练。 💪训练营还有五周结束，希望结束后的比赛能再PB！ #秋天的第一场马拉松 #衡水湖马拉松 #兰州马拉松 #跑者无疆 #开跑就是马拉松 #小红书外人节 #跑步的乐趣 #索康尼跑步训练营
🚨2024太马比赛期间部分道路临时交通管制措施，有关事项通告如下：#2024太原马拉松##太原马拉松#太原马拉松超话 ​
🤜赛前状况： 跑马前两周内心挣扎想放弃，这几个月除了工作就是跑医院，北京天津两地跑，抽不出来时间训练。跑过最长的一次是23年12月的1/4马。 💪身体状况： 我平时的运动量是一周最多三次的力量训练，跑马前三天想磨磨膝盖，跑了两次3公里。 👇赛中状况： 第一次跑马没有经验，刚开跑几公里我就有尿意，可能是因为当天没有排💩，整个过程我去了两次厕所小便，排队耽误了很长时间，后面为了不浪费时间，我憋尿完成了最后几公里。 当天早上起的有点赶喽，早餐匆匆补充了两口面包，整个跑马过程中我补给了一次半个香蕉，在10km和15km吃了能量胶。 早上时间来不及，我只在我右边膝盖下面贴了肌贴，大概跑了几公里开始左边膝盖有一点不舒服，不过还是坚持跑完了全程。 后半程左边嘎吱窝沙沙的疼，大概是盐分析出摩擦导致的，大家有没有什么好办法避免❓ 👌赛后状况： 跑后左膝盖内侧肌肉紧张，用筋膜枪一直放松，第三天基本就没什么感…
🥰彩云之南，是懂浪漫的～今日弥勒&大理，双城联动，梦幻开跑！💐鲜花铺路，山海为伴～蒙牛牛奶持续为每位跑马er提供营养动力，做大家的健康跑马合作伙伴！下一站，5月26日，兰州见！ @兰州马拉松赛 #更多蒙牛牛奶 更多健康动力##蒙牛牛奶##2024弥勒女子半程马拉松##大理马拉松# L蒙牛牛奶的微博视频 收起d
🧑‍🤝‍🧑友友们，这张路线图，不是旅游团行程，是一份详细的《路书》，每天几点出发、去哪儿玩、吃什么、住哪儿都写进去了，需要的宝子们吱声即可。 🟡 第1天 🚘 236公里/5小时59分钟 👉 宁陕渔湾村 1.宁陕渔湾村:宁陕“八大景”之一的“太极真图”就坐落在该村。 🟡 第2天 🚘 119公里/3小时18分钟 👉 大熊猫佛坪救护繁育研究基地（佛坪大熊猫繁育中心）➞妖精潭亲水步道➞周至水街 1.大熊猫佛坪救护繁育研究基地（佛坪大熊猫繁育中心）:可以近距离看到熊猫打滚卖萌，遛弯炫竹子。 2.妖精潭亲水步道:潭水碧绿，深不见底，四周群山环抱，苍松掩映。 3.周至水街:有“中国第一水街”之称。 🟡 第3天 🚘 107公里/2小时35分钟 👉 赵公明财神文化景区➞楼观台国家森林公园➞陕西考古博物馆 1.赵公明财神文化景区:财神庙是华夏正财神赵公明飨祀的祖庙。享有“华夏第一财神，九州无二福地”之美誉。…
2020年10月18日，相距上次参加太原马拉松，已经相隔4年。2024，明天参赛的跑友们，一起加油哦
🫶🏿2024上半年十次徒步已经达标~ 🏃‍♀️下半年的计划是跑步 🏅2025我们兰马见 #马拉松比赛 #半程马拉松 #上马 #兰州马拉松 #兰马
啊！啊啊啊！没有中签，天选之人都出来晒晒。
啊？？？ 我🐻贴都买了，太马，你是怕我去把补给站吃光吗 #太原马拉松2024
啊心心念的亚高原兰马果然崩的一塌糊涂 虽然没有艳阳高照，但体感还是有点闷热 刚跑起来就觉得有些喘不上气 但心率并不高 想着状态还不错 应该可以pb吧（真是心里没数） 最起码给自己的目标是要拿到21年奖牌 然后 从12公里开始头晕恶心 每跑一步都恶心反胃 果断放弃pb的远大理想，开启散步模式 是的 这是我散步最多的一次半马了 跑一段恶心了就停下来走一走 一边走一边觉得十分生气 觉得满腿都是力气 但是就是恶心反胃，亚高海拔还是有影响的 留下了不少散步照 实在是状态和能力都不允许 今天戴了韶音骨传导耳机OpenRun Pro，立体环绕的音乐在后面跑崩的过程里给到了我巨大的支持 耳挂的设计非常稳固，而且戴好后几乎感受不到重量 除了音乐外因为不入耳，也能感知到外部的环境 （跑马过程中这点太重要了！） 兰州人民果然名不虚传的热情 每一个经过的路边都有观众在看和卖力的喊加油，你们说小姐姐很酷小姐姐很美…
哎呦喂。太多太卷了！ 目前有将近20+场赛事 你报哪一场呢？！ 还是说，哪一场让你中签你就跑呢？！ 小红薯们！这个还是据不完全统计哦！ 欢迎补充 1️⃣成都马拉松 2️⃣郑州马拉松 3️⃣济南马拉松 4️⃣北京海淀马拉松 6️⃣唐山马拉松 7️⃣江苏泗洪马拉松 8️⃣苏州太湖马拉松 9️⃣陕西宝鸡马拉松 1️⃣0️⃣湖北孝感马拉松 1️⃣1️⃣杭州桐庐半程马拉松 1️⃣2️⃣安徽黄山马拉松 1️⃣3️⃣常熟尚湖半程马拉松 1️⃣4️⃣江西新余仙女湖马拉松 1️⃣5️⃣安徽宿州马拉松 1️⃣6️⃣山东龙口马拉松 1️⃣7️⃣安徽马鞍山采石矶半程马拉松 1️⃣8️⃣江苏兴化半程马拉松 1️⃣9️⃣上海10公里精英赛 2️⃣0️⃣重庆涪陵白鹤梁半程马拉松 2️⃣1️⃣石家庄女子半程马拉松 2️⃣2️⃣安徽阜阳颍上半程马拉松 #马拉松比赛 #2024马拉松赛历
埃隆马斯克将成为万亿富豪
埃塞俄比亚选手说的英语还是蛮标准的，沟通起来没有困难 #兰州马拉松2024 #翻译志愿者
2024.9.10太原马拉松赛前新闻发布会划重点来喽～ 1. 参赛人数 🟰4万人💐选手占比山西省外39%，太原市外20% 2. 9大景区免费游览 9.19-25所有报名跑友可携带本人有效报名证件，实名预约 3. 总计1000万元消费券 9.19-22在晋阳湖国际会展中心所有报名跑友均可领券，可在比赛期间在太原消费 4. 比赛当天参赛选手交通工具🚥 公交🚌可凭号码簿免费乘坐 地铁🚇凭号码簿在客服中心兑换福利票，刷票进站 巡游出租车🚕通过95128平台（小程序，公众号，电话 均可）预约，出示身份证，号码簿及参赛服乘坐 ⚠️乘坐地点必须包含赛事起终点之一 5. 比赛当天各个时间点 ⚠️发令方式～分枪发令 ⚠️7:20将完成检录关闭所有的集结区入口 ⚠️起点存包时间为6:00-7:10 6. 志愿者服务💗 比赛当天将有100名志愿者遍布在起终点各个路口，为选手提供问询服务 7. 太马赛道介绍 延…
安全完赛！#彬州半程马拉松
安全完赛2024/9/22太原马拉松，大会时间3:59:10芯片:3:56:33完成个人第461场全程（42.195有证书为准）偶遇广州多年好友乞丐哥，差不多有四五年没见了🙏#太原马拉松# 太原马拉松不错，外行看热闹，我这个半专业看出一些问题，如果改进，太原马拉松还不错滴 2太原 ​
按照国际足联关于申报2024年度国际级裁判的通知及相关要求，根据中国足协国际级申报工作的有关规定，经中国足协裁判委员会审议通过，现将2024年国际级裁判申报名单公示如下： 一、十一人制国际级裁判员：男子裁判员：马 宁（江苏）傅 明（北京）沈寅豪（上海）王 迪（上海）张 雷（天津）金京元（重庆）杜健鑫（甘肃）女子裁判员：于 红（大连）董方雨（上海）田 金（武汉）牟明新（山东） 二、十一人制助理裁判员：男子助理裁判员：周 飞（上海）张 铖（上海）曹 奕（河南）马 济（湖北）施 翔（江苏）国景涛（山东）罗 政（深圳）汤 朝（北京）吴明峰（山东）女子助理裁判员：谢丽君（四川）鲍梦晓（河南）吴巧立（天津）温丽丽（山东） 三、视频比赛官员：马 宁（江苏）傅 明（北京）沈寅豪（上海）王 迪（上海）张 雷（天津）金京元（重庆）杜健鑫（甘肃） 四、五人制裁判员：刘剑桥（大连）安 然（北京）尚 斌（青岛）邹…
把 24 小时活出 48 小时的快乐：恨不得把这一天，都记录下来。很梦幻的事：在太原感受了太原的「每周三，一起变强」。地点是：山西体育场，来的时候有好多跑者。大家都很默契，慢跑的就在第三第四道，最内道是跑速度课的跑者。彼此都在前行，却互不打扰，很和谐。明明操场人很多，却依然跑出了很顺畅的感觉。#即刻开跑##太原马拉松##2024太原马拉松# L沈乌贼的微博视频 收起d
白癜风这事儿确实挺让人揪心的，我自己也是东奔西跑，医院没少去，咨询的人也是一箩筐。这不，好不容易挂到了这周的号，想告诉大家个小窍门，如果你们也想找专家看白，别老守着屏幕抢号了，直接让助理根据医生的日程安排帮忙预约，省时又省力，要是不知道怎么操作，随时来问我 #天津 #白癜风 #天津白癜风 #马洪俊 #预约 #挂号预约 #分享 #希望能帮到你
柏林马拉松的赛事奖金是多少？ 2022年柏林马拉松的奖金非常可观，冠军3万欧元，第一位跑进2小时02分30秒的男子选手奖励3万欧，破世界纪录奖励5万欧。2022年基普乔格获得赛会提供的“冠军+首位跑进2小时02分30秒+破世界纪录”三重奖励，总奖金达到11万欧元（约合人民币76万元）。另外，他还将同时获得赞助商提供的一系列奖金。 和国内北马、上马赛事奖金相比，冠军奖励、破赛会记录差不多，各有千秋。破世界纪录奖暂时没看到，破国家纪录是赞助商提供给中国选手的，因为已经有十多年没有打破了，不知道以后还有没有，还有多少，毕竟这几年国内的马拉松水平大幅提高了。 然而，柏林马拉松奖金在六大满贯赛事中属于中后水平，六大满贯赛事中，伦敦马拉松冠军奖金最高，东京马拉松冠军奖金最低。 伦敦马拉松是世界上最著名的马拉松比赛之一，每年有超过4万人参加。该比赛的总奖金为250万英镑，其中冠军将获得25万英镑的奖金…
拜拜酷暑，17度坝上草原马镇白云朵朵，梦幻无比！ 孩子每天都去游乐区，特别是花篮式观览车+太空飞车+青蛙跳跳，超多次都不腻！演出也是全程聚精会神，参与感💯 . 【行程安排】 ▪️day1: 午后到达→天马行空游乐区（17项游乐设施）→萌娃向前冲（16:30—17:00）→美食街电音派对（20:10—22:30 ）+烟花秀（22:30，2000发炫酷烟花） ▪️Day2: 9:00入园→街头互动演出→八大馆→回公寓老人孩子休息→《舞马秀》（推荐13:00）→天马行空游乐区→《汗血宝马》（推荐15:30）→萌宠乐园→《舞马传奇》（17:00）→爱马农场草原日落 ▪️day3: 街头互动演出→八大馆→实景马战《战神赵子龙》（11:00）→返程 . 【🔟条建议】 1、善用马镇小程序，带娃游带长辈游，演出介绍、时间，信息非常全面！ 2、汗血宝马+舞马传奇是需要另外购票的，28一张 3、15项街头互…
办了七届的半马又要来了‼️ 可以带上小盆友一起来体验亲子健身跑 报名时间：9月29日10:00 比赛时间：11月17日8:00 📍起点：义乌梅湖体育中心 竞赛项目：1.半程马拉松（21.0975公里） 2.迷你健身跑（8公里） 3.亲子健身跑（3公里） 🏁比赛线路图（图2） 亲子健身跑路线：梅湖体育中心（起点）-清波路-宗泽东路-江滨北路-宾王路-清波路-梅湖体育中心（终点） tips：1.亲子马拉松小盆友是5周岁以上， 2.半程马拉松要体检报告，亲子不用 3.亲子马拉松80/人 以上是大家问的比较多问题，具体赛事规程可以看图345 我是六六妈妈，经常分享遛娃好去处，经常组织遛娃活动，欢迎大家加入👏 #义乌 #遛娃 #义乌马拉松 #义乌遛娃 #义乌半程马拉松 #跑步 #亲子 #亲子马拉松 #义乌遛娃好去处 #户外
办赛不传播，等于没办赛。传播没滋味，等于白开水。如何传播好马拉松，从直播到到短视频，凯利时有答案。
半程马拉松完赛，赛道起伏不定，不是上坡就是下坡半马完赛找不到回酒店的公交车🚌……又蹬了十公里的共享单车，妥妥的累残了，省会城市的赛事没有摆渡车#跑步丈量城市 #一起跑步就是我们 #跑步 #马拉松 #太原马拉松
半马212，虽然没pb，体验超级棒（家乡光环严重） 碰到了听众… 碰到了粉丝… 碰到了跑圈小哥哥小姐姐，太出众，被我逮住 @莎哥大厉害 @法海来了 @山羊快跑 2024兰州见！10月西马见！ . #兰州马拉松 #2023兰州马拉松 #马拉松 #跑步 #半程马拉松 @运动薯
半马pb了两分钟！ 感谢我的两个私兔！@陈师傅 @为啥嫩多大宝？ 感谢每周末一起拉郑州二环的伙计们！ 感谢太原马拉松的志愿者和为我们加油的市民！ ​开心才是跑步的主旋律！！ #跑步 #太原马拉松 #太原马拉松2024 #开跑就是马拉松 #郑州二环特训队
半马志愿者已就位太原马拉松超话#直击太原马拉松##2024太原马拉松# ​
宝宝起名推荐【马姓】 6月9号 . 23:00-00:59出生 喜用--火--水 男 马翌颖 马梓茗 马岩溪 马溪翎 女 马羽汐 马静嘉 马沛珊 马夕蕾 . . 1:00-2:59出生 喜用--木--火 男 马一澈 马茗翎 马诚海 马艺杰 女 马乔竹 马雨杭 马芮安 马若瑶 . . 3:00-4:59出生 喜用--金--木 男 马雨瑞 马梓慕 马涌迪 马钏杰 女 马瑾蕾 马偌汐 马亦舒 马芳晴 . . 5:00-6:59出生 喜用--金--水 男 马翌皓 马艺嘉 马炜峻 马絮然 女 马绮敏 马名慧 马乐昕 马映星 . . 7:00-8:59出生 喜用--木--金 男 马宗端 马诚佟 马枫驰 马诚皓 女 马彦芮 马冰兰 马南时 马若锦 . . 9:00-10:59出生 喜用--火--木 男 马嘉朗 马黎风 马亦礼 马风茗 女 马羽佳 马素雅 马琼诗 马楚璇 . . 11:00-12:59出…
宝鸡，太白，华阳古镇，洋县，佛坪，周至老县城，周至，西安，这个环线才是秦岭最美的，或者黄柏源走留坝饶一圈，留坝那边也超美，主要是黄柏源环线比较沿路自然景观比较原始，人少，光河流跨服就不是一个级别
宝鸡马拉松前几天中了，还开心呢🤗我想西马肯定中不了了吧，结果今晚西安马拉松也中了🫨我到底去不去宝鸡了啊😵‍💫大家给个意见吧#一起跑向马拉松 #一起跑步就是我们 #运动女孩儿 #马拉松跑友请指教 #爱生活爱跑步治愈系 #运动无界限 #跑步让人更健康 #跑步丈量城市
宝子们，今天我来给大家分享一下留坝马拉松的跑步攻略，让你在比赛中能够充分享受跑步的乐趣，同时取得好成绩！💪 🎈赛事信息： 留坝・营盘第二届秦岭山地半程马拉松将于 2024 年 9 月 21 日星期六 8：30 开跑，比赛设置半程马拉松（21.3 公里，1500 人）和欢乐跑（5 公里，500 人）两个项目。 🎈路线规划： 半程马拉松路线：营盘运动中心 (起点）— 留张路行（2.3 公里）— 闸口石村委会（右拐）— 宽沟路（5 公里）— 紫柏山风景区山门折返（7.3 公里）— 留张路北 — 情人谷（ 14.4 公里）— 折返 — 营盘运动中心（终点）。 欢乐跑路线：营盘运动中心（起点）— 沿留张路行（2.5 公里）— 闸口石折返 — 营盘运动中心（终点）。 🎈赛前准备： 提前报名：报名进行中，半程马拉松项目 128 元 / 人，欢乐跑 58 元 / 人。 训练准备：根据自己的身体状况进行适…
保定马拉松连观众都喊牛X的跑者#保定马拉松 #2024保定马拉松
报名兰马官方配速员了，用keep的姐妹兄弟帮忙去点个赞#兰州马拉松 #西安马拉松 #减脂 #爬楼 #跑步 #keep
刚刚，太原马拉松发布消息:定档9月21日，即将开启报名。 太原马拉松，创办于2010年，目前已成功举办15届，已升级为世界田联金标赛事，在这座具有4700多年历史的城市，不少跑友期待每年用脚步丈量锦绣太原城。 太原马拉松的赛道以平坦著称，也是众多跑友心目中的“PB赛道”。 2025年9月，太原马拉松再次来袭，省会马拉松+世界田联金标赛事+适合PB的赛道，你期待报名吗？
北半马pb之后也有持续在训练 虽然去年就领教过兰马的天气 知道不好跑但心里还是想要不要冲一冲 毕竟PB墙在哪儿摆着很难不心动啊 但！又又赶上生理期了摔 加上枕大神经一直痛 其实状态挺不好 看着兰州每天的艳阳高照倍感压力 一方面想PB，哪怕十几秒？ 又担心如果跑崩了别太难受 所以最后战靴还是选了飞影PB4.0兰州城市配色 鞋子元素灵感花纹源自马踏飞燕剪影，城市仪式感安排上 加上这双鞋虽然性能顶，脚感也比较软弹～ 这样想快可以快，慢了脚也不会压力太大 进可攻退可守（哈哈给自己点赞！ 起跑直接一个上头 5km陆续肚子坠痛决定不追求成绩了 218完赛，但是，但是！ 依然比去年兰马要快一点哈哈 自我安慰至少刷新了自己的兰马赛道PB 兰州真的！热情到名不虚传！ 市民和志愿者真的太暖了啊啊啊呐喊不断 其实兰州见今天的天气对比前两天已经好很多了 虽然..但是…. 复盘就留在吃饱睡足的明天吧（真的有好多赛…
北京时间9月11日，2024年WTT澳门冠军赛进入第三比赛日，国乒小将林诗栋在男单首轮对阵德国选手杜达，林诗栋手感火热，以3-0轻松获胜。而在首轮最后一场比赛中，徐瑛彬苦战5局，以3-2险胜庄智渊，拿到最后一个16强席位，接下来对阵王楚钦。 林诗栋之前在常规挑战赛加冕三冠王，然后马不停蹄飞往澳门参加冠军赛，体能对他来说是最大考验，不过林诗栋的首轮比赛安排在第三天，他也得到了充足的休息时间。面对德国选手杜达，林诗栋开场之后手感火热，多次在相持进攻中把握住机会，杜达有些打不穿林诗栋，小将林诗栋连续得分，以11-1轻松赢下第一局。 第二局，林诗栋继续压制对手，杜达办法不多，不断摇头苦笑，他的无谓失误也比较多，主动进攻很难得分，只能等林诗栋失误送分。林诗栋在局中取得6-2领先，杜达无力反扑，林诗栋又是一波连续得分，以11-2再赢一局。第三局，杜达连续打丢半高球，心态确实受到很大影响，1-3落后时…
备战太马，想400完赛，话说怎么训练#t太原马拉松 #太马
被种草了一年的兰州马拉松 终于来了 走进马博会就突然明白为什么大家都爱兰马 六一说：“在兰州，现在让过去拥有未来。” #兰马之夜 #开跑就是马拉松 #兰州马拉松 #跑马观花 #脚下就是跑道 #认领一条跑道 @运动薯 @兰州马拉松
2020年第一次跑半程马拉松，截止今年，一共跑过9马拉松，都是半程。今年还有长沙，泰安两场半程马拉松未跑。本人2023年之前体重180，现在体重150。资质一般，通过里面的努力，终于在今年9.22的太原马拉松半程破2，并且跑进155。成为大众二级。这一路走来，最感谢家人的支持，让笨重的我一路前行。
奔跑的力量，新区的未来：在2024兰州新区马拉松的赛道上，每一步奔跑都是对未来的期许。兰州新区，正以奔跑的姿态，奋勇争先，向着更加辉煌的明天迈进。这里是梦想启航的地方，也是奋斗者的乐园。#兰州新区奋勇争先向未来##2024兰州新区马拉松# 2兰州·兰州新区 L守望阿拉善的微博视频 ​
奔跑黄河沿岸，这边风景很美，2024兰州马拉松，我先热个身#2024兰州马拉松 #河西走廊
奔跑中的小太杨~2024临泽生态马拉松 作为摄手 我只能在起点终点拍摄 起点看到小太杨也参赛了 终点看着她优雅的跑过来 这是顺应七彩丹霞地貌的七彩飞天造型！42.195km她们能跑下来 各个都是赛场上的英雄！#临泽生态马拉松 #马拉松 #七彩丹霞 #兰州户外
本菜鸟438的成绩PB在衡水湖 虽然没进430，但是我没有借口就是菜 天津马拉松一定会进430！！！ 跑完了腿毫无感觉，我真强 果然慢就不会疼对吧 马拉松：42.195公里 马拉松赛前：1.吃碳水让自己有劲儿 2.上厕所排空（就是努力拉屎的意思）3.不要吃不熟悉的食物和油腻的，避免出问题，比如我这次等洗手间等了5分钟 4.穿喜欢的衣服舒服的鞋（最好都不要穿新的）5.带墨镜、帽子、涂防晒霜、带5-6个能量胶 6.手机耳机充满电 7.你们帮我想想还需要注意啥？ OOTD: 帽子：安德玛空顶帽 运动内衣：斯巴达赛场买的运动内衣 背心：Salomon 短裤：Nike马拉松短裤 鞋：Nike Vaporfly 3 袜子：特步马拉松短袜 冰袖：杖一 墨镜：Bubble #衡水湖马拉松2024 #马拉松PB #衡水湖马拉松 #衡水马拉松 #天津马拉松 #天津马拉松2024 #马拉松装备#马拉松穿搭#嗨…
本届2024兰州马拉松甘肃省博物馆文创产品“马踏飞燕”玩偶“奔奔与跳跳”，两个已经到手了哈哈哈 #开跑就是马拉松 #兰州马拉松 #兰马之夜 #兰马 #甘肃省博物馆 #甘肃省博物馆文创 #甘肃省博物馆铜奔马玩偶 搜索“开跑就是马拉松”，新赛季百份赛事陆续释放中 @运动薯 @兰州马拉松
太原马拉松报名看到文创的龙牌，兴趣就来了，整一个
本来觉得有点不好意思，不想讲出来。 内心挣扎了一下，还是决定分享我的这次经历，希望给到大家一些参考和启发。 如何判断赛前身体状态到底如何？在比赛当中如果不太舒服是选择退赛还是一定要跑完？ 先简单说下这次厦马的退赛经过～这次厦马，我的任务是带朋友渐加速完成一堂高质量的训练课，大概330以内完赛。 这个目标对于现在的我，以及全马pb314的她来说都不算难，即使是厦马相对不好跑的赛道。但比赛当天一出发我就感觉不太对劲，心率一下子到了160+，此时的配速也就450左右。往常160多的心率我基本可以跑到430以内配速了。我尝试着调整呼吸，但过了10公里仍然没有缓解。此时朋友也说今天不想跑，感觉状态不好。我知道在这样的情况下，是很难达到我们的目标，另外还可能有受伤的风险，影响到冬训。坚持到半马后，我们索性选择了退赛。 为何今天的状态会是这样，我其实自己早有察觉，只是仍然抱着试一试的心态，另外跟朋友说…
本来是冲着那5w美金💲去的，结果还是太过自信了点儿… 哈哈哈哈哈哈哈😂 哎呀我的妈呀，单位为了宣传品牌真是让我用生命在奔跑啊这可是半马啊…… 啊… 啊 不过这波物资补给你们觉得咋样❓❓ 太原马拉松你参加了吗～ 我们今天有没有一面之缘～～ 评论区给我看看你们的照片呗～～ #太原马拉松 #想记录下此刻 #半马 #太原 #汽车销售
本来想让孩子学的 结果我是又学骑马 又滑雪的… 儿子只喜欢下棋♟写字✍️ 这事整的 三合马汇 潍坊地区专业马场 目前有18匹小伙伴 健康街一路向东 离我家挺近的 太适合周末的半天了 亲近自然与马和谐共处 一节课45分钟 课后还能去登高喝个茶 看马术训练 所谓的“贵族” 应该是教会了我们尊重自然 敬畏生命 保持勇气 直面挫折 #日常 #骑马 #日常碎片 #马术 #主持人日常 #OotD #用自己喜欢的方式生活 #马
本年度第二个半马，PB2分钟08秒，太原的赛事级别挺高，国内唯七的国际金标 破2继续加油 太马的赛道很不错，从太原火车站起跑很复古，迎泽大街和迎泽大桥宽敞，过了迎泽大桥后绕着汾河西岸跑，缓下坡很容易出成绩，奈何前期没有跑量，没有实现目标 一定要系统训练，跑LSD，跑量也要堆够 期待下一次PB，目标155#一起来跑步 #享受运动带来的乐趣 #跑步的力量
本赛事日历包含2024年9-12月马拉松赛事信息。 信息来源于各大赛事官方平台，仅供参考，如有变更请以官方信息为准。 #马拉松 #跑步 #比赛 #runningplanet #开跑就是马拉松
本周六，彬州半马开跑。 第一次遇到比赛日设在周六的马拉松呢 要和好朋友一起跑配速员， 可是，当摄影师@丁大野 成为200兔 我的照片输出该靠谁？ #彬州半程马拉松 #马拉松配速员
崩得好彻底 也不觉得热 就呼吸不过来 36公里就开始走走跑跑 不过观众真的好热情 志愿者也好热情 对我来说就是i 人地狱 兰马很好 下次再来 #马拉松比赛 #我爱跑步 #跑步 #跑步治愈 #兰州马拉松 #2024兰州马拉松 #开跑就是马拉松 #马拉松 #我的运动日常
比尔盖茨20岁成为亿万富豪，40岁首次登顶世界首富，是人类诞生以来最年轻的世界首富，马斯克25岁成为亿万富豪，50岁登顶世界首富
比尔盖茨智商175，埃隆马斯克智商160，霍金智商160，爱因斯坦180，达芬奇220，爷智商128，那么，您智商多少?
比赛后的排酸跑对我来说还是很重要的！ 5公里跑完哪哪都舒坦了！ 明天开始下一轮备赛 彬县有人去吗？🤪 #跑步治愈 #因为热爱所以坚持 #开跑就是马拉松 #跑步的乐趣 #马拉松 #跑步穿搭 #运动女孩 #跑就对了 #沙琳的跑步日记
比赛结束已经快一周我才有时间下载照片跟总结，因为比赛完就开始旅游了，基本不玩手机。 昨天回来第一天就重感冒，今天长长的睡了一觉总算生龙活虎了。比赛照片把我拍得像是一百五十斤的胖子，各种笑得合不拢嘴的双下巴（扯远了） 记得当天早晨太原还有点凉，我穿着雨衣一直跑到四公里处才敢脱掉，状态一直很好，中间只喝了两次水，一次补充能量。大家都很拼，觉得停下来是浪费时间，明显感觉到旁边人的平均速度都很快，因为我一直在尽量加速，但永远有人能快速的甩掉自己。 不跟别人比，只跟自己比吧。用尽全力，能冲就冲，冲不动就缓一缓，缓好了继续冲，于是，我PB了。 直接比上次成绩单快了14分钟。代表夏天的努力，在这个赛场上发挥了作用，送给自己的这个生日礼物也非常非常特别，平时跑就随性点，比赛就要有比赛精神，尽最大可能PB自己。 就像我给自己许的愿。 这才只是开始，虽然我已经不是菜鸟，不是小白了，但未来预计跑更多的马拉松比…
比赛中突然泪如泉涌，能触摸到内心最柔软部分的，只有身边最亲近的一切了......#2024太原马拉松# #太原# #马拉松# #特步# L亚平宁的amazing的微博视频 ​
比亚迪赞助了2024兰州马拉松，比亚迪海洋网车型是赛事用车。驱逐舰05、宋PLUS DM-i、海豹DM-i、护卫舰07四款车型，分别担当赛事的竞赛指挥车、外场裁判长车、全程/半程女子计时先导车，有点意思！ ​
毕业前最后一次的马拉松比赛 一开始起步还没啥感觉呢，跑着发现旁边出现了一个女大佬，我们两就一块跑了。半马是在全马出发后才发枪的，所以前面可堵，一路超车，我跑在前面给大佬开路。 6公里的时候就有心肺不行的感觉了，只能硬顶着啦，亚高原跑着真是累，无数次想放弃，可是旁边有个漂亮的小姐姐就舍不得了，能顶多少是多少吧，前17公里都是4分左右的配速，心跳都挺高的，呼吸可急促了，旁边的小姐姐速度真是一点都没有慢，我无数次想是不是自己拖累她了。 17公里速度就下来了，小姐姐跑前面去了，心里就没啥意志加速什么的了，自己走了一段路，这是第一次在马拉松比赛上走路。 最后成绩也是一般，路上还有小姐姐问我是不是西农的，她说看到陕西人额外亲切，可惜我不是陕西人。 这个小姐姐是兰州本地人呢，半马女子第七。可惜我只能和她跑17公里 兰马就结束了，西北还是我魂牵梦萦的地方。 迪卡侬近视眼镜（有度数） 国乔PB1 #马拉松…
边崩溃边跑 眼泪一直在打转儿 谢谢你们，志愿者。 谢谢你渲渲，还好你没有放弃。#马拉松 #马拉松比赛 #跑步 #户外运动
太原马拉松我来了！ 抵达山西太原，打车直接到晋阳湖国际会展中心！提前准备好身份证签协议，排队刷身份证领取小票，拿参赛包和号码簿，检测芯片，在去拿参赛服，最后再去拿补给礼包
彬彬抱着大王彬尼实在太像王子了，入坑太晚没赶上售卖在🐟上收到一个好价🥰🥰#崔秀彬 #大王彬尼 #玛琅彬
彬县半程马拉松，我们当天去当天跑完就回来，老板一大早四点起床，五点四点五十准时出门，检录处和我分开，她欢乐跑，我半程，她第一次自己跑，自己领奖牌，自己领完赛包，跑完在起点安静的等我，我两小时跑到终点，她扯着嗓子给我喊加油，心里即激动，又暖心！想着以后再也不为了学习揍她了！多独立，多暖的孩子。 结果下午开始复习课文，我们鸡飞狗跳的画面又重演了！抖圈里有没有和我一样模式的母女啊！#马拉松#彬州半程马拉松 #比赛现场#跑者无疆唐长安训练营
彬州半程马拉松vlog 感受一下公刘故里 诗经之乡 体验了五公里健康跑的速度与激情 期待下次再见 五公里拍了八分钟的vlog@运动薯 #申申的跑步日记 #彬州半程马拉松 #我的运动日常 #开跑就是马拉松
彬州半程马拉松健康跑的年轻人好猛 我和我这骄傲的倔强不能怂#彬州半程马拉松#开跑就是马拉松 #申申的跑步日记
彬州半程马拉松赛 前面跑步那个哥们 你华子掉了@运动薯 #申申的跑步日记 #开跑就是马拉松 #彬州半程马拉松
彬州半程马拉松赛前忙碌的日日💛分享我的热爱和快乐🌻#马拉松##青春自有光芒#法海来了超话跑步超话 2彬州 ​
彬州的这样是直接报名成功了吗
兵荒马乱的10月，娃肺炎、全家接二连三的中招、感冒刚好、跑量不足，但今天居然大幅PB了✌🏾拿到了全马C区入场券🎫 今天人真的超级多（西安的美女也好多🤤） 赛道上一进35公里我就觉得稳了，后几公里开始放水：回微信、找镜头📷吃黄瓜、吃香蕉…38公里一位帅哥帮忙拍照个了纪念。 毕竟，没有人能定义你的38岁🌟 事实证明，最后几公里的镜头没白找，感谢官方摄影师的辛苦付出，我好满意哈哈哈哈。 照片里都能感受到最后几公里我要开心飞了 #2023西安马拉松赛 #全马 #跑步的乐趣 #我爱西马
不报上，跑步都没动力 #跑步 #义乌半马 #半马 #马拉松比赛 #跑步
不得不说，兰州真的 人均古希腊掌管碳水的神。 美食需要单独发一期了啊啊啊啊啊 黄河南北两岸的健身步道很适合溜腿。 单侧大约 7KM，不用过桥搞个小折返即可轻松 10K 找到了一个个人觉得最佳的拍照点，地址在 P3～ 背心：飞比特 短裤：索康尼半弹 #兰州马拉松 #兰州马拉松2024 #跑步
不得不说，太原马拉松的氛围是真不错~ 初中班主任竟然跑来给自己加油，真的很感动！ 第一次参加新区外的比赛，竟然PB了~ 希望明年继续中签，继续跑~ #跑步 #太原马拉松 #太原马拉松2024
不得不说快开学了这票还是这么难抢 多买了一站才买上 去的时候买的10点的 主打一个松弛感 回来的更难买 买了18.20那趟 事实证明没有这么多玩的 最后改签到了16.56，非常好 合适！路线也跟大家的不一样 并没有第一站就去看熊猫 而是选择了王家湾村 带娃慢慢玩拍拍照 大概能玩一个多小时 打不上出租车 找了私家车类似黑车 一口价20 地方不大 拍拍照 下午去就太晒了 然后中午去老街拉过去吃饭30块 还是这个人 随便找了一家 三个菜 84元 被物价感动 味道还可以 尤其魔芋泡菜我很喜欢 然后从老街60块钱拉到熊猫基地 没去熊猫谷 基地就看到三只熊猫 不过孩子也对熊猫没啥兴趣 就是随便转转 然后回到高铁站 一日游结束 买一等座吃吃小零食 吃完也就到西安了。#佛坪 #佛坪熊猫基地 #西安周边亲子游 #西安周边
不负众望 本莎莎 果然来跑兰马啦！ 又在赛道上见到了很多朋友~ 相比去年第一次来兰州的不习惯（主要是咱突发高反了，难受到一度以为无法参赛） 今年 有一种跟自己较劲 （实际是嘴馋了 想咱西北风味了！） 💪抱着必须中签的决心！果然来到了兰州！吃了两天 心满意足的上了赛道~ 这次体验感比去年更好！ 总结三点：服务好！热情高！畅快跑！ ✈️下了飞机就有志愿者在机场热情欢迎，甚至帮忙提行李箱包 太不好意思了！ 🐎几乎全城出动 把马拉松氛围拉满格！让每位跑者感受到超乎寻常的热情！ ☁️给力的天气+数不过来的大型喷水💦降温车待命~ 赛后的泡脚池+拉伸服务 也呵护跑者细致入微！ 📷赛道摄影师超级多 总有你选不过来的美照！ 兰州有马踏飞燕 本莎莎有脚穿乔丹QIAODAN 系列跑鞋真的入了很多 早在兰马一个月前就开始对新款动了新念头了 👟收到新鞋就迫不及待出去跑了好几次 九组鞋带孔+螺纹鞋带 提高了更好的包…
不好意思标题党了 我就想问问现在去熊猫谷能看到金丝猴嘛，金丝猴多不多啊，让人喂吗！#佛坪 我看有人说去熊猫谷有人说去熊猫基地，到底去哪个啊'真的好想喂金丝猴！#陕西 #西安 #汉中
不算太好的状态，一是最近十天跑量太大，二是工作焦虑症。趁着太原前天的中雨降温，拿下半马PB121，全马PB246。 得失方面， 体重：今年从69来到66，3公斤就是10分钟，亘古不变，想快就得轻。 饮食：昨天前天，确实没控制好，两大份太原特产让自己浮肿不少。 训练：本就是目标北马245，太原之前就没有减量，连续三周破百公里，有点过分了。 配速：我发现自己仍然配不上350的配速，350以下心率140，感觉自己就是未来奥运会的种子。配速刚过350，心率就去165，迅速乳酸堆积，感觉自己就是一个不自量力的小趴菜。这事儿无解了？ 补给：早饭吃了300大卡，少了，下次得700。过程中还算顺利，能量胶合计10根。每10公里喝水700毫升。 睡眠：连续三天6小时，是拖后腿的项目。 跑鞋：不，下次我不穿超轻跑鞋了，我不配！ 太原马拉松：几十个全马250选手和几千个半马300选手，一起退场真的好么？ 回京…
不喜欢千篇一律被牵着走！真的没啥意思， 没学过骑马也能让我跑起来！50块钱一小时太值了！ 真的很爽 很上瘾！ 给骑马的宝子们一点点小建议： 1⃣️新手不要去骑牧民家不经常被骑的马，容易失控！大大增加摔马的风险（别问，问就是摔过）得老老实实骑景区的马，因为景区的马经常被人骑，经验丰富，相对温顺听话好驾驭 2⃣️最好是穿长裤和平底靴，不然骑久了容易磨伤腿！一是可以保护小腿，二是平底的哪怕控制不住马了 要摔 脚也不容易被马蹬挂住。 3⃣️大的女生最好穿运动内衣 或者束缚性强一点的内衣， 然马走得快一点 或者小碎步时候是很颠的！然后。就会…女生懂的！ 最后祝大家骑得开心，骑得安全～ 新疆骑马 #新疆旅游 #策马奔腾 #伊犁哈萨克自治州
不想候补了应该凉了 #半程马拉松 #马拉松比赛 #跑步 #跑步治愈 #户外活动嗨起来 #体育运动 #比赛 #马拉松 #开跑就是马拉松 #西安马拉松
太原马拉松我来啦 领完参赛物和太马大礼包啦 期待明天美美哒，安全完赛
不止四川有熊猫，有熊猫马拉松 我们陕西也有，佛坪熊猫马拉松 虽然只是小地方第一次办赛 组委会还是很热心，完赛物资丰富，酒店不涨价，还有志愿者专门打电话问有没有地方住宿，佛坪群众也特别热心，尤其是小朋友，一路上加油声几乎没有断过 虽然赛道有坡，但是相对还算平缓 轻松145，完赛 #马拉松 #佛坪熊猫谷 #佛坪秦岭熊猫半程马拉松 #跑步 #半程马拉松
猜猜我在哪里呀？哈哈～我在太原的晋祠！86版西游记的拍摄地正逢太马，可以线上免费预约！跟小伙伴们一起来互动打卡！#太原马拉松##2024太原马拉松##即刻开跑# 2太原·晋祠 ​
参加过第二届 这次有幸作为200兔子再次来彬州 特意提早来了一天📅 去了大佛寺：门票🎫35💰 回来后又去了开元广场 那个楼梯没把我爬死 就为了拍个照📷 晚上去河边那个公园转了下 忘了叫什么了 半马路线也要经过这里的🏃 彬州不大 创造神话 累了😫睡觉 #彬州 #彬州半马 #跑步 #马拉松 #旅行
参加了5场马拉松赛事，这次是太原。 看到很多人吐槽太原马拉松，补给差组织乱。 公道的说，赛事举办有差强人意的地方。提出问题是为了下次吸取经验，并无指责之意。 检录混乱问题 建议每个区面积再大点，真的挤不进去，很多选手等在检录区外面，也就导致很多人不检录了，路人都混进去了！ 厕所设置不合理问题 存包处旁边要有厕所，存完包正是需要厕所的时候，然而没有，只有大入口处有一些，完全不够用。检录后也需要有厕所，图上有画着，找了半天，实际发现需要跨出围栏才可以，开枪以后才发现！ 补给我并不觉得是个问题，前10K补给少很正常，只有水也很正常，没有胶也没什么，又不是来进货的，胶自己不备好吗？ 建议起点处设置垃圾桶，起跑前需要扔雨衣等东西，不想乱扔到路上但是真的没找到垃圾桶！ 领物要提前预约时段，大家高峰期来人员堆积，体验真的差。 吐槽完了要夸夸 太原人的热情感受到了！不管是赛道上加油的民众还是日常出行遇到…
参加了菏泽马拉松 想了解一下11月初的菏泽有什么好玩的地方吗？#菏泽#菏泽马拉松比赛
参赛包已领，等开跑喽
参赛前拍的合影，万万没想到是兰马全马冠军，有幸和冠军提前合影，高低值得我单发一次#2023兰州马拉松男子全马冠军 #兰州马拉松 #马拉松
藏在安徽唯一一个五线城市的马拉松。从半马路线图来看，还真是水上赛道，已经在期待了#2024池州马拉松
曾经犹豫过，也曾经偷懒过！冥冥中自有安排，兰马我还是来了，第一次的兰马，绝不会有所保留，全力以赴，为爱坚持！放平心态，就当一场LSD，也当一场检验自己这段训练的期中考试！兰马я пришёл/I am coming，兰马定妆照#飞影竞速 #中乔体育
查询中国马拉松官网，目前已有35场马拉松通过田协A类认证。快看看有没有你报名的赛事？ 在这已经完成A类认证的赛事中，以下几场马拉松正在火热报名中： 10月27日，2024兴化半程马拉松（报名时间：8月8日10:00-9月30日24:00，额满即止） 10月27日，2024龙口马拉松）（8月16日14:00启动报名，额满即止） 11月3日，2024黄冈半程马拉松（8月6日10:00-9月28日18:00，要抽签） 11月3日，2024安远马拉松（8月20日14:00-，额满即止） 11月3日，2024泰安马拉松（8月16日10:00-9月26日18:00，额满即止） 11月3日，2024菏泽东明马拉松（8月24日9:00-9月23日17:00，额满即止） 11月3日，2024宜昌马拉松（8月28日15:30-9月28日18:00） 2场还未开启报名： 10月27日，2024郑州马拉松 12…
我又想了一下 下半年应该不忙 太原马拉松还是报名吧 毕竟是家乡的金标半马 山西人跑省会马拉松 我还是大老远从宁波跑过去的 组委会要是不给我中签那天理难容 我还想让我妈我爸去太原 我领着他们俩去逛逛 赚钱这么久了还没领他们俩旅游过 我爸一直在老家干养殖 今年预计八月他就把全部摊子卖完了 他也终于闲下来 我可以带着他旅游了 先把太原玩一次 这次好好训练 最近也在认真减重 预计差不多太原马拉松那会体重回去了 我跑步也可以进215了 加油吧 今年下半年目标就是太原马拉松 🏃 真的好久都没有痛痛快快吃面了 浙江大部分面真的很难评 还特么贵 哎这次也很想去太原吃面 好好做攻略 吃面吃到爽
差生文具多，看看我的太马跑步装备吧，几乎都是去年用过的，专业跑马使用，你觉得哪些是跑马必需品呢？是不可替代的呢？欢迎交流讨论。#2024太原马拉松##跑步装备# L马兰虾的微博视频 ​
超额完成既定目标 完美检验夏训成果 感谢丹马 下次还来 #都是跑步达人 #稳步跑出圈 #一起跑步就是我们 #户外奔赴计划 #生命不停运动不止 #运动与美食 #城市探索跑 #一起来跑步 #丹东马拉松
朝彬壮馍 好奇已久的壮馍，今日中午实现喽 显然，很油润，外皮嘎嘎脆，里面的馅料很扎实，肉也多，好像饺子馅的那种味道，有一点点咸，我蘸了点辣椒中和，有两种粥，免费，无限续，很浓稠，喜欢 隔壁家的马新华扁粉菜，豆浆好喝，可以自己选择加不加糖，那个饼我巨爱，外脆里软，泡汤里也不会浮囊，绝绝子#想记录下此刻#这个模板有点东西
郴州马拉松线路，仅供参考！#经验分享 #郴州马拉松
晨光熹微，迎泽公园晨跑呼吸新鲜空气，享受活力一刻！✨🏃‍♀️在太原和男明星一起变强赛前早餐跑6km打卡✅#太原马拉松##2024太原马拉松# ​
趁着假期带娃去周边转转，这次选择了佛坪 早上七点五十的高铁🚄八点四十就到了，很快。 第一站：出站坐大巴10元到熊猫基地🐼可能是假期人超级多哦，下次可以避开小长假。 到熊猫基地离景区大门口还有一段路，我带着小孩，所以坐了个摆渡车（小火车，小朋友的最爱😍）4元，很便宜。景区门口有卖熊猫🐼周边，包包、挂件、发卡、冰箱贴……小朋友很开心要进去看熊猫了，不过基地的熊猫🐼不愿意出来，或者是人太多吓到了吧、一直等，最后终于看到了一只懒洋洋的吃竹子，小朋友很开心，不枉此行 第二站：老街 从基地门口拼车到老街每人10元 老街吃饭的人也特别多，所以点了几样推荐菜，个人觉得神仙豆腐不错老街也有熊猫周边价格比基地便宜点 第三站：王家湾 骑电动车🛵去王家湾，一路上比较晒，一定要做好防晒。比较适合拍照📷，一大片荷花，网红大凳子……拍照十分钟就够了。 最后：骑车回高铁站🚄回西安。 最后两张是在高铁站等车时看见的云☁️…
趁着年轻，周末从香港跑来曼谷过周末！真的挺方便的 🐣本人是按摩很不受力的那种，但本次体验真的非常好！这家是本地人强烈推荐的，地址和名字在后面 我选的是90分钟精油按摩，下面是按摩过程💆，有一丢丢尴尬（土鳖人新体验） 1️⃣第一步，按摩师给了我一条看似像内裤的东西，但穿上真的太羞耻了😑。这么说吧，不能更透，就像我穿了个“黑丝内裤”。尴尬脚趾抠地。 2️⃣第二步，拿浴巾把自己裹起来，老老实实趴在床上 3️⃣第三步，双手下垂，她先把我全身都盖住，然后捏脚。接着把背部掀开，用热毛巾热敷。 4️⃣第四步，开始用精油揉搓我的背面，先是脚，接着是后背（顺序不理解），但按摩背的时候，她把我内裤往下脱，露出2/3屁屁，我真的很担心她手一滑，给我一个千年杀🤷按摩过程中强忍不从后门排气 5️⃣第五步，按摩腿背面和胳膊背面。 6️⃣第六步，翻身，按摩正面，先是腿，然后胳膊，最后在我胸肌上狂捏....🫤 7️⃣第…
成功PB✌🏻#2024太原马拉松# 2太原 ​
成马没中签，为了跑成马买了14箱赞助商的牛奶，结果收到货还是兰州马拉松剩下的存货，生产日期5月份，保质期剩余只有2个月了，14箱根本喝不完就过期了 #成都马拉松2024
诚信6分配！省图出发，可以路上偶遇，路线如上！有一起的嘛！#半程马拉松 #爱跑步爱生活 #马拉松训练 #我爱跑步 #跑步 #兰州跑步 #兰州马拉松 #兰州半马
诚邀两位尊贵的朋友分别参加本轮彬辽沙首演以及第99场家族聚会 具体票面信息及注意事项可详见P2 🎉开奖时间：9月26日 上午08:17 参与方式及注意事项详见🧣 wb:郑艺彬超话 & 栗团团 特别鸣谢：@Hedda0910 预祝彬彬本轮《卡拉马佐夫兄弟》演出顺利 𝑭𝒓𝒐𝒎 @栗团团 𝑨𝒍𝒍 𝑭𝒐𝒓 @郑艺彬 未完待续…… #音乐剧 #卡拉马佐夫兄弟 #卡拉马左夫兄弟音乐剧 #郑艺彬 #彬辽沙演出顺利
城里的月光2024.8.17晚-兰州马拉松公园 ​
城市漫跑计划 ​20.山西太原 2024半马 1h57'51" ​太原半马成功PB了，再一次战胜自己的感觉棒极了今年全马和半马KPI全部完成了，接下来，享受赛道 #2024太原马拉松 #迎风追梦精英俱乐部 #迎风追梦悦跑悦野俱乐部 #起点赛道训练营 #因为热爱所以坚持 #跑步打卡 #跑步治愈 #不如跑步 #运动薯 #彩色跑 #跑步给我的情绪 #认领一条跑道
吃：佛坪三香，腊肉炒米皮，就在老街吃的饭，各个酒店饭菜都一样，味道也都很一般。 住：佛坪山居，有温泉，有小动物，小朋友们很喜欢，老板也很好，但是实在是服务跟不上，酒店里设施一般，早餐一般，酒店布局是一个上坡，上上下下，很怕小朋友磕碰。 玩：老街，就是买买买，逛街体验感 熊猫谷，有两只熊猫，很懒，也不怎么动，幸运的是看见金丝猴了，小朋友友好投喂，金丝猴也很温顺。
冲刺吧，少年！！2024兰州马拉松倒计时1天跑步小达人们打卡中乔展位向狄鋆哥哥请教破PB秘诀上脚 #乔丹儿童# 飞影YOUNG专业跑鞋 #乔级厉害# 一起刷新#PB新城迹# 明天，我们赛场见💪#起跑兰州# ​​​
冲过终点线的那一刻，仿佛看到前几年颓废的自己对现在的自己竖起了大拇指。#佛坪半程马拉松#体育精神#中长跑#马拉松比赛#热爱#坚持
崇礼168越野赛100km 5500爬升 27小时完赛 我挑战成功了真的很不容易 去年第一场50越野看着跑100的选手 心里想都是些什么人啊 跑一天一夜 这次轮到我自己啦~ 低估了崇礼 高估了自己 知道这次会雨战 所以白天只穿了背心跑 带着短袖随时换上干燥的衣服 前30km一直下雨也玩了泥巴 体感很好 甚至想拉爆下队友 最后是我不自量力了 忘了是多少公里 超长下坡 膝盖旧伤开始痛 想着最难的还在后面省着点用 时间上基本卡着不被关门还能休息一下 快到56km换装点的时候 心理有点想放弃 100真的不是两个50这么简单 卡尔问了我一句 你现在是真的不行了吗？ 没有…那就继续（想想这次自己就没打算退） 到了换装的地方 认识的朋友都以为我退赛了 其实我自己都不知道能不能行 既然来了那就全力以赴吧 半夜3-4点的大下坡 下到我怀疑人生 又累又困又疼 又不敢跑后面还有几十公里 也是第一次 我终于痛到…
崇礼马拉松、真是质的考验！ 首次参加马拉松，全程下雨🌧️爬坡爬到怀疑人生 后九公里爬坡高度累积247.7米 第一次参加半马就碰到了这么大的难度，谁懂啊 还好👌🏻一路坚持，安全完赛 中间除了喝水全程没有休息，一路跑下来了～ 今天自己赛前补给很给力就是爬坡配速掉了很多、 真是下坡有多爽，上坡就有多虐💔 #跑步治愈 #崇礼 #因为热爱所以坚持 #马拉松 #
除了美食大礼包，太原真的做的很到位 赛道解析，放大的线路图 参赛包存包都写好了存包车第几车 比赛当天打车免💰 旅游十大景点免🎫 昨天下雨 冻死我啦记得带外套长衣长裤 就是雨衣没发 第一次在J区有谁跑半马的 #太原马拉松 #太原 #太原马拉松2024#马拉松穿搭 #DIVINA BLU
9月22日上午7:30，2024太原马拉松赛在迎泽大街太原火车站鸣枪开跑。来自世界各地的40000名选手在汾河两岸用脚步丈量锦绣太原城。最终，王荣松（中国）获男子半程第一名，郭利亚（中国）获女子半程第一名，Desalegn Girma Debel得撒乐根·吉玛·得布乐（埃塞俄比亚）获男子全程第一名，CHALTU CHIMDESA KUMSA查尔图·奇姆德萨·库姆萨 （埃塞俄比亚）获女子全程第一名。 收起d
穿越蜀道—108国道 从周至县马召镇进入秦岭，沿着黑河在秦岭蜿蜒攀升，山巅白云霭霭。伸手出车窗外，徐徐清风抚摸着每个指尖，呼吸间都是自在的味道。 佛坪县城老街不长，短短的几百米却有着300多年的历史徽派建筑，古香古色，白墙黑瓦。 美食推荐：佛坪三香，神仙豆腐。#自驾游 #美食推荐 #历史建筑
穿着旗袍还是赤脚大仙，女中豪杰呀！还好太原的地板不是太烫脚#太原马拉松 #2024太原马拉松#显眼包#马拉松#旗袍姐
此马不讲文明 #户外运动好去处 #马 #养羊 #浪浪山 #马赛马拉 #户外运动 #奇妙的动物 #我的旅行日记
全国城市马拉松赛事等级国际排名来了。 太原马拉松赛事，在全国排名第七名，在世界排名第五十名。
从10km开始，双脚各被磨了一个巨大的水泡，跑一步疼一步，体验感很痛苦 白白浪费了三支胶，感觉没啥用以后不吃sis了，还是继续康比特 天太热了，路两边没有加油的人儿们，跑起来有点累，途径好几个缓坡，内心崩溃 没能215跑完，全程就没见着215的兔子🐰 复盘：调整跑姿，还是得拉长距离 ps：今天全程有私兔🐰陪跑，不然早崩了，在一声声鼓励和加油中坚持下来（并没有迷失自我，因为太累了） 下次还跑 #马拉松 #半程马拉松 #西咸新区半程马拉松 #跑步 #开跑就是马拉松 #跑步打卡 #跑步穿搭 #跑步心率控制 #西安 #西安跑步
从8月26日起，熊猫谷返回佛坪站的旅游大巴一天只有2个时间点，上午11:00和下午17:00！其他时间没有车！！ 另外从佛坪站到熊猫谷的旅游大巴，发车时间上午08:00-10:00，其他时间没有车，流水班发车，坐满发车。（真心话，管理挺乱的）#熊猫谷 #佛坪
从草原回来，觉得出去玩得有个户外马桶 这东西吧，又得收纳方便，又得好使 琢磨来琢磨去，我买了个马扎子 绳往边上一巴拉，你别说 无损安装，无损使用 当个垃圾桶都行 #露营好物 #户外马桶#旅行好物推荐
从抽签开始一直搞心态，算了，还是放弃吧，报个泾阳马拉松！#西安马拉松 #马拉松 #泾阳马拉松 #马拉松比赛 #半程马拉松 #一起跑步就是我们
一张图让你搞懂中国马拉松等级体系 马拉松报名看到赛事介绍的的时候，你是不是总好奇: 什么是白金标、金标、精英标、标牌？ 什么是金牌、银牌、铜牌？ 什么是A1、A2 、B类、C类？ 什么是“双金”？ 现在一张图，让你搞明白！ 世界田联马拉松等级体系:白金标、金标、精英标、标牌；(上一年是中国田协金牌赛事，才有资格通过中国田协申请世界田联标牌赛事) 中国马拉松及其他运动等级:A1、A2、B类、C类(只有A1 赛事才能在中国田协官网上查到成绩，图二是各个分类的具体含义) A1赛事可认证:金牌、银牌、铜牌。 世界田联金标(或白金标)+中国金牌=“双金赛事”，目前中国共有15个(图三) 记住这些，以后报名时就不会再傻傻分不清楚了
从怀孕到娃现在一岁半了快，家人从来没出过远门，尤其是我妈，之前她上班有休假就会和同事朋友去爬山，抱着大家都出去散散心的心态，做了攻略，于是出发!😃 西安自驾，一路走走停停，四个小时到了佛坪 第一站老街，五一过后去的，真没啥人啊，经典菜系吃了，感觉也就那样！但我爸很喜欢街边小店砂锅不错！特产山茱萸饮料六块，味道比酸梅汤苦一丢丢，味道差不多！ 第二站熊猫基地，风景很美，下午三点多到的，三只熊猫很给力，孩子看的很开心！妖精潭就在基地旁，本来想走再进去一点，但是下午快六点太晚了，就我们一家人，还是算了 第三站酒店 路上回县城一直做决定是老街客栈还是明珠酒店，因为从老街出发去基地的时候路过了明珠，觉得不错，还有停车位，离老街也近，并不是偏远地带，于是订了明珠，干净舒适有电梯有监控，房间真的超干净！ 第四站县城遛弯儿吃完饭，打算爬东山公园来着上去没多久就下来了，全是台阶，而且太晚，抱着娃不方便吃完饭…
从接到短信通知，上传完体检报告（血压+心电图），2个小时左右审核完毕，完成缴费即出号码，整个过程相当丝滑兰州牛肉面我来了 #减肥减脂 #跑步的乐趣 #不如跑步 #兰州马拉松 #兰州马拉松体检 #兰州马拉松2024 #兰州马拉松候补
从来没有哪一次跑步脑子这么乱的🥺 悲伤、焦虑、遗憾、疲惫、放弃这几种情绪一直在脑子里循环播放 赛前两周的跑步状态和心理状态极差，几度想要退赛，最后还是来了 赛中前 10 公里还好，跑出个印第安人的发型，后 10 公里完全崩盘，膝盖疼脚疼，大腿没有力气，眼神都模糊了，差点上收容车 跑的挺累的，不想再跑马拉松了，可能跑步已经不能治愈我了#跑步 #兰州马拉松 #2024兰州马拉松 #退赛 #马拉松收容车 #半程马拉松
从没中过签，2w粉丝也太难了 当年还能跑个半🐎没中签 现在还能跑个欢乐🐎没中 我继续努力下次跑全🐎吧，如果能中签哈哈 2017年报名人数4w多。中签率27.79 2018年报名人数8w多。中签率33.57 2019年报名人数12w多。中签率19.68 2020年报名人数12w多。中签率18.18 2021年报名人数12w多。中签率21.44 2023年报名人数超14w 2024年报名人数突破20w 全民健身的热潮势不可挡～ 多我一个我明年指定加油 #西安马拉松 #马拉松 #西安 #西安国际马拉松
2024太原马拉松，全新路线央视直播，即将报名 正式官宣！2024山西太原马拉松，全新路线、金标赛事、央视直播，将于近期启动报名！ 太原市体育局与中视体育正式达成合作， 2024太原马拉松赛将由中央广播电视总台体育频道（CCTV-5）进行全程直播。 比赛日期：2024年9月22日7:30 比赛起点：山西省太原市五一广场 比赛项目及规模： （一）马拉松（10000人） （二）半程马拉松（15000人） （三）迷你跑（7000人） （四）家庭跑（3000人） 9 月 22 日，太原见！
从起步到结束全程🌧️，雨战也不错，温度舒服。 一刚开始被大部队带的没了自己，心率突突往上爬，后来慢慢回到自己跑步的状态，就是心率比较难下来了。 慢热型，跑到10km时觉得体感好起来了。 只要动起来，你就是PB了😄 6月才开始，还有6个月，可以动起来啦亲们 #跑步的乐趣 #不如跑步 #跑步治愈 #跑步日常 #马拉松
从西安出发高铁🚄50分钟到达佛坪站 (可以提前联系民宿接站~车程3-5分钟) 🏠民宿共有6个院落(一号院 二号院 三号院 五号院 六号院 九号院)民宿配备公共温泉♨️会议室、公共泳池等~房间很干净舒适 有电视📺也有全自动马桶🚽 院子里泳池上有一个小亭子🏠很适合晚上和三两好友喝上几杯🍺 民宿院子特别大 有戏水池 秋千 泳池 竹林~ ⭐️民宿含早餐 早餐特别丰富哦~但午餐晚餐需要点餐 🐾更让人意想不到的是还有很多小动物🤩在民宿见到了小兔子🐰野生的小松鼠🐿️鸽子🕊️还有很多小猫咪🐱#温泉民宿 #佛坪山居 #远离城市的喧嚣 #佛坪旅游 #民宿推荐 #度假 #设计感超强的民宿
从西安到周至马召镇开始走108国道，途径黑河森林公园，佛坪熊猫谷，到达佛坪老街，再走g345，g210到达宁陕，沿着g210一路行驶经过平河梁，蒿沟，户菜路，朱雀上高速回西安。 全程450公里，近300公里的环山路，车辆稀少，秦岭秋景美不胜收！ 美中不足108熊猫谷到佛坪段修路，大约20公里，路边坑洼，比较颠簸，通行较慢。
打个酱油，总在参与🤭
打个卡：2024太原马拉松，3小时28分，sub330成功达成！ ​
打开人生新地图-我爱祖国的大西北❤️#八千个瞬间##2024兰州马拉松#兰州马拉松超话 ​
大半夜被姐妹安利 哈哈跑起来～～～ #佛坪 #马拉松#佛坪马拉松
大福应该是亲家专属吧哈哈哈 #马拉松 #太原马拉松2024 #杨绍辉 #白丽
大清早的，安静些，别扫了大家的兴！#2024太原马拉松# #太原# #太原马拉松# #山西# #山西文旅# #马拉松# L每日必看hot的微博视频 ​
带了俩娃
带女儿去大草原，本来漫无目的地走着，突然她要求骑马，我也跟着一起第一次体验了在马背上看草原。 开始行走的那一刻，内心立刻出现的就是那句红遍网络的呐喊文案：妈妈！人生是旷野！甚至没有太多的细节感受，只是单纯的字面意义体会，就足够感动和震撼。夏末秋初草原微凉的风，雨后潮湿的空气，粘在脸上的头发丝，颠簸的起伏，这可以成为我人生中的一个永恒的片段。 女儿也因此爱上了骑马，在回家路上哭了好久，怕下次去，那匹小马不记得她了谁会不爱马这种优雅美丽有力量又有灵性的动物啊！ #骑马看世界
24年太原马拉松槽点 目的是想25年太原马拉松办更好 1⃣全马跑下来在补给点没有盐丸（问一个兄弟借了一小袋只可惜没机会还了，请明年把盐丸加上，去年都有啊） 2⃣补给点水和饮料充足（好像到20km处才有能量胶，吃的就葡萄干还有香蕉，可以再多点） 3⃣今年改了起点在火车站，真心建议地铁也要一起配套（打车软件早上打不到车，公交站不熟悉，最后骑了7km到的起点） 4⃣完赛包也比较简单 5⃣赛后冰敷泡脚水位也太低了（只泡得到脚掌） 6⃣明年是否可以把半马和全马的终点分开 7⃣太原早上只有10℃，明年建议给每位参赛选手发一次性雨衣 8⃣马博会那片场地风一大就有点沙尘暴来了的意识（建议明年可以把路面处理下） 补充 9⃣整体感觉下来由于路线两侧观众不多，导致氛围也差点意识，只能自己给自己打气🤪 🔟有些路面很不平整坑坑洼洼的，担心崴脚 懵着开跑，懵着分流，懵着冲线，懵到极限时还会停下来看手机 有很多资深选…
带着任务第一次来到太原第一次参加马拉松，开心之余带着些许懵懵 懵着开跑，懵着分流，懵着冲线，懵到极限时还会停下来看手机 有很多资深选手路过时以为我累了还会给我打气： 姑娘跑起来！（我赶紧懵着又跑起来 尤其是看到迷你和半马的分流时 我整个人都不好了，空荡荡的迷你赛道上就我一人 我还跟路边工作人员确认再三，xs 虽然我这次跑得是迷你马小拉松 但朋友讲了，只要跑就是赢了（✌🏻
【补发】2024太原马拉松赛，完赛！ 这是人生第一场金标马拉松 也是因为如此而爱上了出省跑马 ps.小拜的环游之旅也是从此展开 太原对我来说意义非凡 大学在太原生活了四年 这次是毕业之后第一次重回山西 第一件事就是回母校看看 校园确实越来越美，越来越优秀 回忆杀令人分外唏嘘 这次的太原马拉松体验也非常棒 奔跑在主干道迎泽大街之上 周遭全是呐喊加油的人群 便一发不可收拾的爱上了这样热烈的氛围 龙年龙城龙牌，奖牌和文创可以合二为一 合成后的效果大大提升了奖牌颜值 总之，这是一场充满浪漫回忆的赛事 懵着开跑，懵着分流，懵着冲线，懵到极限时还会停下来看手机 有很多资深选手路过时以为我累了还会给我打气： 姑娘跑起来！（我赶紧懵着又跑起来 尤其是看到迷你和半马的分流时 我整个人都不好了，空荡荡的迷你赛道上就我一人 我还跟路边工作人员确认再三，xs 虽然我这次跑得是迷你马小拉松 但朋友讲了，只要跑就是…
带着伤风感冒153安全完赛、秋风瑟瑟吹抵挡不住太原人民的热情，敲锣打鼓满街呐喊助威瞬间点燃激情、通过一场比赛打卡一座城市、美食、文化、人文！太原明年见#太原美食 #一起跑步就是我们 #享受运动带来的乐趣 #享受跑步带来的快乐 #越跑自然越好 #太原马拉松2024 #太原马拉松 #跑者无疆
丹东半马pb4分钟！ 证书来啦！ #马拉松比赛 #半程马拉松 #丹东马拉松 #丹东马拉松组委会 #跑步 #跑步穿搭 #马拉松
但是今年电影展的明星真的好多好多好多。。。#平遥国际电影展 #秦海璐 #王俊凯 #李梦 #段奕宏 #邓恩熙 #叶童 #吴海 #TF家族
当看到扩增名额的帖子时，就做好了人从众的心理准备，果然今天乌泱泱的人啊。攻略就往人多排队久、路上不要被撞、补给不要吃不饱这些方面做。 周五领物很快； 今早打车去起点也很快； 存衣车一路很壮观（七十多辆？），小而多，存衣快；跑完看到存衣帐篷一路也很壮观； 起点厕所多，排队快（可能是我去早了）； 起跑检录区细分到10个，我在E区略挤（没空间做热身运动）； 前四公里下坡太爽了；34-36km中两个桥上坡被虐； 补给：水饮料充足；干粮只看到20km有一个泡面桌，我正好抓了一个喝水杯子，用方便面叉戳了一叉子泡面到杯子里，一口下去好美味；其他只看到香蕉葡萄干，被自己带的一片面包拯救；30公里处拿了两根能量胶；ps.北方马拉松不流行私补吗？ 拉拉队：前半程很嗨，后半程略枯燥，市民朋友们喊着加油是最大的鼓励； 终点吐槽：没找到去起点的接驳车，问志愿者说没有交代这方面的内容；打车第一次司机说封路让我取消、…
当兰州马拉松遇到垃圾分类宣传周，“超越自我，挑战极限”的马拉松精神与“让垃圾分类成为新时尚”的环保精神相碰撞，兰州市满城都是生机与活力。5月26日上午，“兰州银行杯”2024兰州马拉松比赛在奥体中心前正式开跑；一个沸腾的日子，一座奔放的城市，一场澎湃的赛事，盛装出席的兰州沉浸在平安，温馨与精彩之中，感受这座城的山河之美，历史之美，人文之美，生活之美。 O兰州高新区：感受激情兰马，传递绿色环保 收起d
当你边跑边走到4公里的时候碰见了跑19公里的黑人大哥…😂 #西咸新区#半程马拉松 #比赛 #欢乐跑 #跑步
太原马拉松一跑一个不吱声 坡太多了，累计爬升101米
太原马拉松-顺利PB 人生百马-第十场！ 龙城太原，金标太马！ 汾河两岸，平坦赛道中还透露着一丝丝下坡， 再加上10度气温，跑起来凉爽得很， 这就一PB赛道，也顺利PB了！
当前佛坪天气：阴，气温5度，东南风1级，湿度89%。你的健身计划修改了多少次？你的马拉松目标才前进了多少公里？如果真有末日你还有多少个清晨听自己的心跳呼吸？ @墨迹天气 O网页链接 ，11月07日23时发布 ​
当然，还有一些可爱显眼包们 以及活力四射的运动达人们 “中国警察”这个群体也是让我眼前一亮 （像本人这种八百米都气喘吁吁的人来说，马拉松选手简直是我的膜拜对象）运动真的让人更有活力啊！ #马拉松 #西安 #西安马拉松 #马拉松比赛 #运动 #长跑 #跑步治愈 #不如跑步 #跑步的乐趣
导航:“悦．马蜂窝亲子扩展乐园”，具体在西二环制药厂十字往西一站路（锅炉厂）站下车，在马路的南边！ 🅿️开车的话旁边有个停车场可以停车，一小时/2元 这个地方在网上特别火，附近人气排名 NO.1 💰可以在某平台团购，#2大1小门票109元，平均一人才30多，单人门票（可免费带一名1.4m以下儿童）59元，真的是超级超级划算了！ 🍀乐园里面特别特别大，主要是可以亲子共玩，就特别特别爽👍👍👍和孩子一起玩彩虹滑梯，一起攀爬，一起走玻璃栈道，一起荡秋千，一起蹦床，一起玩沙子等等等等 🍀里面光不同类型的蹦床就有3-4个，还有刺激的彩虹滑道、攀岩，高空栈道、旋转滑滑梯～~适合胆子大的宝宝挑战 另外里面还有卡丁车、划船、迷你摩天轮 各种攀爬网、独木桥、沙坑、跷跷板、荡秋千等等～孩子在里面可以玩整整一天都没问题！300多个月的我也是和孩子一样玩嗨了……😂 乐园整体属于扩展类型的，特别锻炼孩子的胆量和体能…
导航蓝田丝路慢城玉山景区，就可以抵达西安最美稻田～ 有远山，有营地，有格桑花，有咖啡，有葡萄酒庄，还有马清运的石头房子～景区免费🆓，露营地有咖啡饮品还提供碳炉碳火，可以自带食材来烧烤，玩一天没问题👌🏻 主要人还不多！蓝田就是西安人的后花园！#理想中的露营地 #做大自然的孩子 #远离城市的喧嚣 #绿油油的稻田 #西安周末遛娃去哪儿
到半马终点 掐表的时候，心里好像还不太满足，可能因为越野跑动不动就四五个小时往上，会感觉才一个半钟头 像刚开跑似的，意犹未尽；也因为是有计划配速的训练，上了赛道却没有尽力发挥，多多少少还是有点可惜这么舒服的天气和基本没爬升的赛道？以前跑跑长距离课表我只会偶尔看下实时配速，因为自己控速能力确实还行（pb的比赛无表盲跑也蛮稳的），但最近两年路跑太少 确实需要时不时就抬手低头看下配速，但在周围兰州市民一阵阵加油声中时不时就跑快了，控制下来的话又容易因为堵车跑慢了，所以比赛全程其实没有太专注在配速上了，眼睛就朝路两边不停地瞅，我不是爱看到📷拍照比手势互动的人，对于沿着路旁击掌也有点羞涩，但还是会不自觉亢奋。 兰马印象深深烙在心里了，这几天没跑够，没吃够，不过拿到奖牌感觉是游刃有余的状态还是第一次，但还是希望能再次站上全马赛道上，虽然还是以上山为主，但哪怕没有针对路跑的训练，但希望下一次在全马赛道…
太原马拉松赛道优化，少了一个立交桥，望岳阁不知道能否看到。说途经那么多景点，真正能看到的估计没几个。
到处都是要排队的，猴是一只都没有的 出了高铁站先排一个小时大巴 大巴到停车场有摆渡车到熊猫谷门口，但是堵车过不来，需要自己步行二十分钟。（一路上堵的都是私家车，上不去下不来，不知道得多久才能疏通） 到了熊猫谷门口工作人员会告知，景区里没有猴，网上看到的都是游客偶遇的 进入景区走一段台阶可以乘坐观光车，排队十多分钟，坐车两三分钟。在有很多游客排队的情况下，不知道是什么原因两辆观光车对着停下了，景区管理混乱 总结：想去的话就早点去或者是赶人少的工作日，不然花好几个小时徒步几公里，毫无体验感，什么都看不到 #熊猫谷 #佛坪 #佛坪熊猫谷 #金丝猴 #佛坪金丝猴
到兰州啦… 第一时间就冲到奥体中心领物 兰马的热情从领物的时候就开始体现 志愿者的热情真的点燃了我… 还喊出名字夹道欢迎，太可爱啦 我的跑马装备到位…✌️ #兰州马拉松 #兰马之夜@兰州马拉松 #马拉松
倒计时6天2024 #兰州马拉松# 赛道见#山羊快跑##燃动一夏# ​
得到一颗心脏不足为奇 创造一个会变大的生物 也不算太特别的神迹 当我站在成双的无数脚印里 仍甘愿独行 我便抵达了一种胜利 ​/ 运动女孩👧｜太原马拉松轻松😉安全完赛 ​一路玩着拍拍 赛道很好 气氛超级棒 ​五公里爬坡 有人带队喊一二一的口令 ​每一个桥洞都能听到猿人般兴奋的叫声 ​人类群体意志的回应 ​服务设施的洗手间更加给力 多且干净😄 我属于一直想保存体力跑完就行 为了后面能带着弟弟继续奔走山西 弟弟在酒店等我😂 结果十公里被央视跟车拍 对着镜头打招呼说你好太原 不自觉的就一路跟着一个姐姐跑到终点 这个成绩意料之外 02:01:02 nice我傅 正如我糊给我发的 就知道你可以 贴贴一起加油💪 #傅傅keeper2024#太原马拉松2024 #带娃旅行 ​
得买个文创才好看，一盒三个。15的周年纪念最好看，其他的有点普通了。
得闲总结一下太原马拉松。 第一次报名A类赛事，居然中签了，整体赛道很友好，虽然这一次没有PB但是整体跑步感受非常好，心率全程控制在150左右跑，没有觉得累的感觉。so，下次有大量可提升的空间。 山西是一个我一直很期待去探索的城市，所以这一次借着跑马的机会去逛逛这个充满历史文化的大省，由于中途发生了一些抓马的事情就没去得了，些许遗憾但给下一次去到山西有了充分的理由或者借口。 最后pou上找到的犄角旮旯的照片，和在飞机上看到的日落。 期待下一次跑马，目标：接近破2/毕业之前跑一次全马。 #马拉松比赛 #有遗憾才会有下一次的旅行
得益于日常健身中的心肺训练🏋️拿下！#2024太原马拉松##太原马拉松##直击太原马拉松##跑步打卡# 2太原 ​
德保矮马王国乐园位于该县燕峒乡兴旺村坡宁屯（紧邻吉星岩国家AAAA景区出口处），距离县城16公里，项目占地面积约1200亩，与国家AAAA级吉星岩景区西侧600亩田园规划打造田园综合体以及中国德保矮马保种基地（150亩）形成联动，打造“田园综合体+吉星岩+德保矮马王国+中国德保矮马保种基地”融合发展的国家AAAAA级景区。 德保矮马王国景区景区介绍 项目分三期建设，其中一期工程项目占地面积400亩，建设内容有矮马王国竞技场、萌宠部落、矮马小镇、矮马游乐园、矮马剧场、木屋酒店、帐篷酒店等项目。二、三期工程占地面积800亩，主要建设世界名马园、欢乐大马戏、户外生态餐厅、鹿鸣苑野奢帐篷屋、鸟语谷生态度假屋等项目。是国内首个集动漫赛事、亲子游乐、互动体验、教育科普、文化演艺等于一体的矮马IP主题亲子乐园。 德保矮马王国总投资10亿元，园区内从德保矮马“萌”的核心特色出发，以矮马作为德保县的名片式…
地点佛坪沙窝村 距离县城车程20分钟 农庄很美 有冷水鱼塘 可以在这里的农家吃到中华鲟 #周末去哪儿 #西安 #治愈#治愈系风景 #亲子 #端午假期去哪玩 #端午小长假
登机了，后期认真剪视频！ 太上头 后劲大！ 这次特地带了NN&22全套战袍。平日里，它陪我度过无数次场地训练，那轻盈的半弹材质，仿佛为我量身定制，完美包裹住我的身形，让我这梨形身材也能迈开轻快的步伐。 开跑前，我还隐隐担心全马距离会不会带来不适，但证明我的顾虑纯属多余。一路下来，它如同第二层皮肤，让我全程无感轻松完赛。最贴心的设计莫过于背后的四个小包，它们刚好装下我所有的补给：4根能量胶、2包盐丸、1包电解质片，还有我的iPhone 14 Pro，一切井井有条，取用自如。 🎬视频剪辑进行时…每帧都是回忆杀，泪点低慎入！蘭州，你的美不只是风景，是每一位市民的笑容，是各行各业的热情，每个人都是这座城最生动的名片。太上头，这后劲，比兰马的赛道还长～😭💪。#马拉松比赛 #跑步治愈 #开跑就是马拉松 #兰州 #跑步的乐趣 #不如跑步 #兰州马拉松 #兰马 #兰州马拉松2024 @NN22-BRAV…
赛事规格：办赛早，国内老牌金标、中国田协A1 赛道条件：太原平均海拔800左右，赛道整体沿汾河展开，途中会经过几座桥，今年起点由火车站移至五一广场，根据去年体验来看，迎泽大桥前面这一段可以说是精华，弥补了往年太马前半段氛围不足的情况，跑在迎泽大街有种跑在长安街的感觉，后面赛道收紧，半程组别赛道平坦，全程难度主要集中在后半程，难度适中，相比衡水湖要更难一些~ 天气条件：是太原马拉松的优势条件，9月份的太原气温较为凉爽，温度适宜，但接近中午可能会晒，做好防晒，3h以内选手不受影响，早晚记得穿外套~ 服务保障：去年因为黑神话悟空把山西文旅带火了一把，在此之前是演唱会，政府很重视办赛，所有的户外楼宇广告都有马拉松和演唱会的宣传，包括景点免费；去年参赛包物资大家吐槽最多的是没有雨衣，但发的东西很丰富，融入了不少土特产；赛道补给去年我四个小时左右完赛，能量胶、香蕉、葡萄干都有，但食品补给只有一张桌子…
是最近一两年来自己最开心的半马成绩！ 半马和全马不一样，全马需要克服腿部肌肉酸痛，而半马更多是克服高心率的挑战。 回看自己的赛道照片，前半程是表情管理大师，后半程基本上就是痛苦面具了。 不过当你在赛道上不留余力，冲过终点之后会格外酣畅！ 都说同一天举办的衡水湖马拉松是中国最快赛道，其实太马也是一条高速赛道，路又宽又直，爬升很少，起跑 10度的温度恰到好处，不过全马比较慢的跑者可能要面临大太阳的挑战。 今年奖牌全马是雾金色，半马是古银色。 设计上融入了晋祠水镜台的「圆形窗户」，太原新时代地标「晋阳桥」，和山西古建筑的飞檐翘角和斗拱，充满细节和质感。 另外还是有传承的十二生肖牌，如果跑过12届可以拼成一个圆盘，放餐桌上盛菜！ 小明说今天是她是生完孩子之后，第一次能够一步不走的跑完半马。 有人问她的身材怎么走样了？ 其实她最近一年为我牺牲了很多，我之所以可以安心的训练和比赛，离不开她在背后帮我…
抵达兰州的第一餐，手抓羊肉；第二餐，兰州牛肉面；第三餐，还是手抓羊肉，椒盐味的。手抓羊肉，阔别一年了，上次还是去年兰州马拉松之后在西宁的街头。手抓羊肉，和初恋一样，让我无法自拔！2024年的第一次兰州之行，也是第四次来兰州。这四次虽然都是为了参加兰州马拉松，但只有今年这次才是真正为了参加兰马。 2兰州·兰州滨河公园 收起d
第二场半马#2024兰州新区半程马拉松# 2兰州·瑞玲名郡 ​
第二次参加彬州半马 相比于2016年的赛道好太多了👍 也是我的首兔🐰 顺利安全完赛🏅 赛道旁的志愿者们很给力💪 就是8:30开跑着实有点晒 喜提真皮背心一件😂 5月18 长武继续走起🏃 #半程马拉松 #彬州半马 #跑步 #运动 #马拉松
第二次参加高原马拉松 上一次是兰州 六盘水海拔比兰州高了将近300米 但得益于凉爽的气候 体感要比兰马舒服太多了 整体路线爬升一百多米 可能是还不太适应高原 上坡的时候比较喘 提几个小小的意见～ 1.六盘水很诚意地将主干道 中山大道和凉都大道用作路线 但个人感觉还是缺少了一些风景 要是可以去明湖公园或瑶池里边转一圈就更好了（仅供参考） 2.参加六马的人数还是挺多的 每站的补给桌相对有些少 导致大家容易挤在一块儿 最后感谢六马组委会的投喂 参赛包物资老丰富了 甚至还有四张羊肉粉品尝券 必须要去试一试 刺梨王挂坠也很可爱哦 最后最后 穿了双大脚趾破洞的袜子 这回脚底板子是抱住了 大脚趾给磨了 这双rebellion pro也快到寿命了（P5） #六盘水马拉松 #六盘水 #美津浓 #RebellionPro
024太原马拉松今天开启报名 比赛时间：2024年9月22日（周日）上午7:30 比赛地点：太原市 比赛项目及规模： 1、马拉松（42.195公里）：10000人 2、半程马拉松（21.0975公里）：15000人 3、迷你跑（5公里）：5000人 4、家庭亲子跑（5公里）:5000人 报名时间： 1.预报名：7月29日（周一）10:00至8月16日（周五）24:00止； 2.抽签结果发布：8月23日（周五）12:00 报名费： 1.马拉松：180元/人 2.半程马拉松：150元/人 3.迷你跑：60元/人 4.家庭亲子跑：120元/家庭（一大一小）180元/家庭（两大一小
第二次参加昆马，142顺利完赛，这路线简直太完美了，可惜没有田协认证，不然高低拼一个大众一级证书#马拉松比赛 #2024昆明半程马拉松 #昆明高原半程马拉松 #昆马 #我爱跑步
太原马拉松开始报名了 参赛9月21日早上07：30开跑 还是先付款后抽签 今年我还是报了一家三口的名额 期待中中中签喔 有没有一起报名的来冒泡
第二次来了，终于让帅哥拉了一个汉中特色佛坪熊猫，超乎想象的构图，熊猫还是笑呵呵的，太喜欢了！照一百张照片都不为过的感觉。 真的，如果汉中让我只推荐一家咖啡店，我一定会推荐这家，虽然不在闹市或者江边，但是咖啡好看又好喝，很值得来打卡。 临走还打包一杯黄油啤酒咖啡，也是惦记很久，比某星某巴好喝太多，香浓还有啤酒味，夏日必选！ 我之前已经说过了，花式咖啡又豆子品质好的咖啡店是特别得我心。
第二次太原马拉松，352快乐完赛 今年太原马拉松在太原站起跑 宽敞的迎泽大街，起跑一路下坡 跟着330兔子跑了一会儿 休息了很久有氧水平严重降低 很早就崩了，掉速之后就完全摆烂了哈哈 虽然摆烂，但是几乎没走路！ 今天还有一个问题是前面胶吃多了 参考了大神们吃胶的安排 发现自己根本消化不了，胃有点涨的慌 下次还是根据自身情况补胶 赛前知道不能PB 想着4小时完赛就行了 就当是一次长距离训练 伤好得差不多了 逐步恢复跑步训练 找个机会，一定pb！ 今天很多朋友都pb了，为他们开心 #太原马拉松 #太原马拉松2024 #开跑就是马拉松 #秋天的第一场马拉松 #运动女孩
第九年太马，迎接全新的赛道，明天见#太原马拉松
第四期报名参加了太原马拉松所以未能参加。第五期我好像把自己搞伤了。 第五期的训练应该对我来说是熟悉的不能在熟悉的“路跑”。与以往不同是这次穿的凯乐石EX3。 周六训练，针对我自己的有氧心率不超150，所以前面都很慢平均配速600，跑了三公里就感觉右侧腘绳肌比较紧，没有太多的在意，第一个五公里后感觉大家都开始提速了，并没发现什么不适，心率还在可控发范围，十公里开始少量多次补水，十五公里补水，补胶、一颗盐丸。后面是大家状态越来越好，越跑跑快，直到21公里我的右腿膝盖外侧出现疼痛，不得不导致我降速甚至走路回到起点。 跑后总结受伤经验：1、休息，前一天的跑搭子带我起练腿，事后我没好好拉伸，又和朋友去喝酒，回到家后异常兴奋导致失眠只休息了两个小时。2、我自己平常拉伸太少筋肉一直处于紧张状态，跑完太马后一直也没有好好休息，明知道腿疼还天天路跑。让身体一直处于疲劳状态。3、第一次穿越野鞋子在公路上跑长…
第一次半马，完赛即PB 前10公里跑的有多爽，后半程10公里的“死亡”上坡跑的就有多绝望125米的爬坡要了老命了 距离目标就差42秒4月富平必破150！ #佛坪秦岭熊猫半程马拉松 #半程马拉松 #我爱跑步 #记录跑步 #因为热爱所以坚持 #人生首半程马拉松 #首半马 #马拉松比赛 #跑步治愈
第一次报，拉着娃小姨一起报名，结果她中了。我也想去跑。这个候补顺序还有戏吗？
第一次报名全马，难免有点忐忑 2023年9月13日，鼓起勇气报了自己的首马，西安马拉松（图一） 9月26日，出签了，未中签，候补14984（图五） 9月28日，候补号码变了4303（图6） 10月1号，候补号码变成了2546，高兴中（图7） 10月1日，10点成马出签啦，居然中签啦，犹豫中（图8） 10月2日，西安候补变成了1933，我该怎么办呢（图九） 10月4日，把机会留给别人吧，好吧，我退出（图10） 分析2023年的候补，一万多机会还是很大的#马拉松比赛 #西安马拉松 #爱生活爱跑步治愈系 #一起跑向马拉松 #西安马拉松候补 #马拉松跑友请指教
第一次参加太原马拉松 5 公里迷你跑，居然轻轻松松就拿下啦！ 现场的氛围简直绝了好嘛！！大家都充满激情和活力，那种热烈的气氛太感染人啦 这次的迷你跑让我信心大增，下次！！我一定要挑战半马！！！💪 #太原马拉松 #跑步初体验 #挑战自我#运动女孩#我的运动日常#2024太原马拉松
第一次来到山西太原开启逛吃模式又是跟好朋友们见面的一天山西的醋果然不同凡响#太原马拉松##即刻开跑##2024太原马拉松# 2太原 ​
第一次来到山西太原用跑马的方式解锁这座城下午到了直接去领物除了参赛服还有美食大礼包🎁期待周日比赛顺利完赛啊#太原马拉松##2024太原马拉松##周末去哪儿# ​
第一次来太原第一次跑太马清清爽爽的天气干干净净的城市组委会贴心的准备了美食大礼包即使来不及游玩也能把当地小吃尝个遍没时间citywalk那就明天cityrun吧围着汾河边跑 一定很美很棒干了这碗面明天跑半马#太原马拉松##2024太原马拉松##即刻开跑# 2太原 ​
第一次跑半马，第一次参加比赛，孟津黄河马拉松 之前最长跑过17公里，朋友鼓励我跑个半马试试，讲会全程陪着我跑，结果我们就没有分在一个区 赛前他们预测我大概230-240可以跑下来 ，我心态是能跑下来就行，实在跑不下来就走嘛，毕竟健康第一 最后还不错，在好友的陪伴下坚持了下来，成绩比预期还好一丢丢 人生真的需要无限探索，才会有突破，有提升，有成长，有重塑，才会遇见未知的自己 #大大方方做自己 #马拉松比赛 #一起跑步就是我们 #享受运动带来的乐趣
第一次跑半马，好像少点补给 胶需要自购还是吃路边能量站呀#汉台 #马拉松 #宝宝辅食 #半马 #能量胶 #陕西 #跑步 #运动 #半程马拉松 #户外运动 #我爱跑步 #跑步 #体育运动 #跑步治愈 #比赛 #马拉松比赛#陕西理工大学 #大学生 #keep
第一次去佛坪就住到了携程度假农庄的佛坪店，两天的体验感来说还是相当不错的，有娃家庭可以考虑~ 优点： 1 环境相当好，拍照巨出片，每一间客房都有自己的观景平台（阳台），躺在床上就可以看到山景。 2 农庄可玩性比较高，有手作体验，也可以到花海田野里拍照打卡，一旁有露营烧烤吃火锅的地方，有时候晚上还有乐队表演。 3 农庄有免费的高铁站接送，也会接送到熊猫基地，去其他地方酒店可以给联系车，所以不是自驾也没有问题。 4 早餐可口，有固定套餐和自助的面包水果，咖啡和酸奶品质在线，最重要的是房间多住一个人，也是免费提供早点的，这点非常棒！午餐量大味美，酒店的大厨做的菜真的是巨好吃，巨下饭，带小朋友的话也有餐椅。 5 小朋友入住会有儿童童鞋，儿童洗漱包，客房内细心的给小孩儿准备了洗漱的板凳，入住有欢迎水果，给了一堆小零食，mini吧畅饮的饮料比较丰富。 小建议： 1 台阶上的灯带损坏未及时修理，晚上不…
第一次在北京看马术比赛 感谢佳丽姐姐邀请@Veronica Liu 好开心 更开心的是能见到刘老师~嘻嘻😁 现场氛围超级好，女孩子骑马真的好帅 还去看了佳丽姐姐养了两匹马 太子真的是个帅小伙呀 人美有气质养的马也极品🐴 果然人真是要有热爱的东西~ 一天玩的超级开心，工作人员也特别nice 希望下次能看佳丽姐姐比赛 #马术 #骑马 #马术比赛 #户外运动好去处 #天星调良马术 #北京骑马 #我的日常 #OotD #国际马术文化周 #穿搭
第一天：西安～（河提路）马召转盘～周至老县城休闲骑行，进入黑河森林公园后有好几个景点，铁甲树，大树沟都不错。老县城休息。 第二天：老县城～佛坪县。走108国道。路上熊猫谷可以去看看。佛坪县古城午饭。 佛坪～皇冠镇～朝阳沟。很美的休闲游玩地方，可以玩水。
点亮山西太原！#2024太原马拉松##太原马拉松# ​
电影学院毕业最近想买一匹很牛逼的汗血马做拍摄，北京开马场朋友介绍我这个马，还说它生了小马了，我的预算应该只够买这个小马吧，但是不告诉我是上海江苏一带哪个马场，只说了这个马很好很贵，我想买一匹这个汗血马的小孩，谁能帮我找一下啊，家人们。两百万预算以内，可否帮我。谢谢家人们。
东京马拉松，第二次跑 我的第11场六大马 这次想跑成绩，进3:20 保一个2025波马BQ名额 离跑10次波马的愿望更进一步 25+以后的人生一直信奉：打直球 确定有自己想要的目标 就不要遮遮掩掩 大方去争取 尤其是咱们女生 社会的刻板印象和认知 禁锢了太多向前、向上的机会 所以我们自己更要鼓励自己 过打直球的人生 Lean in, Speak up, Take Risks, and Believe in Yourselves (主动争取，勇于发声，敢于冒险，相信自己） 站在聚光灯下 非为我本意 但若焦点正好落于我 咱也能绽放的从容不迫 （押韵了 哈哈） 过打直球的人生，真的又帅、又酷、又有温度 东马，我会加油💪💪💪 应大伙要求，等忙完比赛我会积极出一大波直播预告，方便大家提前计划。咱们3月9日，下午1点直播见！（左下角或主页预约，认真准备了很久，你们的预约对我很重要哦💗） #开跑就是马…
东南西北一起跑，万马奔腾新征程 时隔3年，兰州马拉松再度鸣枪开赛 让我们与母亲河一起出发 迎着朝阳 打卡赛道沿途独具特色的地标景点 品读这座城市 得天独厚的自然禀赋 悠久灿烂的历史文化 蓬勃向上的朝气活力 在奔跑中享受兰马#2023兰州马拉松 #马拉松 #兰州 #跑步 #跑步的乐趣 #不如跑步 #户外运动 #团建
懂得都懂，西安本地人爱去的宝藏美食街——洒金桥美食攻略😋。 马峰小炒🍅 番茄酸醋酸再加上香醇的油辣子，搭配上新鲜的生牛羊肉和筋道的馍块🫓，一起吃进嘴里，幸福感爆棚。 📍地址：地图搜索“清真马峰小炒泡馍” 马乐烤肉🥩 永远需要排队的烤肉店，他们家的烤肉又新鲜又好吃，有原味和辣味。嫩嫩的肉块配上一口大蒜🧄，好吃的恨不得连舌头都吞进肚子里。 📍地址：地图搜索“马乐烤肉（回坊麦苋街店）” 宏顺祥卤汁凉粉👅 只有在西安才能吃到的“黑暗料理”，凉粉、馍块、皮蛋🥚的奇妙组合，喜欢的人简直对他欲罢不能。 📍地址：地图搜索“清真·宏顺祥卤汁凉粉（大皮院店）” 清真石家包子🐮 最推荐的是孜然肉包和葱肉包，蓬松暄软的面皮和汁水丰盈的肉馅，搭配上辣子和醋汁一口气可以吃四个。 📍地址：地图搜索“清真石家包子（大皮院总店）” 定家小酥肉💥 与一般的酥肉不同，滑嫩油润是他的特色😝。入口咸香可口，就像他的招牌“绵缠酥软…
端午假期遛娃选择了西安周边的佛坪县和宁陕的渔湾村，8号早上9点出发，正常开车的话到达宁陕县渔湾村应该是2点半小时，但因为假期高速公路交通事故频发，我们下午2点才到达渔湾村。 图1-图9为渔湾村，一下车就看到了麦田里的小火车，我们先来到了村里的大树餐厅吃了午饭，我们两个大人一个小朋友点了3个菜一份面100出头，人均不贵。吃完饭就是村头的咖啡馆买了小火车的票，大人25元一张，亲子票35元一大一小。小火车会绕着整个麦田跑一圈，大概30分钟，很值。村头的咖啡馆，一二层是咖啡，三层是画展。渔湾村天气好的时候是可以看到朱鹮的，但是我们没碰到，只能去朱鹮博物馆看看标本。转到下午4点半我们开车前往佛坪县。开车大约1小时。 图10-图18为佛坪，我们住在山觅静居，离王家湾很近，步行10分钟左右。晚上可以在那转转，有网红的红椅子，也有一些小朋友的游乐设施。第二天一早吃了早饭先去了熊猫基地，到达10点，门票免…
断断续续跑了几年步，直到决定要参加铁三比赛，才开始好好练习。练着练着就想检验一下成绩，主要是体验一下比赛氛围。首马选择了太原，因为太原是我的家乡，比赛日那天也正好是儿子的生日，非常有意义。初次比赛分区在最后，以至于发枪15分钟后才走到起跑线，等得时间太长，有点冷，除此之外体验感很好，心率一直控制在130左右，跑得很舒服。第一次比赛，怎么跑都是PB继续加油#太原马拉松2024 #半程马拉松
多多的马术训练终于复课了 爸爸真的很激动 相信一切都是最好的安排 然后惊喜来的刚刚好 多多的心理建设是一项耐心工程 几天前爸爸妈妈就每天对多多说 只有最优秀的小朋友才可以进骏琳马术学院 于是多多充满期待的迎来了在山东的第一次训练 训练前小黑马可乐太兴奋了 突然冲出了马场四蹄翻飞的奔跑 然后牧马犬牧宝在后面伸着舌头狂追 几位教练六神无主的去抓可乐 夕阳余晖中 这个画面太美好了 很戏剧化 也很生活化 多多在这里开始了新的马术训练 他很喜欢这里 真是太好了 完美！ #亲子教育 #周末去哪儿 #马术障碍 #儿童马术 #潍坊马术 #启蒙运动
恩和，室韦，临江，这几个地方差不多，感觉都像是草原中的中转站，恩和胜在热闹，室韦胜在风情，临江胜在风光，三选一住一晚就行，我选了恩和，但后面感觉自己更喜欢室韦 恩和有好几个马场，有护具的就贵一点而且马多一些，不用提前预约，去了就有马。便宜的比如兄弟马场，马少一些，热门时间（日出日落）需要提前一天预约，而且没有护具，优点在便宜。我带着娃所以选了有护具的，穿越五项，是可以穿过森林（在森林外面走）穿过草地穿过坡地穿过湿地穿过河流……时间大概一个半小时，我们那趟只有我和我儿子两个人，所以马师帮我们牵了马，景色还是不错的，马比黑山头的更温和一些。 晚上住箱约，集装箱改造成的酒店，很工业风，我们定了家庭房，有阳台有投影屋顶可以打开看星空，床是榻榻米放了床垫，比较干净但是热水洗一个人要等一会儿才能洗下一个，对洗澡拖拉人来说不太友好，早餐没什么吃的，镇上的东西也不太好吃。 这里有家店做半干半湿的牛肉干，…
发布了头条文章：《【配速员公布】快来领走2024秦岭佛坪熊猫半程马拉松赛你的“专属兔子》 O【配速员公布】快来领走2024秦岭佛坪熊猫半程马拉松赛你的“专属兔子 ​
发布了头条文章：《2024兰州新区半程马拉松 你们准备好了吗？》 @甘肃公安 @兰州公安 @兰州新区发布 O2024兰州新区半程马拉松 你们准备好了吗？ ​
发布了头条文章：《2024秦岭佛坪熊猫半程马拉松比赛将于3月17日开跑》 O2024秦岭佛坪熊猫半程马拉松比赛将于3月17日开跑 ​
发布了头条文章：《2024秦岭佛坪熊猫半程马拉松成绩确认 | 完赛证书 | 照片下载 | 参赛》 O2024秦岭佛坪熊猫半程马拉松成绩确认 | 完赛证书 | 照片下载 | 参赛 ​
发布了头条文章：《诚邀社会各界精英前来为2024首届秦岭佛坪熊猫半程马拉松赛事赞助》 O诚邀社会各界精英前来为2024首届秦岭佛坪熊猫半程马拉松赛事赞助 ​
发布了头条文章：《就在今天！太原，全国瞩目→》 #2024太原马拉松# 太原马拉松超话 O就在今天！太原，全国瞩目→ ​
发布了头条文章：《跑出速度激情 4万名选手参加太原马拉松赛》 #山西# #太原身边事# #2024太原马拉松# O跑出速度激情 4万名选手参加太原马拉松赛 ​
发哥68！大长腿步幅不小，68岁配速只比我慢一点点，我到了那个年纪还行嘛。。 第二次港马比19年提升30min，大堵人！！遗憾 后段坡道太堵人了！一直卡着配速要PB，17km后的坡道窄慢，遗憾，等官方净计时吧 净计时出来了，枪计时和净计时相差13分钟！ @运动薯 #半程马拉松 #马拉松比赛 #我爱跑步 #香港渣打马拉松 #渣打马拉松 #跑步 #跑步治愈#周润发 #周润发跑步 #港马 #渣马#开跑就是马拉松
2024太原马拉松奖牌亮相！报名倒计时2天！ 奖牌设计紧扣奥运金银铜牌的主题，一改往日的奖牌统一色调，将全程奖牌设为雾金色，将半程设为古银色。 绶带则是自古红蓝出CP，红色为全程，蓝色为半程。 报名倒计时2天，预祝各位跑友顺利中签、顺利完赛，带走这枚特别龙年生肖奖牌！
翻遍小红书，也没看到有谁跟我一样跑马拉松忘带鞋的了明天已经打算用掉一盒创可贴了，希望太马对我好一点 很好，刚刚又发现，运动袜也没带 #太原马拉松 #太马 #人类迷惑行为大赏
放行李时一位绅士伸手帮扶，原来是西装大叔！相互祝福下明天太马pb！goodluck！#太原马拉松2024 #西装大叔 #马拉松
非常感谢兰马组委会和中乔体育的信任。兔头联系我的时候，我心率比我跑三分配还顶这届的兰马解锁了我的很多人生第一次：虽然不是第一次跑双金赛事，却是第一次服务双金赛事；不是第一次当官兔，却是第一次当这种级别赛事的官兔，感觉兔子经历已next level；首次在亚高原参赛；第一次跑比832更慢的关门配速。从长江到黄河，跟着兰马的重庆兔兔安全完赛双金兰马，期待拍肩 #马拉松 #开跑就是马拉松 #兰州马拉松 #兰州马拉松2024 #马拉松官兔 #马拉松兔子 #马拉松关门兔
非常幸运的中签了2024年太原马拉松，怀着敬意参加第3次半程马拉松～这次太原马拉松的主色调是蓝色💙9月22日跑马当天也是蔚蓝的天空，徐徐的凉风，跑着跑着就又开始晒了跑着跑着看到一个蔚蓝色草裙大哥参赛包里的物资很丰富，完赛包很潦草，最后拿到奖牌的一瞬间我很无语，它的包装居然是塑料袋火速在终点处拍个照走人～ 这次跑马就吃了2个胶，进了一次补给抄起一瓶水接着跑，最后以02:22:41又双PB吉林马拉松 这次太原很大方，凡是报名马拉松的大众跑者无论中签与否均可以免费参观博物馆，我们先后打卡了北齐壁画博物馆、山西博物院、晋祠；当然还有美食，龍祥烧麦馆、涛涛卤面馆还外卖了水果。 🔷北齐壁画博物馆 到太原之后冒着小雨我们直奔博物馆，边听讲解边看壁画跟着故事去了解壁画的历史和创作过程。看到了蒙马丽莎，这匹马的眼睛无论站在那个位置它都是在看你，所以叫蒙马丽莎～ 蹭的讲解 🔶山西博物院 9.21我们9:00…
分享视频 L墨蓝im的微博视频 ​
风起洛阳，乐动神都~2024摇滚马拉松洛阳站圆满举行 我和我的315小伙伴们圆满完成任务！ 洛阳这座城市加深了我的印象 马拉松赛事服务很贴心 第一次以慢跑视角观察特殊的镜头 大学生志愿者们热情洋溢 医护和警察同志们🚔 一直在全程关注状况 还有赛道两旁的观众们 很热情！ #2024摇滚马拉松洛阳站#马拉松 #洛阳旅行 #洛阳摇滚马拉松 #洛阳马拉松 #马拉松兔子 #半程马拉松兔子 #洛阳推荐官
佛坪 西安周边特别适合自驾游或摩旅的小县城，走108国道路过秦岭自然保护区 到熊猫谷 路上还碰到很多小松鼠 运气好还可以看到金丝猴，再去佛坪老街吃吃当地美食，县城很小，听说只有9辆出租车，但是周边的景还是很美的，佛坪进入108国道周至段超长的森林覆盖路段我们骑行时下着小雨超级舒服，秋天应该也会超级美丽，可以去摘野果 板栗 。还有30公里左右的水库路段骑行看到下面的万丈深渊还是有点手抖，水库路段保护的很好，有很多观景台可以拍照，自驾骑行提前查好路况，以免封路或者有塌方维修，我们回来有一处塌方严重，紧急抢修，汽车赌的挺多，很多都折返，幸好摩托车可以刚好挤过去，要不一时半会也走不了。#佛坪熊猫谷 #收集古城里的烟火气 #一日游 #风和自由永远在路上
破三失败😔真的尽力了就没有遗憾。 结果和赛前感觉差不多，训练储备和身体状态都不符合破三的条件。前34公里一直保持破三配速。35～37公里处连续爬坡导致右腿跟腱非常疼，过多的让左腿代偿又导致左腿大腿抽筋。于是开始掉速。38～42已经没法跑了，完全是走下来的。 分析下来最主要的有两点原因： 1、跟腱炎导致不敢正常发力，更多的让其他部位代偿。这也为后面跑崩埋下了伏笔。 2、夏训没跑过长距离，大量的高强度短距离让身体疲劳伤病。
佛坪，一个去过一次还会再去第二次的地方。#远离城市的喧嚣 #人文景点分享 #旅途中的美景
年初跑的309没鸟用，太原马拉松也没让进A 太原进A区还挺难呀。
佛坪，一个西安自驾3.5小时，常住人口仅2万人却有6只大熊猫🐼的宝藏县城，真的可以算是亲子游必打卡地了，那么佛坪的top1亲子民宿就一定是佛坪携程度假农庄～ 1️⃣酒店距离熊猫基地开车仅10分钟车程，非常方便孩子看熊猫，但一定注意🐼休息时间中午11点到2点🐼要睡觉～所以推荐入住后第二天吃完早餐出发看国宝 2️⃣酒店自带秋千，攀爬架等娱乐设施，并且每天下午会有手工活动，不要错过（我们错过了… 3️⃣酒店前面有大片花海，文旅局修的露营区域，还可以提供火锅烧烤，大型儿童娱乐设施，我们入住是中秋小长假，晚上还有篝火晚会和DJ，现场氛围不要太嗨！ 4️⃣酒店设施不错，可以对标一些高档品牌的精品酒店，带孩子干净安全很重要 But，早餐是九宫格，肉蛋菜➕稀饭，还可➕咖啡，虽然够吃，但个人觉得这个价格可以再丰盛一些 总体来说，除了节假日价格略高，其他没毛病，一共只有20间房，所以可以很chill，很开心…
佛坪，一座陕南的小城，交通十分不便，生活节奏很慢，适合周末避暑。 熊猫谷，不幸是的没有看到金丝猴，但是刚好看到两只熊猫都出来活动了，唯一的安慰。 ps:路窄，人多，车多，堵车严重，车辆保障差#佛坪 #熊猫谷 #记录吧就现在 #西安周边游 #西安周末去哪儿
佛坪•熊猫半程马拉松，运动员风采。 2汉中·佛坪 ​
佛坪半马#半程马拉松 #马拉松训练 #跑团 #跑步 #跑步治愈 #我爱跑步 #旅途中的美景 #旅行日记 #说走就走
佛坪半马，一路好风景#半程马拉松 #佛坪老街 #佛坪县 #佛坪一日游 #佛坪
佛坪深度二日游，我们住携程度假农庄的羚牛，房间号B07位置超级好，阳台正对花海，超级美，晚上还可以看到好多星星，第一天下午在花海逛逛，晚上去老街县城吹吹风，第二天可以早上去熊猫基地，傍晚王家湾村，中午去将军楼吃热面皮，晚上可以去老街，有家川香楼挺清淡的还不贵。最后一张图去高铁站出来推荐吃住的地方，可以参考#佛坪 #携程 #汉中 #周边游 #西安周边游
佛坪是一个藏在山里的小县城 ​这里天空湛蓝 植被翠绿 有怡人的微风 和煦的阳光 听着潺潺流水声漫步林间 偶尔还可以捡到掉落的野山栗 ​这里还生活着可爱的国宝大熊猫 ​是一个逃离城市喧嚣 接触大自然 净化心灵的好地方 在这里呆一天一身的班味都可以清洗掉 这次去了熊猫基地 下午去的时候四只熊猫都在吃饭 观看距离特别近 近到可以听到熊猫们啃竹子的咔咔声 近到好像伸伸手就可以摸一把它们圆滚滚的小脑袋 全运和佳佳一开始并不认识 但也是很乖很可爱的宝宝 党生最活泼 吃着吃着就跑到了游客这边开始吃草 虽然没看到秦韵的装瘸滑草翻白眼三大绝技 但是看到她很投入的吃播也很满足了 希望我们的国宝大熊猫都能无忧无虑幸福生活 ​同时也希望大家文明观猫 昨天发生了很不愉快的小插曲 有骑摩托的骑行大叔 对着熊猫大喊大叫 吹尖锐的口哨 制止了也不听 还对着大熊猫的院子吐不知名物体（疑似口香糖/痰） 打给园区监督电话以后…
佛坪是真的有金丝猴。说是寒暑假的时候，金丝猴会下来，等到寒暑假过了以后，这边学校学生来了以后，就把猴子就撵到山上了。但我这次来佛坪的体验感一点都不好，全都是带孩子来看猴子的，猴子是真的有下来，一只猴子能围五十个人，以前是一个人身边围二十多只猴子，现在真的一言难尽。我们今天早上十点多来的，虽然有人一直在喊不要投喂，不要投喂，但是十点多猴子已经吃饱了。每个人一个桃，你想想他得吃多少个桃？十一点的时候，大多数猴子都在睡觉，但凡下来，一只猴子就被一群人，个人觉得体验感不好，劝退。
佛坪文旅好用心，体验感拉满！ #佛坪 #大熊猫 #佛坪熊猫基地 #马拉松 #佛坪秦岭熊猫半程马拉松
佛坪县王家湾是秦岭深处的一个美丽小山村，四周青山环绕，绿树成荫，就像一个被大自然宠爱的孩子。绿水在村边悠悠长流，水波荡漾，给整个村庄带来了生机与活力。 这里的空气格外清新，每一次呼吸都像是在给身体做一次天然的 SPA，让人心旷神怡。绝佳的生态环境，使得王家湾成为了动植物的乐园，时不时就能看见各种可爱的小动物和珍稀的植物。 秀美迷人的田园风光更是让人流连忘返。在清晨的第一缕阳光中，漫步在乡间小道，感受着微风轻拂脸颊，欣赏着四周的美景，仿佛时间都静止了。 真的强烈推荐大家来这里旅游、度假、避暑，相信王家湾一定会给您留下一段难忘的回忆🌈
佛说“我执，是一切痛苦的根源”。 这一篇不是影评，是观后感。 三大队程兵、徐一舟、马振坤、蔡彬、廖健，五名刑警因一案从人民警察沦为阶下囚，人生发生了重大变故。 队长程兵，刑警队长与阶下囚，在哪里他都不一样。做刑警，他冲在一线，破获一些列大案要案；沦为阶下囚，他既保护了阿哲，又获得了监狱老大“红中哥”的认可。阿哲出狱后为了程兵的目标失去了生命，红中哥为程兵抓到王二勇也提供了间接的帮助。“我执，是一切痛苦的根源”说的是程兵，他为了这个案子，失去了家庭，从人民警察沦为阶下囚，出狱后，心中的执念放不下，苦苦寻找王二勇十二年，十二年的每一天他是孤独的、煎熬的，苦苦寻找没有结果，人生没有几个十年，我相信当他看到他人其乐融融的时候，他是真的想放弃了，甚至和杨局喝酒的时候，他说的放下，是真的想放下。好在苍天不想放过一个坏人，也不想让着十几年的坚持没有结果，偶然间他获得了线索，让他放下的心又重燃起希望，最…
复盘一下兰州近期已开通和即将开通的国际航线吧 1、9.21东航恢复兰州=名古屋（经停上海）航线，每日一班 MU719 兰州-名古屋 07：10-16：00 MU720 名古屋-兰州 17：00-22：55 2、海航将开通兰州=新加坡（经停海口）的国际航线，每周1357，目前时刻待定 3、吉祥航空计划11月19日起开通兰州=万象（老挝）往返国际航班，每周四班 HO1569 兰州-万象 23：35-02：20（+1） HO1570 万象-兰州 03：20-07：30 4、吉祥航空11月20日起开通兰州=曼谷廊曼往返国际航线，每周一班 HO1567 兰州-曼谷廊曼 22：50-01：50（+1） HO1568 曼谷廊曼-兰州 02：50-07：55 5、春秋航空（冬春航季）兰州新增国际航线，10月27日起，增开兰州中川=大阪关西（经停上海）往返航班，每日一班，2024.10.27-2025.3…
甘肃的亲人们，2025年兰州马拉松我们飞天再见🌹🌹🌹
甘肃籍选手王涛 2024“#兰马# ”全马冲线！#2024兰州马拉松# L甘肃卫视的微博视频 ​
感觉参赛包里的物品，总体上比去年昆明高原半程马拉松好点了。 没有那么多广告宣传单了，只有两张。 给的物品也多了，乳贴、绷带这类的也很实用的。 今天第一天开始领物，就好多人。 建议将体检报告打印出来！ 这样会方便一点。 祝大家安全完赛，跑出理想成绩！ #体育 #马拉松 #跑步 #跑步打卡 #研究生日常 #研究生 #昆明 #云南 #昆明马拉松 #云南大学
2025太原马拉松将于9月21日开跑。宝子们，大家好。我是马拉松闫先僧，去年参加过马拉松项目，现将参赛攻略整理分享给大家。 . 赛事信息： 赛事时间：2025年9月21日 07:30 赛事规模： 马拉松【15000人】 半程马拉松【18000人】 健康跑5公里【3000人】 欢乐跑5公里【4000人】 起点：【五一广场】 全半马终点：【晋阳湖国际会展中心】 健康跑、欢乐跑终点：【望景路】 累计爬升：【全马100+米】【半马50+米】（表记） 赛道难度：【2星】 报名时间：6月23日10：00至7月15日24：00止； 抽签结果公布时间：7月22日14：00 . 赛前出行： 高铁：【太原站】【太原南站】 机场：【太原武宿国际机场】 . 住宿： 想要早上多睡一会的跑友建议定在起点附近。也可沿地铁1号线选择酒店。 跑后想要尽快回酒店的跑友，建议定在终点附近。 . 比赛日出行：（参考2024年）…
感觉还不如去年那种布料的！ 浓浓的一股塑料味！ #石家庄马拉松
太原马拉松半马终于跑进130了！#太原马拉松#2024太原马拉松
感觉将来佛坪一定会大火，所以趁着人还少，赶紧来看看 熊猫和金丝猴之乡 很难不火
感谢官方摄影师📷
感谢酒店跑全马的一位大哥给我带到了起点，太原的早上太冷了，开跑前肚子疼硬生生忍到了10公里去了趟厕所，后半程开始忍受大母脚趾被肌贴磨起泡的疼痛，要不然就能破自己的PB了，但跟上次比也算小小的PB了下，下个月大连努努力破一下🏃 太马的跑道除了有几个上下坡还是很舒服的，这次跑半马完全没有痛苦的感受，太原人民也很热情，太原很好，下次还来。 #太原马拉松 #太原马拉松2024 #太原马拉松比赛 #太原 #半程马拉松
感谢康玛士带给我的幸运，让我在十连败之后重新找到了希望……5.26号兰马见#马拉松比赛 #兰马 #跑步
感谢所有没有鸽，特意从城区打车过来的小伙伴们！ 我们从新修的兰州老街，沿着黄河，一路慢摇到兰马终点，这里也是兰马的起点。 这个寓意就很好，终点就是下一场的起点，我们明早赛到见！ 再次感谢龙腾老鱼哥，兰州本地扛把子Tia，年青发量之王阿May哥，还有我姐妹Kristen，谢谢大家来玩！ @兰州马拉松 #晨跑人的快乐 #兰州马拉松
刚才骑车来酒店，在路边问小女孩路，她们问我是来跑马拉松的嘛？我说是，她们突然齐声哇起来，一直欢呼着，让我有些不知所措，只好害羞着说声“拜拜” 回来之后我不停地想到这件小事，看着她们我想到以前的自己，在农村的我，在小县城的我，没有见过世面的我，如果遇到一位跑马拉松的姐姐，也一定会非常激动吧，在我心里，她就是伟大的运动员～ 我不由得感慨自己的成长，从内到外，我也变成了一个会让小时候的自己不由得“哇噻”的人呢，真好～我喜欢这样的成长。 也许这场马拉松会成为很多小孩心中的种子，在自己的家旁边真切的发生过的故事，会让他们对马拉松更亲近吧。 希望明天顺利平安完赛，不要痛经🙏🏻#马拉松 #佛坪秦岭熊猫半程马拉松 #马拉松比赛
刚刚打电话问了一下400客服，客服的意思是于26号早上10点开始进行候补持续到10月13日结束，看到网友有70w序号的，我这边也问了一下，说是明天早上会重新生成一个候补序号到时候按照那个序号进行候补，目前这个序号是随机生成的，所以会有70w，90w这种情况出现，耐心等待就好了#西安马拉松 #西安马拉松报名
刚刚整理好 8 月到 12 月份的下半年赛事日历 准备跑马拉松的友友可以准备起来了 #马拉松比赛 #体育精神 #跑步 #2024浙江马拉松
高德地图 X 2024太马，一建导航功能上线！🎉上高德地图搜索：👉【2024太原马拉松路线】👉【2024太原半程马拉松路线】👉【2024太原迷你及亲子跑路线】帮您提前了解“赛道补给点”、“功能点”、“领物点”等重要功能区！🏃请各位参赛选手，提前合理规划，顺利完赛！2024太原马拉松蓄势待发！👍#2024太原马拉松##太原马拉松#太原马拉松超话 收起d
高德地图携手@兰州马拉松赛 ，提供兰马赛事路书，精准指引分区检录点等各功能点位，做到开赛之前心里有数！来高德地图app搜索【2024兰州马拉松】即可一键导航，小德祝跑者安全完赛！#2024兰州马拉松##兰州马拉松出行攻略##兰州马拉松路书# ​
搞了件今年兰马背心，好看🤩 希望明年能抽中 #马拉松比赛 #兰州马拉松
各式"悟空"亮相太原马拉松，“黑神话悟空”最抢镜。 2024太原马拉松 L·晨馨懿·的微博视频 ​
给大家推荐一款小众饮品，来自来自汉中佛坪的“气泡饮”上市！低糖、0脂！口感绵密，香甜，喝起来和雪碧类似，但是又有好几层口感，有茱萸的清甜，实乃四季的佳饮，而且好喝不腻！#植物气泡饮#饮料 #山茱萸气泡饮
天太热，少跑点。7公里，距离太马出签17天
给摄影师加鸡腿，拍出来一张我的人生照片了。 太原马拉松很好，可我疏于长距离训练，跑出来个人PW成绩。 但是作为首次来跑步的伙伴 还是希望太原主办方可以在后半程多一点点补给；还有最后的医疗保障喷雾也都没有了，导致大家一点怨言， 还有起跑时40车以后非常拥挤，来往都有人，但是都有点担心踩踏。希望后面还有机会再来跑，太原👋#一起跑步就是我们 #跑出自然本色 #一起跑向马拉松 #太原马拉松2024 #太原马拉松 #介绍一个小哥哥 #运动男生 #太原马拉松比赛 #见人不如健身
根据往年家长讨论热度生成，不代表排名，想具体了解哪所，请点关注后在评论留言学校名，后期会更新本小学的具体介绍（班容量、师资、往年家长评价、作息、课程安排）哈~~ #太原幼升小择校 #太原幼升小入学办法 #幼升小进阶攻略 #太原幼升小政策
跟着#悟空# 跑#太原马拉松# 跑得不快，但可以跑得很快乐！不虚此行#2024太原马拉松# 再见，#太原# ！ 2太原 L紫baby菲的微博视频 ​
跟着黑悟空和孙悟空🐒跑太原带着对太原这座城市的好感💞终于带回这块金色🏅️全马赛牌！尽管脚踝有伤,有观众的加油和跑友间的鼓励,5小时颠到终点!一切值得@太原马拉松赛 #太原马拉松##2024太原马拉松# 2太原 ​
耿马，隶属云南省临沧市，是全省29个少数民族自治县和25个边境县之一，与缅甸山水相连。耿马在傣语中的意思是“勐相耿坎”，意为“跟随白色神马寻觅到的黄金宝石之地”。对于临沧，耿马的文旅资源就是临沧的黄金宝石，近年来文旅破圈效应明显。如果要检索出耿马文旅发展的关键词，“真诚”一词一定是高频词，真诚的文旅资源、国门交流、工作人员等，都在助力这个边境县城的出圈发展。 耿马土司衙门: 耿马土司衙门，属于摹仿宫廷式建筑。占地20多亩，由东到西，有照壁、门亭、四合院宫邸等对称排列。迎耿马大街是三联一面的飞檐大照壁，左右设圆拱门，两侧有岗楼，设枪眼，照壁背面设监狱。从左右门进为花砖踏步，设马亭，直通二照壁。二照壁中为正阳门，两侧有蹲狮，左右有侧门，按一定礼仪和等级进出。正面有过道，两侧置花台，楼内高悬“世袭耿马宣抚司”标牌。通过道往里走为土司大院，正面为石块高砌，红砖青瓦，飞檐抱柱，雕龙彩绘的大殿，为土…
更新了 1.官方还没有发布路线图，大家可以先看这里👀 -09.05 2.起跑点的位置在产业园，跟前没有酒店，交通也不是很方便，推荐几个住宿的地点，大家按需选择。 -09.06 📕路线篇（图2） 📍5km健康跑：全程平缓，非常适合新手跑友。 📍半马：高科一路上有一座大桥，往返都会经过，有点挑战，感觉会是我的💔桥，其他路段平缓。 remark：展示高新风貌的路线，全程大宽马路。推荐外地的跑友有时间打卡咸阳湖跑道，绝美 📗住宿篇（图3） 🏨高新锦业一号 100-200（不含早），写字楼里的民宿和酒店。楼下有夜市，便利店，魏家凉皮，炒菜，串串等，马路对面是有跑步道的绿化公园，向北穿过公园还有个胭脂河坊夜市。紧挨着比赛路段，步行前往起跑点2.7km。 🏨丽彩天佑酒店/全季酒店 300左右（含早），住宿环境好些，旁边是两寺度公园。同样需要步行前往起跑点，还得多走几步路。 🏨帝都酒店 100多，地铁口…
公刘故里喜迎八方宾朋，活力彬马邂逅开放彬州 有幸受邀参与#彬州半程马拉松 赛事体验官，与4500名马拉松爱好者相聚美丽彬州，奔跑公刘故里，打卡诗经之乡。美丽的彬州，明年再见👋🏻 #开跑就是马拉松 #想记录下此刻 #这个模板有点东西 #运动女孩 #马拉松 #半程马拉松 #大数据让我们相遇
恭喜#贾俄仁加# 夺得兰州马拉松国内冠军2024上半年收官；今年状态比去年来的早一些，接下来去肯尼亚度个假，然后下半年继续干💪#兰州马拉松##IchallengeLab# 2兰州·兰州中川国际机场 ​
恭喜2024兰州马拉松国内女子前三甲！#马拉松 #跑步 #兰州马拉松 #开跑就是马拉松
恭喜贾俄仁加2小时14分33秒获得2024兰州马拉松男子组中国籍冠军#跑步##兰州马拉松# @贾俄仁加 @中乔体育 L轲影像的微博视频 ​
恭喜贾俄仁加以2:14:33成绩斩获2024兰州马拉松国内男子冠军，在高原训练后在兰马赛道取得满意目标！#兰州马拉松##兰州已经开始沸腾了# #燃动一夏# L跑步经纬的微博视频 2兰州·兰州奥体中心郁金香综合馆 ​
恭喜您顺利完赛“兰州银行杯”2023兰州马拉松。净成绩: 02:13:01。这场马拉松不仅是开始的勇气，也是不断坚定向前的决心。感谢这个夏天来到黄河畔赴约的你，让我们拥有了一份共同的难忘经历。感谢你坚定的选择兰马。2024我们不见不散。 #兰州马拉松##戴着佳明跑兰马##跑步#日常超话跑步超话 2兰州·兰州奥体中心 L19J92的微博视频 收起d
恭喜自己收获九月第一个21公里PB🏅 虽然经历了狂风、大雨、阴天、汗蒸…... 还有临近最后几公里却令人几乎崩溃的上下坡 但当冲过终点那一刻才会明白 坚持下来的一切都是值得的 经历的苦与甜都是我想要的人生体验 人生就是一场马拉松 每一次努力 都在增加面对世界的底气 感谢兰州新区马拉松在九月的第一天 在这个初秋给我带来的每个美好瞬间🏃🏻‍♀️~ #马拉松#pb#兰州新区半程马拉松 #兰州新区 #因为热爱所以坚持 #我的运动日常
估计又是一场雨战#马拉松
姑娘说蓝色显白，我想粉色亮一点，听说年龄大的都喜欢猛男粉
故事是这样的 过去两次半马体验让我觉得还好 甚至第二次还有点轻松， 无知的膨胀后便报了港马全马， 还中签了（跑完得知有7w人也不意外了） 想着全马就是多一倍路程，应该还好🤔 于是规划了丰富多彩的入港行程 第1️⃣天CityWalk🚶🏻 第2️⃣天Disney🎠 第3️⃣天Marathon🏃🏻 在整天迪士尼疯狂后用三小时睡眠开启了人生第一次全马 说实话前半程很轻松，连喘气都没 在25km后我的脚踝就开始了酸痛 配上各种上桥，下隧道，斜路面真的想当场shi 亚洲魔鬼赛道没在开玩笑 30km时开始了步行，同时感觉昏昏欲睡 35km吃了一个胶，感觉精神了一些 又跑了起来（担心关门🥲） 40km时想在地上爬行 到终点🏁后直接想原地躺平 感觉双腿已完全瘫痪 在维多利亚公园整整坐了一个小时才挪动离开 5.5h的成绩我很满意了 全马真不是人跑的，还需要继续训练 下次再战一城😁 PS：依旧很喜欢香港🇭🇰 …
怪不得网上吐槽今年郑开马拉松赛，领取物品跑到大西边，比赛也在大西边。不过还是很期待，今年带孩子体验一下跑步的乐趣。#马拉松比赛 #跑步 #体育运动 #郑开马拉松
关门兔集结，为你保驾护航 #马拉松 #太原马拉松 #太原马拉松2024 #关门兔 #马拉松关门兔
备战太原马拉松 12k有氧+5*100完活，今天湿度大，暴汗，体感不轻松
关于#2024太原马拉松# 那些美丽的愿景都有些什么呢？我们一起来听听帅哥美女们怎么说的吧~#太原马拉松#太原马拉松超话 L太原马拉松赛的微博视频 ​​​
关于2024年兰州新区半程马拉松赛期间实施交通管制的通告#兰州新区半程马拉松# @甘肃公安 @兰州公安 @兰州新区发布 ​
关于太马分区 昨天太原马拉松参赛号码出炉，跑友们在各个社交平台及朋友圈，微信群纷纷晒出自己的参赛号码。排在后面区域的跑友更是调侃，走到起点恐怕要一公里！ 太马沿用去年的全半程混编出发机制，与无锡马拉松和西安马拉松一样，这样让配速相同的选手同频出发，减少拥堵，也更利于半马精英选手！但是很多跑友也一头雾水，有的破三选手排在B区，有的330选手在C区，同样330的选手却在B区（组委会肯定是选择了该跑者更优的半马成绩）如果太原马拉松提前把分区设置和标准公布一下（参考图3-图6）大家都一目了然！如果有异议也可以申诉！ 距离比赛还有两周时间，祝所有参赛的朋友在新赛道上刷新PB！
关注骆彬的作品已久 一直在等合眼缘且抢得到（划重点）的大马盘 没想到被这只橘色小盘给迷住 画面温柔又克制 用展架立在桌上 整个空间都灵动起来 购自@Water and Ceramic凉白开 #景德镇 #景德镇陶瓷 #手作 #手作陶瓷 #手绘 #骆彬 #马
管油胜（361）、焦安静（匹克）、廖顺虎（鸿星尔克）、碾者阿提（昂跑）、尹顺金（特步）、王涛（特步）欢迎补充…… 今天被管油胜的信息刷爆屏。哈哈哈，真的是大快人心，所有非代言中乔飞影的选手都没中签，太棒了。 兰马杠杠滴，说句公道话，不难理解品牌赞助商希望自家的选手直通参赛，毕竟自己出力那么多。其实对于技高一筹的专业选手没有直通就对了，他们要跑要拿奖就应该去更高更专业马拉松平台赛事比赛。本来马拉松就是面向大众选手，精英和特邀选手基数占比没大众选手大。一个马拉松赛事主要靠大众跑者支撑起来，这是马拉松初衷，这样的马拉松才符合面向大众，才公平。大赛面前，一视同仁，不分大众和精英，能否参赛都由抽签而定。其他诸如分区、起跑排位、补给等则可以根据您的跑步成绩好坏来优先安排。不然，永远都不会有新手能够参赛。兰马这种前天截止，第二天公布结果，精英大众选手一视同仁的比赛，应该成为行业的标杆。 毕竟现在马拉松…
2024太原马拉松有小伙伴吗 天气太热，训练都没动力，有中签的跑友吗？一起互相激励啊
广州玩机车必去地，海乐荟！#马奎斯 #A星 #暴走引擎 #摩托车 #机车 #爱摩托爱生活
国际惯例，2024兰州新区半程马拉松定妆照。兰州新区超话跑步超话#兰州新区##跑步# 2兰州·栖霞湖 ​
国际惯例的周日大课不能因为调休而取消 今日课表马配22-24k 完成率95%？运动表现104% 毕竟差四秒没跑到 实在是风太大我太弱 青马回来以后一直体感有些疲劳 今天跑到后面手指已经发麻了 想想比我起的还早 纯粹陪我跑步的教练 咬牙也不能随便弃了 还好勉强完成了 今天照片都是好友@Elton陈大豆 执镜@万羿的拍照日记 出图 慢慢理解到 为什么说一个人可以跑的很快 但一群人可以跑的很远了 感谢我的搭子们 #马拉松训练 #跑步 #开跑就是马拉松 #兰州马拉松
国内马拉松报名人数排名:1、2024无锡马拉松，265920人2、2024武汉马拉松，262785人3、2024成都马拉松，239046人4、2024兰州马拉松，177900人5、2023上海马拉松，172872人6、2024重庆马拉松，166662人7、2019北京马拉松，165704人8、2023杭州马拉松，151162人9、2023西安马拉松，143712人10、2023广州马拉松，140846人11、2024厦马马拉松，136105人你跑过几场？#精英跑者#跑步超话 收起d
国庆避开人潮，孩子与科学家同行探秘秦岭 深入秦岭腹地，走进佛坪国家级自然保护区 · 💭 为什么选择秦岭 秦岭山脉，横亘于中国中部，巨大的山脉体积使它必然是一个天然的大屏障，秦岭至淮河一线作为中国的南北分界线，不仅集合了多种植物区系，也是不少珍稀动物的栖息之所。佛坪国家级自然保护区更是受到严苛保护的自然天堂。 · 🌳保护区谢绝游客，只面向中小学生开放 🚫每年仅限300人进入用于自然科普教育 🐼【野生大熊猫】野外分布密度最高的区域 🍂秋季，正值秦岭一年中最美的季节 🐿️ 也是邂逅野生动物的最佳时期之一 · 🚄陕西秦岭科考团6天5晚 🔹科考地点：秦岭佛坪国家级自然保护区 🔹适合人群：7-14亲子家庭/9岁+可单飞 🔹团队人数：10-15组家庭 🔹出发日期：10月2日 · ▶ 带队老师｜6日行程由大熊猫三十年研究经验的专家 — 梁启慧老师。植物学家、国内著名植物分类学家 — 党高第老师…等科学家…
国庆假期决定带娃游佛坪 1号8:30分从铜川出发 一路京昆高速于中午12点到达佛坪 提前在网上预约的酒店 两家人定的家庭套房两室两卫刚合适 在老街吃了热米皮和锅巴饭 两娃四大人消费38吃的很饱 吃完饭开车到达熊猫基地 基地免费路况较好 里面有四只大熊猫 我们去时熊猫都在房间里吃竹子 隔着玻璃看了他们的萌态 当时小雨就在大家以为他们不出来时 一只活泼好动的萌国宝出来了 各种翻滚爬树憨态可掬 圆嘟嘟的甚是可爱 大家都在专心看熊猫时孩子突然被不知名蜂蜇到 右手中指以及右后脑部肿痛 我们提前结束行程带孩子去了医院 医生说最近胡蜂疯狂 这两天被蜇的人好几个 出门在外意外随时发生 这也是不可预料的事情 晚餐本来打算在老街吃 但是每个餐馆人都较多 加之带两个小孩 最后决定在酒店用餐 点的套餐188 份量很足4大两小没吃完 晚上大家早早休息了 第二天吃完早餐直奔熊猫谷 因为在修路加之最近下雨路况不是很好…
果然和我预计的一样成绩和排名都很差，一直在降速，经过一番反思，我总结了以下几点： 1. 没穿特步160×5.0跑鞋，这让我在赛道上缺乏足够的脚底反馈； 2. 没穿半弹压缩裤，这让我在赛道上显得不够有活力； 3. 没挂气球或者兔耳朵，这让我在众多跑者中难以脱颖而出。 综合考虑，我认为问题的核心还是在于“缺练、缺练、缺练” #马拉松 #开跑就是马拉松 #太原马拉松 #马拉松完赛证书
哈哈哈 兰马加油、安全完赛！#马拉松比赛
哈哈哈，我也在大西北留下跑马成绩了 兰州半马1:43:06 完美收尾上半年比赛 开始收心夏训了5555 今天又是一次真正意义上的享受比赛 本来是想慢悠悠感受西北风土 但赛道两旁的大家，热情太高涨 感觉不跑快一些，都对不起他们 比赛160的平均心率 也算是使劲儿但还有余劲儿的状态 特搞笑的是，有个伙计关心我 说我是不是鞋跑裂了，全都是黑纹 我赶忙解释 这是中乔的飞影PB4.0兰州城市配色 寓意着把马踏飞燕穿在脚上 韵味差点被那老哥搞没了hhh 这老哥还挺有兴致 问穿着感觉怎么样，说赛道上挺多人穿 其实我想念叨几句 “推动力够还不衰减”、“包裹和透气都不错” 但是，跑得还是有点喘的 所以只留下仨字“好穿的”就溜了 不过u1s1，这鞋5分配以内的惊喜有点大 冲线时430配速，弹力感受超强 言归正传 兰州这座城市是很值得来的 兰马也是很值得跑的 用脚步去丈量 底蕴在脚下，热爱在心中 《甲辰年四月…
哈哈哈哈哈哈没错他就是我老公崔秀彬！如果你知道我被他看见并且回复了你也觉得我命好
还好香蕉管饱，盐津葡萄真不太适合作为补给。怀念炎热的兰马的小番茄，刺激，吃到饱
还是很壮观的。 #迎泽大桥 #太原马拉松
海拔1500的兰马跑完啦 兰马的赛道平缓 兰马的服务很到位 兰马的市民很热情 兰马的天气很给力 带着姨妈156安全完赛 感谢@兰州马拉松 ❤️ 搜索🔍【开跑就是马拉松】 新赛季百份赛事陆续释放中 #兰州马拉松 #开跑就是马拉松 #兰马之夜 #开跑倒计时 #马拉松比赛 #半程马拉松 #兰州 #跑步打卡
寒枭这个横向做得好棒 就是我的骑坐怎么拧成了这样 看来还是要多拍多复盘 #马术 #骑马 #西安马术 #西安骑马 #弗里斯兰马 #腰内 #横向运动 #盛装舞步 #平地训练 #马术摄影
汉中佛坪熊猫谷，两只大熊猫睡觉…… 一群金丝猴活跃的不行。 不枉此行 周六晚上突然想来个西安周边一日游，就搜索到了熊猫谷，从西安高铁不到一个小时到达佛坪（早上7.50高铁到佛坪8.30左右），下车高铁站直接大巴车10元/人到达熊猫谷（路程颠簸，耗时40分钟左右）。 9.30左右到了熊猫谷，记得文旅买门票（24元/人，包含门票和观光车来回），某团买得45，静悄悄…… 进去步行一会台阶，就会有一群猴子在树上活跃，地下乱窜，孩子们很喜欢金丝猴，零距离接触，猴子也很温顺，前提是你如果投喂了，记得喂了后把袋子藏好，不然他会来扒拉你，看要🐒直接观光车五六分钟到熊猫那里，两只大熊猫昏昏欲睡。撅个屁股，说实话不如西安秦岭四宝，如果为了看大熊猫就不要期望太高哈，返程后又下河道玩了一会。（熊猫谷全程我们呆了两个多小时就够了，为了看金丝猴一点要早去，猴子活跃。） 大概12点结束后做大巴车回高铁🚄，路上路过老街…
汉中周边/佛坪两天一日游 📍入住Ginkgo Resort银杏墅，装修很美式风格，定的二期有两个浅泳池一个大泳池，吃饭有烧烤、炸鸡、披萨之类，餐盘也很好看，🍹佛坪青柠草莓好喝，晚风很凉爽，可以看到高铁在夕阳下驶过🌇🐶宠物友好哦～工作人员也很赞 📍特别幸运，中午去熊猫谷走了一百多米就看到很多野生金丝猴🐒不怕人很可爱；还有专注吃竹子的🐼 📍还是很小的时候去过佛坪，这几年建设的越来越好了冲啊 #佛坪 #佛坪熊猫谷 #佛坪旅游 #旅游 #佛坪文旅 #佛坪旅游 #佛坪银杏墅 #汉中周边游 #陕西民宿 #西安周边游
好吧好吧，摊牌了，很想跑兰马，🉑没机会只能在操场悄悄跑圈，但是今天的体感和舒适度拉满，本来计划半马可以pb的，14多的时候岔气，走了100米就跑不动了就停下来了，半马还是留给下周末#半程马拉松 #跑步 #我爱跑步 #体育运动 #因为热爱所以坚持 #体育 #兰州马拉松 #跑步日常
好几年了一直没戏，今年这个有戏吗 候补代码8723#西安马拉松 #半马
好家伙，这位大哥头都给干烂了#佛坪旅游 #金丝猴
好看太多了！ 现实里“白马王子”不咋滴，哈哈哈 骑马的女孩子们真的一个个太好看了 英姿飒爽的具象化（妈妈我真的超级迷运动girl的……） 👩：喜欢吗？ 👧：我喜欢骑马，但是不喜欢马术。这样的跨栏我不要学 ，我的心都掉一半了！ 👩：…… 👧：我就想不用教练牵着，骑着马散步， 最多小小小小跑起来。 👩：为什么，是跑起来害怕吗？ 👧：不是，马跑起来，小泡泡痛。 👩：呃…… 👧：夏天不要学，护具穿着好热，妈妈，那个帽子太热了！室内马场太臭了………但是妈妈，我是很喜欢骑马的。” 我觉得你适合景区几十块钱半小时的那种骑马。
好消息：报上了 坏消息：全家全朋友圈只有我报上了 #南京马拉松2024 #迷你马拉松
号称六月份全国唯一一场半马(压轴的兰马延期了)，麟游半马。预报的降雨没下来，温度高湿度不适合跑马，尤其自己这种发汗体质。一路补水，浇水降温，157完赛，不及预期。盛夏到来，马拉松赛季告一段落，秋天再战！ps: 1.麟游人民很热情，比赛组织得非常好。2. 去年底刚通车的彬州到麟游高速，车很少，目前也无限速，开起来很爽 收起d
和爸妈一起去了汉中的佛坪和留坝 第一天晚上到达佛坪，佛坪是很小的县城，只有10辆出租车，下午去了佛坪老街，晚上住在山里，能看到满天繁星，看到了银河，找到了牛郎织女星 第二天去了佛坪的熊猫基地和熊猫谷，在熊猫基地第一次这么近距离看熊猫，一共4只熊猫，都超可爱。去熊猫谷想偶遇金丝猴失败了 第三天去了留坝，爬了紫柏山，欣赏了山顶的高山草甸，从山中爬到山顶的过程，风景一直在变化，从山雾中走出看到草甸的刹那，两种风貌的交错带来了不真实感，给人别样的感觉，感叹自然的神奇力量 长大之后，陪爸妈的时间也越来越少了，这次难得和爸妈一起出去玩，看着爸爸妈妈身体健康，发自内心的开心 #一起享受大自然的美 #游记 #紫柏山 #说走就走 #留坝 #登山 #汉中 #佛坪 #佛坪熊猫谷 #佛坪熊猫基地
和男友刚在一起时牵手都害羞； 在一起一个月后：无时无刻不要贴贴； 在一起半年后：男友绷不住了； 在一起一年后：我绷不住了； 在一起两年后：两人已进入贤者模式😎 你们是不是也一样 #同居日常#姐弟恋可以有多甜#恋爱前后对比#搞笑的日常#记录真实生活#搞笑#情侣
黑人选手遥遥领先！央视正在直播太原马拉松，来自埃塞俄比亚运动员一马当先，远远领跑于其它人，由于优势明显，缺少竞争者，他跑得轻松平缓，奖金到手了。不出意外，亚军、季军也是黑人选手。
嘿，宝子们！咱就说，跑马拉松好几年的人很多时候都搞不清这些名词的意思。赶紧来码住，分分钟变大神！ #半程马拉松#全程马拉松#跑步 #马拉松 #跑步训练#跑步知识 #赛事名称含义 #PB挑战 #兔子领跑
嘿，小姐妹👭又合体啦！一起干饭，一起奔跑，一起享受太原马拉松的狂欢🎉🎉🎉#太原马拉松##2024太原马拉松# ​
很多年没有在家过中秋节啦🥮 起个大早带大家跑了个5公里 天美新天地-学府公园 跑在高中曾经无数次骑车往返的街道上， 熟悉又陌生。 🍃这个全国四季最分明的城市， 已经率先步入秋天啦 ！短袖短裤开始退出衣柜 也给即将到来的太马一些穿衣指南: 🌡️早晚温度不到20度 平均17.18度 不动的时候比较冷，跑起来短袖短裤OK 👌🏻 早晨出发要多穿 ，以免一路走到起点失温 存衣之后记得一定要穿雨衣保温 接近中午点太阳会起来 温度会在20度以上 #太原马拉松2024 #我的中秋是这个味儿的 #这条路我跑过 #城市漫跑计划 #太原马拉松
太原马拉松的证书来了 附 数据复盘分享 证书来了，看看个人数据吧 B区起跑，枪声和净时间差了1分02秒，其实还是挺多的，第一公里必然浪费了很多时间，但2-4追了一些回来，第一个5公里分段21:27不是最慢的。 6-10公里21:20，平均配速4:16，还是慢了1秒，7.5公里吃了第一根胶。 11-15公里最慢，中段看来还是最弱项，需要加强长距离阈值配速训练，同时第二次补给选在了15公里应该是有些晚了，下次提到12.5试一试。 16-20公里居然是最快的，主要是靠最后2公里冲了一下。 如果顺利，下次成绩目标不会是130了，是sub 128。
很多想跑半马但心里还在打退堂鼓的朋友们 可以看看我这篇首半马归来的体验反馈 希望能帮助你们备战，开启人生新的一项体验！ ▪️先介绍个人情况 有运动基础，基本每周3-4次30分钟以上运动。今年4月中旬开始系统接触跑步，5月底挑战了人生首半马，兰州半马净成绩158。 ▫️备赛阶段 循序渐进，科学训练：我是跟着跑团练🗓️课表：每周二集中练专项强度，周三放松跑（心率140左右，40-80min），周四练体能，周六长距离。 ▫️跑马前一周 1. 保持体能： 不要过度消耗自己‼️疯狂拉练？跑长距离？🙅🏻‍♀️ 这段时间避免受伤，跑10km左右的距离。 2. 适应装备： 装备非常重要，尤其是跑鞋✅跑之前先上脚适应段时间，让脚和鞋子熟悉彼此～ 这次首半马我选择了乔丹QIAODAN飞影PB兰州城市配色，严重怀疑是这双鞋能力太强👍🏻，我才首半马即破2！这双训练一直在穿，但用来比赛，今儿是头一遭。不过软弹的脚…
很可爱。和亲爱的马一起慢慢变老🥰 #骑马 #马场日常 #养马人 #萌宠 #马
很小的县城，全县没有红绿灯，但却是井然有序的运行，能看出这个城市的慢节奏，晚上主干道路边就是河，河水清澈见底，群山环绕，空气湿度很棒，据听说整个城市才七八辆出租车…确实很小，但我和闺蜜一致觉得值得明年#推荐一个好地方 避暑再来，玩水登山，要再感受一次，值得再来！
衡水湖209.57，太原208.29！ 衡水湖撞线这镜头，十几个人抢！可惜我们的选手后程能力还是要差一些，丰沛友没有上演和外籍选手的撕B大战，而且他还未能PB，包括陈天宇，今天这个天气，这个赛道，确实有些可惜！ 可能就像我不会选择九月去跑一场全马吧，季节转换，其实还不会到达最佳的个人状态，就像204、205的外籍选手，今天也只跑了209，210，衡水湖就算是秋季赛事开幕的一场预演吧，感觉还没有完全活动开来，大家觉得呢？ 运动快乐！ #衡水湖马拉松 #太原马拉松 #开跑就是马拉松
衡水湖马拉松国内女子第十二名李美珍2:35:07，女神的敬业精神让人敬佩#衡水湖马拉松
洪湖公园赛后放松跑，跑着跑着就下雨了，这几天广东的雨势很大，昨天航班取消坐了将近10小时高铁回深搬砖，累了累了，备赛又要重新开始，下一场2024#兰州马拉松##一起运动过春天##自律使人自信# 点开微博的“那年今天”，看到2017/2018/2019/2020/2021/2022/2023的今天都有跑步打卡记录，2024也有了嘻嘻嘻。 2深圳·洪湖公园 收起d
猴也没看到 饭店没有饭 打车没有车 高铁没有座 我真的要报警了
山西 | 2024太原马拉松报名开启 2024太原马拉松赛，将于2024年9月22日上午在山西省太原市鸣枪开赛。报名时间：2024年7月29日上午10点至8月16日，先报名，再抽签确定名额。请及时登陆官方网站：太原马拉松 或其他方式报名。 一、比赛时间 2024年9月22日上午7:30 二、比赛地点 山西省太原市 三、赛事项目及规模 1. 马拉松（42.195公里）：10000人； 2. 半程马拉松（21.0975公里）：15000人； 3. 迷你跑（约5公里）：5000人； 4. 家庭亲子跑（约5公里）：5000人。 四、报名方式 1. 报名时间：2024年7月29日上午10点至8月16日 2. 报名官网：太原马拉松 3. 抽签结果公布时间：2024年8月23日中午12点 五、年龄要求 （1）马拉松项目年龄限20岁以上（2004年12月31日前出生，含当日），身体健康，坚持长跑锻炼； …
后悔没有早点去，错过了它很美的秋。 叶子都掉光了，只有红杉树还有颜色。 如果早点来，叶子初黄，那是多美的水上森林。 图中是两个地址： 📍地址：千阳湖生态旅游景区。（宝鸡千阳） 门票25，孩子不收费。车可以开进去，可露营需带沙地钉 湖边都是大沙滩，有秋千，滑梯小朋友可以玩。 具体能不能过夜我不太清楚。 这个地方醉美季节应该在春季和秋季。 📍地址：马道口田也麓营地（宝鸡凤翔） 自带装备一人20元 不露营也可以进去，需要交门票20 门票可以进去抵扣消费，可换杯咖啡饮品小吃。 营地最美的时间是落日5点。 可过夜露营，提供水电和柴火。可以篝火。 ‼️前提要是：大晴天大晴天，水的颜色才好看，落日才美！ ✅✅我们行程是一日往返，早上8点出发先去千阳湿地公园轻露营吃喝。下午去马道口营地围炉煮茶看日落。 晚上9点到家。行程有些紧张，比较累。 建议安排2日游更休闲轻松。 🚕🚕两日的话具体行程建议： 1️⃣第…
候补号从8066 ➡️4345 ➡️4267 ➡️4162 #马拉松 #西安马拉松 #西马候补
护航兰马，一路“警”相随#聚焦兰马##2024兰州马拉松##兰州马拉松#兰州身边事超话 L兰州公安的微博视频 ​
华灯耀迎泽，奔跑迎太马。迎泽大街用全新面貌欢迎四方跑者！#2024太原马拉松##太原马拉松# L太原马拉松赛的微博视频 ​
坏消息是，人家已经跑完了#太原马拉松2024
欢迎大家来36号窗台领取号码布#马拉松 #志愿者 #兰马
欢迎焦安静参加2024太原马拉松！#焦安静# #马拉松# #马拉松比赛# #中长跑# #太原马拉松# #马拉松# L热血体育时刻的微博视频 ​
黄河Plus全程直播！2024太原马拉松9月22日开跑！#2024太原马拉松##太马倒计时##迎泽大街# L山西综合广播的微博视频 ​
黄河Plus全程直播！2024太原马拉松9月22日开跑！#2024太原马拉松#太马倒计时#迎泽大街 L山西影视频道的微博视频 ​
回复@毛毛98201:3月17号当天汉中佛坪有一场马拉松，这些选手比赛完以后要回西安，所以就没有票🎫了，我都是等了几天，才候补上的//@毛毛98201:没啥人吧，有啥火的呢
回来参加太马的主要一个原因是今年的线路有新的升级和变化，焕然一新的迎泽大桥，太原火车站出发，承载了太多儿时的记忆，再加上不久前黑神话悟空的加持，山西终于接住了这波流量，包括政府也非常给力，诚意满满，非常用心，看看明天太马能带给跑者哪些惊喜？#太原马拉松##2024太原马拉松##即刻开跑# ​
婚礼办完啦，现在终于可以静下心来慢慢回忆自己从备婚到回门宴的点点滴滴。现在回看，才发现缘分这个东西真的妙不可言。跟买房买车一样，很多方面我们最终都是选择了自己的第一个洽谈团队或者个人。而主持人我们有且只看了一个并立刻选择了他-彬杰。偶然看到小红书推荐的一个婚礼小视频，他用了一首诗缓缓引出婚礼主题和新人的故事，没有一点刻意的感觉，非常自然。好感度立刻up up up，这就是我们想要的婚礼主持人的类型。随即跟他沟通档期和价格，整个过程非常爽快。五月中旬他开始主动约我们见面了解我们的故事，第一次见面讨论婚礼流程，我和先生还有点担心会不会像参加interview的感觉，但没想到我们竟像是和老朋友喝酒聊天一样轻松愉快。他在我们风雨交加的仪式上说“和一个性格稳定的人在一起，每一天都是风和日丽”。但其实他给我们的感觉也是那个生活中性格稳定的人。最妙不可言的是，他建议我先生仪式前可以编一个草戒指在仪式用…
火辣的太阳阻挡不了跑者的热情，太原欢迎每个远道而来的跑者，免费打卡周边景点，我在片尾给大家总结了3家好吃的晋菜门店......#2024太原马拉松# #特步# #山西文旅# L亚平宁的amazing的微博视频 ​
获得2024青海省田径锦标赛男子成年组5000米冠军🏆，场地赛终于拿到金牌🥇啦！圆梦了#太原马拉松##衡水湖马拉松# L马拉松武明瑶的微博视频 ​
激起了我的斗志，来年再战@运动薯 ootd：🕶️powster 🩳outopia 👟 特步160x 6.0 #太原马拉松 #太原马拉松2024 #开跑就是马拉松 #全马 #运动女孩 #脚下就是跑道 #大家运动会 #跑步 #享受运动带来的乐趣 #开跑就趁现现在
2024太原马拉松奖牌亮相！报名倒计时2天！ 奖牌设计紧扣奥运金银铜牌的主题，一改往日的奖牌统一色调，将全程奖牌设为雾金色，将半程设为古银色。 绶带则是自古红蓝出CP，红色为全程，蓝色为半程。 报名倒计时2天，预祝各位跑友顺利中签、顺利完赛，带走这枚特别龙年生肖奖牌！
激情马拉松活力新兰州2024兰州马拉松兰马安全完赛，兰州的人民都很热情，明年还想来#兰州马拉松# #燃动一夏# 2兰州 ​
吉腾马术-小吉课堂 - 作为马主和马术爱好者，需要对马的体重有基本的了解，才能确保马匹的健康和训练效果。以下是一些方法和标准，可以帮助你更好地判断你的马是否处于理想的体重状态： - 🌟 马儿体型观察：走过去，轻轻拍拍你的马儿，看看肋骨是不是太突出，或者被一层小肉肉覆盖得看不见了呢？这可是判断体重的第一步哦！ - 👋 触摸法小秘诀：用你的手去感受马背和腰，肌肉线条清晰又不失柔软，这才是健康的标志！ - 📊 体重指数（BCS）：不懂专业术语？没关系，BCS就是用1到9的数字来告诉我们马儿的体重是否刚刚好。5分是完美，太瘦或太胖都不是好事哦！ - 📏 体重与身高比例：记住这个小公式，成年马的体重应该是身高的10到12倍，这样马儿才能跑得快又不会太累。 - 🔍 定期称重：别怕麻烦，定期给马儿称个体重，记录下来，这样你就能掌握马儿的体重变化趋势啦！ - 👩‍⚕️ 专业咨询：如果你还是拿不准，那就找…
极品弗里斯兰小公驹 玩的就是高端，玩的就是品质 可办理护照，喜欢的大哥来#弗里斯兰黑珍珠 #弗里斯兰马的魅力 #阿拉伯马
极限的一天 旅行第4️⃣天 非常努力赶路的一天，路途时间7h左右 早上海拉尔出发—莫尔格勒河（未进景区，导航马背山，中途过了碰到车队聚集还没到马背山就观赏了一下，折返回国道继续赶路）—额尔古纳国家湿地公园—黑山头（最美边境公路G311）—满洲里（晚饭卢布里西餐厅，随后乌漆嘛黑观赏了套娃广场和套娃酒店夜景，远看五代国门） 莫尔格勒河，因为安排早上去，没有落日余晖的惊艳，加之行程紧张，简单看了一下，自驾车无法进入后游玩时间变长加之很多人都反映景观车运力不足要在风里凌乱，我们就取舍了一下，选择看一眼就走～ 额尔古纳湿地公园，开进去十公里左右的时候风光变得旖旎起来，副驾侧风景美绝，可以路边宽敞合适位置停车拍摄。相比之下景区内风景略逊色，观光车15元往返，门票60元，不买观光车票步行有点多了。买完观光车票，也需要步行过两座桥，白桦林大概三百多节台阶上罕达盖观景平台远眺。设计不合理之处，竟要原路返回…
即将开始我的第5次西马之旅，加油👏#西安马拉松
记录一下人生首马。 前半程下坡有多爽，后半程上坡就有多痛苦。全程拔高300米，在环山路里稀稀落落的加油声中PB#马拉松比赛
纪念一下第一张成绩单#马拉松##太原马拉松##2024太原马拉松##半程马拉松# ​
記錄順德杏壇馬寧一帶的今非昔比。
继前天被西马拒绝之后今天又被南马拒绝！ 三月同样被锡马拒绝！ 汇跑你是要闹哪样啊！连续几年汇跑的比赛都中不了，有毒啊啊啊啊啊啊啊啊啊#南京马拉松 #西安马拉松 #马拉松比赛
加油！
加油#2024太原马拉松# ​
家门口的兰马，半程142，安全完赛 前三公里扛旗慢摇，后边慢慢加速，整体感觉非常舒服，步频步幅也是自己舒服的数值内。夏训开始啦，加油吧！#马拉松比赛 #半程马拉松 #跑步 #兰州马拉松 #
家门口的马拉松比赛和爸爸妈妈一起跑了一次马拉松，虽然只是迷但依然很开心。这次看到好多带孩子的，下次带上娃再跑一次。加油💪#马拉松比赛 #传递奔跑的力量 #太原马拉松2024
家门口的马拉松拿着大喇叭为选手们呐喊助威#2024兰州马拉松##体育精神# ​
家门口第二场半马顺利完赛🏃今天是正能量满满的跑马 和朋友带着五星红旗🇨🇳一起跑步 朋友都说我扛着🇨🇳的时候跑得更快了信仰加持哈哈 相比上次跑马更累了 好在实现预期成绩225 ⌚️明年继续加油啦！#兰州新区半程马拉松 #半程马拉松 #跑步 #马拉松比赛
家人们谁知道2024 兰州wtt的门票什么时候开卖啊#乒乓球比赛 #wtt #王楚钦孙颖莎
坚持跑步一年半，第 7 个全马比赛！ 兰马没想到一报名就中签了，太给面子了 上一次去兰州还是 9 年前 这次提前三天到了兰州 去了甘南，走洛克之路-扎尕那-合作 🌟关于比赛 原以为身体可能适应的差不多没想到还是起猛了😳情敌了，差点反在赛道上！ 前面 10 公里都在正常范围内发挥，原以为是稳住配速，结果 12 公里左右的时候就觉得头晕 脚软绵绵使不上力气，呼吸略为困难 🥲 实在是跑不动 只能降速喘一喘，已经没有表情拍照！🥴只能一路吃喝边走边跑到终点🏁🏁🏁 后半程有点痛苦 不过值得一提的是 兰州人民的热情❤️‍🔥有被“吓到” 第一次参加到这么热情四射的马拉松赛事 黄河两岸的围观群众乌泱乌泱的 仿佛全市人民都出动来看这场几万人的狂欢🎉 完赛以后，志愿者以及 PC 蜀黍、小姐姐都包括现场所有的工作人员都非常的热情！😅 不愧是国内马拉松赛事氛围天花板！ 虽然成绩差强人意，但是我也已经尽力完赛了！😅…
坚持十点前睡觉有一阵子了，这几天都是4:20自然醒，慢慢喜欢上这种生活节奏。 鱼和熊掌不可兼得，晨跑虽然容易晒黑，但是与我而言每天都变得高效起来。 今天跟勇哥步频跑了8km 哇，这步频我惊呆了！跑比赛我也才有185-188 高步频跑起来确实轻松😎 收拾行囊，兰州见啦#兰州马拉松 #兰马之夜 #开跑就是马拉松 #我的运动日常 #我的日常
简直不要太萌了啊啊啊啊啊啊啊…>_<…彬儿还会戳戳脸 #人生四格 #riize #朴元彬 #追星 #萌#布栗子 #拉椅子 #拉椅子给你们花钱我好开心
简直不要太幸运！上午11点左右 熊猫家园的卫生间附近 突然从山上下来了四只金丝猴 很干净 皮毛很漂亮～ #熊猫谷 #金丝猴 #佛坪熊猫谷 #奇妙的动物
见你是真的不需要洗脸 我的小马会亲亲会贴脸也会抱抱 还会趴在你身上 叫他的话不管多远都会跑过来，它叫Leo，以后长大会是大帅哥 #马 #马术 #骑马马术 #草原骑马 #馬 #骑马
降速度， ​迎高温， ​战广元， 挨的惨！ 通过市体育局和文旅局两位副局长亲自带队到高铁站迎接半马专列能够感受到官方对这次半程马拉松的重视。 但遗憾的是赛事物料领取、赛道氛围、沿途补给站的缺乏以及比赛时间（应该延期举办或提前到07点开始）都还是有不妥的地方。 期待下一届能够更好！！！ PS：因气温突然升高，赛事熔断。还好熔断时候已经摸到终点，不至于上收容车，导致没有成绩。 ​#一张图证明跑马拉松的照片 #跑步 #跑步治愈 #马拉松训练 #因为热爱所以坚持 #我爱跑步 #半程马拉松 #马拉松比赛 #广元 #广元女儿节
交警晋源大队圆满完成“2024太原马拉松赛”交通安保工作 2024太原马拉松赛于9月22日上午07时30分，在太原拉开帷幕，来自世界各地的跑友齐聚太原。为了确保此次赛事圆满举办，交警晋源大队提前制定安保方案和应急预案，划片区、分路段，定人、定位、定责，确保赛事期间道路交通安全畅通、有序。 22日早6时30许，全体勤务警力在低温环境下，仍然精神饱满，恪尽职守。严格按照方案要求，准点进岗、准时管控。长时间坚守岗位，部分民辅警在完成比赛后，继续投入白天的交通管控，以高度的政治责任感、顽强拼搏的工作作风、扎实过硬的工作能力，全力护航2024年太原马拉松。保障了赛场秩序和赛道安全，圆满的完成了此次马拉松赛事期间道路交通安保任务。 这不仅仅是一场让广大马拉松爱好者热血沸腾的赛事，更是一场对太原交通的考验，最终向社会向大家递交了一份满意的答卷。@山西交警 @太原交警 收起d
交警迎泽一大队保障2024年太原马拉松比赛顺利开跑 2024年太原马拉松于今日正式开跑。比赛期间道路交通安全的畅通由交警迎泽一大队保障。大队高度明确工作目标，落实管控措施要求，确保赛事期间道路交通安全畅通有序。 本次马拉松比赛，我五中队辖区是重点，负责迎泽大街建设路到广场岗路段。全中队执勤民警、辅警在岗在位，管控路段、路口，合理摆放隔离锥筒，在桥东街北二巷、南官坊、桥东街、五一东街引导分流周边车辆有序绕行，全力做好赛事周边道路交通疏导工作。最大限度的减少赛事活动对社会交通的影响。 执勤期间，全体执勤民警、辅警警容严整、文明执勤，热情服务，为精彩的马拉松赛道保驾护航！ 收起d
巾帼不让须眉！不要怂，就是干，2024兰州马拉松正在进行中……#马拉松# L麒炜投资的微博视频 ​
今年“兰马”这样跑！与怡宝一起相约兰马5月26日，赛道见#一路相伴你我的怡宝##2024兰州马拉松# L怡宝的微博视频 ​
今年1月厦马始6月贵马终，上半年跑马活动结束啦！#厦门马拉松#渣打香港马拉松 #曲靖罗平花海马拉松#无锡马拉松#安阳马拉松 #亳州马拉松#银川马拉松 #兰州马拉松#贵阳马拉松
今年的运动赛事已超标完成✅ 原计划今年参加3次斯巴达、1次半马 现在已经参加4次斯巴达、1次半马并且PB 看到2024年任务清单🧾一个个被完成好有成就感✌️ ✨ 今年是跑太马的第3年， 本来是要认真备赛2个月 结果第一个月五趟出差都是在酒店跑步机跑 跑前一个月又遇到感冒😷+大量🩸的姨妈… 近期最远距离只跑过5km 结果半马前10km连续跑下来了 （有点小骄傲…啊哈哈哈） 这里还是建议大家要认真备赛！我后半程就很艰难 真的是又痛又爱的体验 超感谢我的跑步搭子🏃‍♀️和路边群众的鼓励 ✨ 到10km开始补充补剂、上洗手间🚾 （今年的补剂策略也帮了很大忙…晚点给大家分享） 每次快跑不动、就去边边跟大家击掌✋ 马上就又能量满满💪 去年差点儿被关门 今年跑进3h虽然不快 但比昨天的自己更好更快 已经非常知足啦☺️ ✨ 又痛又累，为什么还要去？ 因为“痛”，是一种对生命的刺激 更是一种证明活着的感觉…
人生第三场半马 破二了 太原半程马拉松——人生第三场半马 佛系跑者，没想到居然压线破二了感谢太原的好路线好天气，也感谢这个夏天曾经跑过的LSD和间歇 继续在佛系跑者的路上突破自我吧
今年第三场马拉松 前两场都是报的十公里 这场赛事没有安排十公里 所以只报了迷你跑（报完就后悔了 其实应该挑战一下半马！ 但五公里有五公里的快乐轻松无压力 完完全全享受赛道 一直在满场找摄影师求镜头哈哈 体验感也拉满了 感谢赛道摄影师们 这场给我拍的也太好看啦 接下来目标是明年报半马 坚持跑步 很有信心！跑友们一起继续加油 #呼和浩特马拉松 #呼和浩特马拉松比赛 #2024呼和浩特马拉松 #呼和浩特马拉松2024 #敕勒川草原 #五公里跑步打卡 #马拉松比赛
今年佛坪举办首届半程马拉松 好久没运动的我报了十公里来练练腿🦵🏻 带狗狗一起所以自驾往返 单程走高速三小时 如果高铁🚄就更快了 四十分钟就可以到达 佛坪是陕西省最小的县城 基本上骑小摩托不到半小时就能把县城转一圈 如此安逸的小县城 跑马拉松的氛围却异常的好 首先酒店都不涨价 并且提前一天工作人员会电联选手有没有需要帮助的问题 让人安全感满满 再来比赛当天感觉整个佛坪的人都来加油助威了 另外佛坪的熊猫元素真的很多 非常可爱 到处都是大熊猫🐼热米皮 锅巴饭 泡菜魔芋 腊肉🥩都是佛坪的特色噢～ 夏天来佛坪避暑真的是不二之选 #佛坪 #佛坪秦岭熊猫半程马拉松 #佛坪老街 #跑步日常 #西安周边游 #西安周末去哪儿 #周边游
今年兰马报名人数17.79万，只有4万人中签，干掉了13.79万的人，成为了幸远儿，却因为体检未过关去不了，原因是血压高了，NND，我是“白大褂高血压患者”就是见了穿白大褂的医生血压就高，自己在家测不高，真是无语了。#兰州马拉松2024 #兰州马拉松中签
今年兰马兔子没中，名单只认识上周南京仙马的舍友娜娜，难得中签的名额，我居然纠结要不要去了 好纠结啊！好纠结啊！ 兰州马拉松，我到底去不去 #马拉松兔子 #兰州马拉松 #中乔体育 #官方配速员 #兰州马拉松2024
9.21马拉松超级周末 你怎么选？ 听说太原马拉松今儿上午10:00开始报名，那咱就聊聊9.21同一天的那些比赛们~比如衡水湖马拉松赛啊等
今年是太马的15周年，今年 #太原马拉松# 诚意满满，亮点多多。哪个亮点让你印象最深刻？#2024太原马拉松# 今年太原马拉松哪个亮点让你印象最深刻？ ​
今年唯一的一次全马，准备不够充分，7月一次30，9月一次36，8月两次20，长距离练太少，30公里就崩了，36公里调整过来奋起直追，最终348完赛，差目标3分钟。回去加练，明年再战，目标340。 #太原马拉松2024 #运动无界限 #我爱跑步 #跑步 #跑步治愈 #爱跑步爱生活 #马拉松
今年唯一一场正式马拉松比赛， 半马1.52.55，把最好成绩提高了3分钟。 赛前不看好自己，总觉得准备不足。 但赛道就如同生活，永远没有完美无缺。 需要的是不轻易放过自己、不偏离目标的强者心态和笨拙努力，是夜色中的步履，是铁房里的热汗，是不为外界左右的自律。行不行，时间会给你答案。#太原马拉松2024 #跑步治愈一切
今年西咸新区的半马官网终于可以查到了，第一次跑马，能搞到二级自己知足了，不忘初心，还是好好静下来减肥有机会再跑个马拉松，比赛氛围是真的好#西咸新区半程马拉松 #半程马拉松
今日份的太原马拉松志愿者关于早上1：30起床：肿么感觉没睡呢，就起床了呢。关于2：30出发：哈哈哈哈哈，没见过凌晨两点半的太阳☀，还没见过凌晨两点半的校园啦。关于坐车遇见那个人：坦然，我又没做错，是你PUA我，你个大傻X。关于志愿者送水工的工作：我在半程的20km，也就是说距离终点差不多只有一公里的地方。一开始，我和孟是有一个自己的“摊位”，但是后来被老师拉去粘桌子，回来之后，“摊位”被占领，我俩和慧儿他们一起，运动员到我们。这里时，开始按部就班的工作，发现一个小小男生自己在一个“摊位”，我看那边没有阳光，就想着，让孟留在这里，我过去吧。居然这个男生是我老乡，哈哈哈哈，开始看到了一群热血的运动员们，他们只顾的往前跑，来不及喝水，感觉就是，当你奋力奔跑的时候 可能都不太重要了，重要的只有终点和起点叭。总之吧，今天挺好哒#2024太原马拉松# 收起d
今日上午10:00，南京银行·2024南京马拉松暨大运河马拉松系列赛（南京站）报名即将开启！9月13日截止。各项目额满抽签，抽签结果将于9月25日公布。 先抽签，再缴费，并采用「候补退出机制」，已中签的选手可以放心退出，未中签的选手也将拥有参赛的机会。 本届南马将延续30000人的总规模，其中马拉松项目24000人，迷你健康跑项目6000人。 ▌赛事日期：2024年11月17日上午7:30 ▌赛事地点：中国·南京 ▌起终点： 比赛起点：南京奥林匹克体育中心东门 马拉松终点：燕子矶滨江公园 迷你健康跑终点：南京奥林匹克体育中心东门 ▌竞赛项目及规模 马拉松项目（42.195公里）：24000人 迷你健康跑项目（约5公里）：6000人 ▌报名时间 2024年9月6日10:00 – 2024年9月13日17:00 ▌抽签结果公布时间：2024年9月25日 ▌支付时间 ：抽签结果公布后至2024…
今天，2024兰州马拉松组委会公布了完赛奖牌样品图，该项比赛将在5月26日上午鸣枪开跑！从图一可以看出，奖牌整体风格类似一个摩天轮，周边附带彩色祥云若干。以中心为轴，整个奖牌可以进行转动，很有地域特色！ 我们再看看2023天津马拉松的完赛奖牌，也是以摩天轮为总基调来设计的（天津之眼），与兰州马拉松的完赛奖牌有着异曲同工之妙。同时，两块奖牌都采用了长方形底座的设计，这样两块奖牌既能给运动员佩戴，还能作为装饰品摆放在任何平面上。 目前，国内一年的马拉松赛事大大小小有2000多场，完赛奖牌是否具有独一无二的当地特色，是众多跑友们非常关心的话题。这次兰州马拉松的完赛奖牌说实话有点让人失望，不能说是在完全复刻天津，但是这个灵感肯定与天津有关。 天津马拉松的创意是来自于这座城市的地标——天津之眼。那兰州马拉松的奖牌创意又是出自何处呢？ #徽章设计 #体育运动 #马拉松比赛 #兰州马拉松 #兰州马拉松…
今天不发酒，笑晕在太原马拉松！ #太原马拉松2024
今天参加新区马拉松🏃‍♀️PB啦 昨晚新区下了雨🌧️，今天早上天气很给力 很湿润，阴天，温度也很舒服，空气也超赞 大家的加油声始终没有停下来 自己不知不觉在这种热烈的气氛下越跑越快 虽然没有破2，但跑了2小时2分已经PB啦 跑前喝甜菜汁的时候，老公金句：偷偷喝兴奋剂，甜菜汁是赛事认可的兴奋剂呐 #兰州新区马拉松 #2024年马拉松🏃‍♀️
今天测试高德地图和悦跑圈，数据很准确。可以放心的在比赛当天同时开线上马拉松了。 再次感谢@高德地图 感谢@墨觉 #马拉松训练 #太原马拉松 #太原马拉松2024 #太马
今天晨跑5公里加力量训练 清晨的体育中心，跑完步再做几组力量训练，看到太阳升起天空逐渐明亮，喜悦的心跟太阳一起升起来了🌞 力量训练内容： 1.侧抬腿，5组✖️每组30个 2.深蹲，5组✖️每组30个 3.原地跑，5组✖️每组30个 4.原地提踵，5组✖️每组30个 #跑步 #我的马拉松备赛日记 #开跑就是马拉松 #晨跑 #力量训练
今天带你们走进佛坪这座美丽的小县城，探寻那些令人惊艳的美食。 📍佛坪，位于秦岭深处，这里不仅有秀丽的自然风光，还有着独特的美食文化。 💥佛坪三香，一道传统的佛坪佳肴。肉香、蛋香、粉香完美融合，口感丰富。热气腾腾的佛坪三香上桌，那香味瞬间勾起你的食欲。😋 🥙神仙豆腐，颜色翠绿，如翡翠般诱人。这是用一种特殊的树叶制作而成的，口感滑嫩，带着淡淡的清香。在炎热的夏天，来一碗神仙豆腐，清热解暑，让人倍感舒适。👍 🍲腊肉炒粉皮，佛坪的特色菜之一。腊肉的咸香与粉皮的爽滑相得益彰，味道醇厚。吃一口，满满的都是家的味道。💕 还有热面皮、菜豆腐等美食，每一道都有着佛坪的独特风味。 佛坪的美食，就像这座小城一样，朴实而又美好。快来佛坪，一起品尝这些美味，感受秦岭深处的独特魅力。💖 #佛坪美食 #美食探索 #秦岭深处的美味。
今天的开心和劳累 #秦兵小将 #马拉松 #西安亲子 #亲子马拉松
今天的路程比较远120公里，而且有很长距离的爬升所以天还没亮就出发了。出发前心理有点忐忑，毕竟是秦岭大山里，据说封路大车上不去，这前不见人，够不着村的，怪吓人的。 刚进山发现个招牌，这个年代还有铁匠铺？进山后就是一段坡度不小的爬升，直接挂小盘带大飞。沿途国道108，1425公里。此时海拔高度500左右。 进山后发现景色不错，一路不停的拍拍拍。大概7点半左右，到了陈河乡，有几个干部在迎接检查，停下来用保温杯的开水泡了面。 一路上基本都是沿着黑河爬升，沿途很多被砸坏的路面和落石，但每隔几公里都有个黄马甲维护的工人。修路不易，维护也不容易哦。 一路爬升，感受秦岭带来的视觉压迫感和山岭的巍峨。路边还有很多小瀑布，落下了汇合。 到了一个休息平台，感觉周围都是蜜蜂围着我，脚上还被什么东西咬了一下，还挺疼。这些小蜂就围着我一路不散。 大概中午12点，来到了板房子镇，看攻略有人说可以骑车住到这里。镇上的…
今天很荣幸带宝宝参加了宝鸡首届马拉松比赛 坚持跑完全程✊ 也是宝宝人生的第一场马拉松🏃‍♀️ 真的是非常有意义的一件事 #宝鸡马拉松 #马拉松 #萌娃日常
今天就来跟大家分享一下马六甲的避坑指南，不踩雷！🌟 虽然马六甲很美，但也有些地方你要注意哦！ - 1️⃣ 别被宰！小心景点附近的餐厅 马六甲的热门景点附近有很多餐厅，看起来都很吸引人，但价.格可能会高得吓人，而且味道不一定好！🙅‍♀️比如在鸡场街附近的某些餐厅，虽然位置方便，但很多都价.格偏高且味道一般。我建议大家多走几步去一些本地人建议的小店，价.格合理，味道也更地道！ - 2️⃣ 鸡场街的购物陷阱 鸡场街是游客必去的打卡点，街上有很多手信店和纪念品摊位，但要注意，有些商品的价.格明显比其他地方高，甚至有些品质还不如人意。🛍️如果你喜欢购物，建议先货比三家，再决定买不买。尤其是那种“限.量”字眼的纪念品，别太冲动，买了之后可能会发现其他地方有更便宜的。 - 3️⃣ 圣保罗山上的导游服务 在圣保罗山上，有些“导游”会主动接近你，提供讲解服务。但要小心，这些导游可能会在结束后要求你支付高额…
今天兰马还是一样没中，和小伙伴约好的一起去跑兰马，结果大家全军覆没哈哈哈，突然不想备赛北马了哈哈，没办法，去年的兰州马拉松给我印象太深刻了，我和至少10个朋友推介一定要去跑一次 感冒了好几天，福建又一直雾蒙蒙的下雨天，都不想出去运动也不想跑步，因为接下去也没报啥比赛了（只剩一个北京半程马拉松），我想可能是一个假的跑者 话说，兰马你中签了吗？搜索“开跑就是马拉松”，新赛季百份赛事陆续释放中，还有最后上车机会 #开跑就是马拉松 #北京半程马拉松 #这个模板有点东西 #想记录下此刻 #一起备赛跑马 #兰州马拉松你中签了吗？[投票]#
今天两件事，西马和宝马 西马开放报名了，等抽签 宝马新闻发布会，参加了 宝鸡在10月27日，西安在11月3日 尤其宝鸡，去年氛围感拉满 盲盒惊喜感超强，赛道PB概率极大 今年没有任何理由不去跑吧 下半年赛季，全马选宝鸡 休息一周跑个西安半马 再一周跑个阳羡50k 完美 #开跑就是马拉松 #西安马拉松 #宝鸡马拉松 #发布会 #跑者无疆 #运动 #跑步 #世界慢慢逛 #马拉松
今天拿到物料，太原马拉松准备亲子跑#到太原把身上的班味儿散散##2024太原马拉松# 2太原 ​
今天秋分节气。太原的天气格外给力，空气质量指数一级棒。2024年太原马拉松赛如期举行，全球马拉松爱好者4万人，齐聚太原，共享盛会。活动圆满成功，太原的知名度又提高了一筹 ​
今天上午完赛啦！#太原马拉松##2024太原马拉松# 居然没有摆渡车 又骑行了小8km 2太原·山西国际展览中心 ​
今天是被42.195KM教育的一天 ​出发时跟着330兔子跑25公里 ​完赛时被400兔子撵进拱门 全马真不是两个半马简单相加 人生首个全马，还是很开心 最后感谢小伙伴们加油助力 #奔跑的快乐 #起跑就是马拉松 #临泽生态马拉松 #稳步跑出圈 #马拉松 #全程马拉松奖牌 #全程马拉松初次体验 #人生首马 ​
今天天气不错，温度下来了，试试室外跑步🏃‍♀️，看看体力恢复怎么样，还是不错的，跑步机没白跑 跑的还是很累很渴很热，加油，下个月半马努力破2 努力跑的话我会瘦的吧，会出线条的吧 #生活要开心 #半程马拉松 #龙虎山半程马拉松 #记录吧就现在 #减肥减肥
今天听说佛坪被黑了，所以才来写了我这篇过期攻略，就说说我的体会吧……我们8.19去的，然后回来我就不停刷到小🍠的佛坪金丝猴，我身边都有好多问我的，所以这周末人爆了，这两天也看到很多过分的喂猴子事件，这让我相信峨眉派的猴子不是一天被逼疯的，所以今天去没遇到猴子的姐妹请把怒火全部向那些摸猴子，拽猴子尾巴，捏猴子蛋蛋，喂猴子吃巧克力，蛋糕，冰淇淋，辣条，薯片，剩饭等等的人渣，原罪不是猴子不是景区就是他们！！是他们害得大家没金丝猴看！ 复盘一下我们的行程👉🏻 两大两小西安~佛坪一日游，早8晚8🚄出行，没有特种兵，时间非常宽裕逛的挺悠闲的 👀👉🏻:高铁下车右手边就是去熊猫谷的大巴车，票价一人💰10车程40分钟左右，门票🎫陕西文旅惠民买便宜，带上下的游览车。 顺着入口上山走不了多久就可以看到金丝猴啦，注意⚠️不要摸猴子，尽量不要投喂金丝猴是叶猴，不投喂不会有遗憾，带着孩子去我们应该传递正确的行为也不…
今天听说熊猫谷的金丝猴上山了 很遗憾 但其实佛坪这座小城除了金丝猴还有很多 可爱的大熊猫 🐼 波光粼粼的江边咖啡店 ☕️ 陕南风味的老街 如果已经来了 或者已经订票 不如看看这些 也很值得 但是！真的没有想象中的凉爽！做好防暑准备！ #熊猫谷 #一日游 #佛坪 #西安周末去哪儿 #西安周边游 #陕南旅游 #小众旅行地 #小县城的慢节奏生活
今天突然想起看签 发现真的中了 于是开始准备生平第一次马拉松赛事 虽然只是半马 虽然之前没试过 但我还蛮喜欢跑步的 #跑步治愈一切想不开 #跑步让人开心快乐 #跑步是最好的解压方式
今天一下飞机，以为怎么机场的冷气这么充足，看了下室外温度15℃，差点没把我带走，我穿着短袖短裤和别人不在同一个季节里，临时去买了两件长袖，去领了个物资，发现那个排队的队伍至少排了1km（离谱），迅速领了个物资，去柳巷五一广场拍了个游客照，就赶紧滚回酒店了，明天希望安全完赛 #认领一条跑道 #全国跑者路书 #开跑就是马拉松 #太原马拉松 #太原马拉松2024
单方面评论下半马感受： 1、山西9月的天气已进入早晚温差非常大的季节，且9月也多雨，参赛包没有准备雨衣（即可御寒也可防雨），一大早几万人起点集结冻的不行，银行准备的开水给大家暖身体，还让大家在银行里休息避风。附近超市的雨衣都抢光了，全冻着等发枪。 2、人数太多，起跑前集结区根本进不去，参赛和看比赛的群众都在集结区栏杆外扎堆。 3、赛道可以感受到太原道路建设的很好，几万人全压大马路，除了刚出发路过一个鼓楼、迎泽大桥，剩下全程都是大马路、树、高楼很无趣的赛道，也领略不到古迹景致风貌。路线很偏僻，跑到快折返的位置都没什么吆喝的本地人了 4、补给缺乏，供应不断的怡宝饮用水，运动饮料也只在最后几公里看着有但是都没有主动倒，还是自己去拆箱拿的。补给只有白水！供应不断的白水！ 5、参赛包、完赛包的物资中规中矩，没有丰富，但有太谷饼、迷你瓶的醋和油 6、完赛后出来需要绕行非常大一圈才能到大门口出来 7、…
今天早上出去找吃的 没想到赶上了马拉松比赛 还是挺热闹的 群众性体育运动生机勃勃啊#都是跑步达人 #享受运动带来的乐趣
太原马拉松要不要跑？ 太原马拉松大家报名了吗？最近还在报名！想去跑的不要错过，太马是一个PB赛道（图三），蛮推荐各位跑友去体验哦~！ 我24年跑了太马，跑的比较保守，最后334完赛（目前我的全马PB是兰马跑出来的322），今年如果没有万一，我继续跑太马，不过太马和衡水湖是同一天，想PB的朋友看中签看取舍！ ———————————————————————————— 赛道：太马赛道爬升不高，相对而言很坦途（图八是我去年跑的爬升图），不过35km后会有一个小坡，想加速的悠着点 服务:太马的服务相对而言还行，不出彩但不拖垮，不过赛道补给不多（24年的感受），看今年会不会有所提升，但还可以，对于想追求成绩的跑者，可以忽视这点。 起点:今年的起点有所调整，从太原火车站出发调整到了五一广场，但经典赛道都在~ 直通：直通太马的有三类人群（图六），很荣幸我是直通的第二类，感谢太马让我继续拥有25年 比赛时…
今天怎么莫名其妙的补录已经结束了，官方说话这么不靠谱吗？不是说重新报名候补名额吗？到底还有没有机会了
金城好久不见，虽然是家乡的省会城市 但距离上次来兰州也相隔十余年之久 兰马的名气早有耳闻，这次来，带了点情怀与期待 从领物时志愿者们的激情营业 到开跑后观众全程热情不减的加油 不由自主的充满了能量向前飞奔 全然忘记了 1500+海拔的亚高原场地 于是…不到 10 公里心率已经骤升到 160 了 24 公里开始的上坡路段直接崩掉 索性佛系安全完赛，好好享受这座城市马拉松氛围 向每一位辛苦的志愿者致敬🫡 也感谢带来热烈氛围的现场观众🎉 目前参加的马拉松氛围与举办诚意最足的一场，参赛感觉太棒了，虽然跑崩了，但下次还要再来 #兰州马拉松2024 #马拉松比赛 #兰马#兰马奖牌 #开跑就是马拉松
金城兰州 热情如火 ～2024兰州马拉松 L庾淦荣-ygrong的微博视频 ​
金华马拉松-迷你马拉松，我的5周岁小孩哥跑完了6公里，真的很棒。人生第一次正规比赛。
金秋九月，龙城开跑！#2024太原马拉松# @我是小虾条条条 太原超话 2太原·金科清泉城 ​
金丝猴还是能稍微温顺点#金丝猴 #黔灵山猴子 #佛坪
进口奥尔洛夫 四岁公马 肩高155 仅此一匹，先到先得#马 #马术
近5w人的马拉松，开跑时候真的很热血 体育是一种精神，运动使人快乐。我们的领跑体验官焦安静🥈，赞～
近期，学校工作日益繁杂。我想要放空心思，做一些兴趣使然的事情逐渐变得困难起来。傍晚，我坐在校车上，问张老师的账号做得如何？他说进展比较顺利。张老师在上月下旬开始尝试自媒体创作。他不求获利多少，单纯是对阅读的偏好。 当他告诉我想法时，我觉得这件事情是能够办成的。我们对一件事情的热爱程度决定了坚持的时间，而时间的长短是评判结果的重要标准。我也给学生们经常讲道：“若有恒，何必三更眠五更起；最无益，莫过一日曝十日寒”，便是这一道理。 我问他晚上是否约饭？他反问我想吃什么？我向来不是一个有主见的人，于是又把决定权交到了他的手中。他思索片刻，问我吃剪刀面如何？我说没问题。清人张潮在《幽梦影》里写道：“能闲世人之所忙者，方能忙世人之所闲。”我觉得，越是在忙碌的世俗生活中，越要寻得一方心闲的净土。 他跟我在香湖湾下车，我们在辛家庙出站。他感慨：“我先前也在辛家庙居住，我们的距离仅有几栋楼房，但是直到现在…
近期撞马事故频发，先有坝上，后有太师庄，户外野骑遇到过不少新手，都说场地练习太枯燥无聊，不想花冤枉钱，就只想去户外上马就跑，策马奔腾那种。你真是花了zui少的钱，骑了zui快的马，你是真着急投胎啊！#骑马 #搭子 #骑马马术 #户外 #野骑 #草原骑马 #坝上草原 #骑马去野 @薯条小助手 #涨粉涨赞用薯条 #周末去哪儿
近日，作为世界田联金标、中国田协金牌的“双金”马拉松赛事，2024太原马拉松赛正式开赛并圆满收官，多位选手打破赛事纪录。今年的太原马拉松赛不仅在参赛人数上创下了新高，还在赛道上优化升级，“玩出”新花样，同时在赛事转播、赛事体验、配套活动及服务保障等方面也实现了全面飞跃，为全球跑友带来了一场精彩绝伦的马拉松盛宴。O网页链接 收起d
经过几个月的准备，终于成行， 以龙之名，拼尽全力， 目标：每场有LayD，每场有得分，每场失误小于2～ #极限飞盘 #快乐都是飞盘给的 #AOBUC2024 #西安飞盘#西安飞盘生XUS
经过一个夏天的沉淀，从首马315跑完整个人难受得一塌糊涂，到这次能够稳稳当当给@肥光 完成316私兔的任务，到底还是能感觉进步了不少，一场马拉松也增加了我继续突破的信心，继续加油！剑指310！ #太原马拉松
精品弗里斯兰，八岁扇马身高1.72米，调教成熟胆子大任何东西都不怕，会拉车，可骑乘，难得的高品质。#盛装舞步 #弗里斯兰马 #弗里斯兰黑珍珠
纠结纠结，还是放弃了。 上半年去兰州回来去了西安， 今年时间和钱包都不允许去太远了 继续等北马
太原马拉松 TT太快了，根本拦不住 昨晚睡觉前看了一眼朋友圈，TT想跑PB 正好我来长距离训练，必须拉他 就是前面远高于目标配速，太激进了 怪我太菜，带的不稳@奔跑的TT 下次一定 PS:太原菜真ning
九牛牧业·2024太原马拉松赛将于9月22日在太原火车站鸣枪起跑，参赛规模40000人。赛事由山西省体育局、太原市人民政府联合主办，中国田协担任技术认证单位，山西省田协、太原市体育局承办，山西省、太原市各相关单位联合协办，开承体育独家运营推广。 从迎泽大街出发，全半程选手经迎泽大桥后跑向滨河东西路，终点为晋阳湖国际会展中心，一路上领略“千年晋韵，锦绣太原”的独特魅力，迷你、亲子跑终点设在望景路。赛事延续世界田联金标赛事、中国田协A1类赛事高规格办赛标准，邀请34位世界级精英运动员参赛，让今年的比赛看点十足！ 体讯汇流的微博直播 2024太原马拉松赛 收起d
九月和秋天💙#2024##太原马拉松# 2太原 ​
就这飞扬的发型，小孩哥也是拼了#全民健身季##太原马拉松##2024太原马拉松# ​
橘子不是唯一的水果祝大家明天都能安全完赛#2024太原马拉松# ​
据说参加太马的朋友都在迎泽公园集结了～～ 不过汾河公园沿河跑道也是绝美的，🈶舒适的橡胶跑道和美丽的汾河秋景，还有河里可爱的鸭子🦆🦆 外地跑友们有机会一定要去体验下💗💗 领完赛事包，还可以🈶各种小游戏，一下子带回到学生时代运动会的感脚，飞盘，篮球，接那个变态的棒子，乒乓球，然后我们不知不觉（连玩带捡）集了10张消费钱还抽了可爱的小礼物，简直太开心了🥳🥳 #太原马拉松2024 #太原马拉松 #玩转太原马拉松
卡司 翟松 胡迪 钟舜傲 郑艺彬 郭嘉轩 返场 钟舜傲/郭嘉轩 - 得想个办法把小钟老师焊在卡拉马台上 别人都可以换但钟伊万必须在台上 宗法1没人鼓掌这是现实生活中会发生的事情吗🤧 宗法2在3怀里落下的那一滴眼泪不允许有人没看到 12的无足鸟震撼到了 情绪好满 但23的衣柜里却像水和油一样无法相融 两个人的衣柜里断句完全不一样💔 之前只看过嘉乜 觉得花乜好正常…完全不同的 非常强势掌控全局的乜 发作和一派胡言的声压也非常强势的…只是原来乜对我来说很吸睛 但花乜就没有那么印象深刻了 🍪在这一组里的唱真的是 格外格外的弱😅 - #音乐剧卡拉马佐夫兄弟 #翟松 #胡迪 #钟舜傲 #郑艺彬 #郭嘉轩
开启极限备赛 目标 安全完赛 #马拉松 #西安马拉松 #2024西安马拉松
开心的一天💕 解锁太马新赛道、认识了新朋友、见到了老同事 半马成绩：去年2:31🆚今年2.19～ #半程马拉松 #一起跑步就是我们
开心兰州早餐跑 跑过读者大厦跑过水车 跑过黄河 跑过中山大桥 晨跑兰州，感受兰州 跑完一杯冰美式，舒服了… 别等了，没必要 #晨跑 #兰州马拉松 #兰马之夜 #开跑就是马拉松 #认领一条跑道 #脚下就是跑道 #开跑倒计时 @兰州马拉松
看背影猜猜人，这是哪位马拉松高手？跑步超话#太原马拉松##2024太原马拉松# 2太原 ​
看到镜头里壮阔的山河，大面积的植被，史记的古建，还有大家热啊太原的心情。 啊。就是解说的稍显不足，槽点不少，应该配一个太原主持人，辅助一下。毕竟这么权威的媒体，这么正面的宣传。 感动，哭😭就完事了。 #我的健康生活 #太原骑行 #太原旅游 #太原汾河 #太原马拉松
看到老公猴怒哈护妻 看到老婆猴爱子心切 看到猴生百态 相亲相爱 还请大家只观看 不投喂 不摸头 佛坪 可冲 #西安周末去哪儿 #遇见野生动物的奇妙时刻 #大自然 #奇妙的动物 #徒步丈量世界 #游玩 #去哪儿 #佛坪熊猫谷 #佛坪旅游 #佛坪
看到照片 真的拼命打赏兰州马拉松的摄影师 先打赏完摄影师下一篇再来聊兰马 #马拉松比赛 #兰州马拉松 #兰马 #我爱跑步
看了好几个吐槽的，反之觉得应该反省复盘下自己，说的是自己，太原总体感觉还是很不错，如果打分那就给7分，来之前没有了解赛事级别是怎么样，也有听说过很不错，在公众号的宣传感觉也很给力，铺天盖地的。 疫情时候有中签本来也想来跑一次，后来也没有机会来，这次来想顺便玩下周边想去的地方，山西还是是个好地方呀，现在的热度也火起来，希望也越来越好。 再说这次的马拉松，跑过10几个城市的全马，这个是第10几个，还没来得及算10几，如果要对比，太原还是没有太好，哈哈，但一场马办下来，太原的水平也相当不错啦。最大诚意好几个景点免费，很值回票了。 跑马赛道,天气十分重要，前半程体验观众十分好热情，气氛也很好。但是后半场寥寥无几，终点气氛也没有特别好。可能我后面跑太累了，没有留意。 赛道真的感觉一直在爬坡跑坡，虽然没感觉但心率爬坡高，但是真的好多坡，赛道并没有很好跑啊。 天气就很给力，体感很舒服，虽然开始也很冷，…
看圈起来的地方！我一把上去深情的摸你的脸！结果告诉我这里不能碰！我一上去腮帮子一顿撸，边撸还有一堆话！合着在自作多情！#马术 #骑马 #骑马看世界 #马术障碍 #马术日常 #马术知识 #马 #100个骑马女孩 #大家运动会 #马术俱乐部 @户外薯 @生活薯 @运动薯 @生活薯
看装备就知道，美女的私兔很专业#兰州马拉松#马拉松 #中国马拉松
考延安大学的马理论真的太好了，两人间，独卫，学校的设计也超级棒，欢迎大家报考！#马理论考研 #考研 #延安大学 #延安大学马理论
靠着超萌外表和“胡说八道”的制作过程，绒馍馍在这个夏天超出圈，那来西安还有哪些毛绒文创是必打卡选项呢？都在这儿啦⬇️ —————— 🧸绒馍馍&馍问题（P2&P3） 铛铛铛，绒馍馍驾到，统统闪开～～～就是这么可爱，有点不知道从何下嘴 🧸干啥都橙（P4） 吃完肉夹馍，肯定得来瓶冰峰哇！不只是汽水瓶，更能直接开瓶🍻 🧸塔宝&小塔宝&塔大舅&塔二舅（P5&P6&P7&P8） 他大舅他二舅都是「塔舅」，来西安买塔舅都是「外甥」我们洋气着呢，my name is tajoo～～～ 还有粉色版滴～ 🧸唐妞（P9） 出身陕历博的大小姐，不需要A4腰，浑身上下都是大唐的自信和风华 🧸猫猫神（P10） 拜见猫猫神🐱原型是大兴善寺大黑天门口的猫兽石造像，头顶早已被来祈福的人们摸得溜光水滑了 🧸墙墙&墙师（si）（P11&P12） 西安你是带不走了，要不带块儿「城墙」走吧～蓝色可爱，灰色耍宝，要什么强，我滴「墙…
科学展示！从这张骨骼图可以看到，如果向前趴（⚠️这里趴的定义不是速度赛马或者障碍或者一些民族骑法用来减轻马背负重的前倾骑坐，前倾骑图三坐的重心还是在臀腿部，一个检验的方法，前倾骑坐的人可以凭借核心自我回正，甚至可以在踩着脚蹬在不同的步态下站起来，前趴不可以）而是因为不平衡或者内心的紧张出于自我保护，想要把自己团起来或者在抓鞍子的前鞍桥什么的.请大家看图中骨哥，第二张画了横竖坐标，可以看出人的重量在右⬆️象限，集中在马的前端，那么这给马的后肢让出了很大的空间！这样子会造成马的不平衡更往前冲，或者因为背部不舒服干脆撂一个。关于速度赛马其实就是蹲在马背上，这也是平衡的。一个终极检验方法，图三图四的站在地面是可以实现类似的姿态的，如果是图一骨哥这种，不知道有哪位可以站在地面呈现这个姿态不摔跤的。 #马术 #骑马 #户外运动 #盛装舞步 #场地障碍#马上过夏天 @户外薯
磕磕磕大磕特磕！（谁是谁的爹系列，那今晚tcp岂不是超级加辈哈哈哈哈哈哈哈）#赵凡嘉 #郑艺彬 #心动嘉彬 #卡拉马左夫兄弟音乐剧
可能是上次运气不好五月天的位置太山顶💔 所以这次运气攒到西马第一次报名就中签❗️ 作为迪士尼编外公主装备当然得有迪的元素啦 🐰思来想去选了又选还是决定穿朱迪警官（补偿我没去上迪过万圣的遗憾） 😂不跑不知道 欢乐跑真的太欢乐了！F组真的是西马氛围担当！ 路上碰到了奥特曼 恐龙抗狼 小绿人 大雁塔等显眼包们～ 很多人都认出了我的兔子警官（害几个小哥哥误以为我是配速员） 感觉过得好快和邻居姐妹搭子聊了聊天 拍了拍照就到终点啦 一路上都有热心的观众加油呐喊 相互鼓励跑的更起劲儿了 西马的参赛包很用心 奖牌也很好看 祝我大西安越来越好！ 🎵《人生马拉松》 ​愿到最后我知 锻炼里的意义～ 用一首Eason的歌词结尾并祝愿我们明年半马全马中签✌ #西安马拉松 #欢乐跑 #朱迪 #不如跑步 #人生第一次马拉松
可能太兴奋， 一夜没咋睡。 🏃🏻🏃🏻🏃🏻🏃🏻 兰马不愧是双金赛事， 看到那么多人跑马， 我:长眼👀了。 🐴 拉拉队&兰州市民热情度: 给九十九分，一百分怕骄傲。 在16km处右脚内侧一落地「刺刺的疼」 但是听着拉拉队一声声喊「加油」 很有氛围感，桥上，跑道两侧 他们真的很卖力 也是能力有限， 最终154完赛。 🐴 赛事服务:领完赛包小哥喊「姐」 那种調听起来，就像是亲姐一样 友情提醒: 亚高原跑马，第一次来跑还是不要以pb为目标。 安全完「玩」赛就好。 #兰州马拉松 #PB新城迹 #开跑就是马拉松 #燃动24小时 #马拉松 #我的运动日常
可以参加半马 或者5km跑#马拉松比赛 9月份开练习！！！
氪金买了最好看的几张图片 人虽然已经在工位上了 但是，心还在兰州 好像是一场梦一样 梦幻且真实 真的不敢回忆昨天跑步的氛围 兰州人民实在太热情了 用“万人空巷”这个词一点也不夸张！ 谁能想到一个城市的一次马拉松比赛 能引来两旁数万名观众来加油助威 这么热情兰州人民离不开兰州政府的大力宣传，志愿者们的热情参与 和市民们的支持和欢迎 栏杆两边甚至天桥上都没有空隙 全部占满了观众 全程21公里到处都是观众！！都在为选手加油💪 还有气氛组热情高歌 太嗨了！热情到哭了！ 我相信没有人会不喜欢这样的氛围！ 也没有人不喜欢兰州！#我爱兰州我为兰马助力 #半程马拉松 #马拉松比赛 #跑团 #跑步#兰州马拉松2024#助力兰马
太原马拉松完赛！ 给摄影师加鸡腿，拍出来一张我的人生照片了。 太原马拉松很好，可我疏于长距离训练，跑出来个人PW成绩。 但是作为首次来跑步的伙伴 还是希望太原主办方可以在后半程多一点点补给；还有最后的医疗保障喷雾也都没有了，导致大家一点怨言， 还有起跑时40车以后非常拥挤，来往都有人，但是都有点担心踩踏。希望后面还有机会再来跑，太原👋#一起跑步就是我们
快一年没咋跑步了，这个成绩我已满意了哈哈哈哈。#跑出最自由的姿态 #一起跑步就是我们 #生命不停运动不止 #越跑越青春 #都是跑步达人 #一起来跑步 #跑步爱好者 #跑步让人更健康 #跑步的力量 #跑步
昆马市区起跑！感觉非常的好！ #昆明半程马拉松 #春城昆明 #悦跑绿意繁花阅享春城印记
昆明半马，是我参加过的数十场马拉松中，见到上收容车最多人的比赛。 之所以能见到，是因为最后那个长达4公里的折返，也因为我跑得慢。 虽然夏训了但不系统，上了高海拔，抬脚提速，心率就顶到160+。 于是过了7公里以后，几乎是在走的。 亏了是半马，但能力不够，也别轻易上。 市长成绩很牛，听说跟我老领导是好朋友。 马拉松就要跑城市，跑上下班开车走过的马路，跑地标建筑，跑历史当下和未来。 所以，东风广场，赶紧未来吧。 #昆明半程马拉松 #昆明半程马拉松2024 #跑步
来恩和，除了做列巴，住木刻楞，骑马也是必选项。 恩和马场分为两部分，其一是官方设立的马场集中地，其二是兄弟马场。 官方集中地是恩和后山下面的一大片空旷场地，来骑马的私家车停在这里。各大马场在这里设置营业点，一个个的小棚子，挂着骑马项目和价格牌，架子上是骑马防护装备。游客在这里选一家马场报名项目，等着马师统一组织安排。项目有大小圈、五项穿越、深度穿越等。最流行的五项穿越价格在300～500不等，这边的马场都有保险和防护装备。其中乐驭马场在小红书上最火。 兄弟马场没有在官方集中地，小红书上看到说他们没有防护装备，我们带着孩子因此没有过去。据说五项穿越的价格200元，但路线是老板自己开发的，跟官方集中地各大马场的路线不一样，官方这边的路线是绕着恩和后山走一圈。 我们住在恩和普希金民宿，老板推荐我们去了骏骐马场。下午两点离开根河布东霞鹿苑，车程三小时，五点到达恩和。先办理入住，在民宿吃了晚饭，7…
来广马遇到了苏炳添，他居然认出我了，好激动！ #广州马拉松 #苏炳添 #开跑就是马拉松
来兰州要跑马 当然也要吃当地的美食啦 一口大蒜一口肉 真的香呐 #兰州 #兰州马拉松 #兰州美食
跑出的每一步都是对家乡的爱 本命龙年的我回老家龙城【太原】跑了一场马拉松 目标是跑进320，但其实自己心里知道今年的夏训非常不系统，强度训练课是一次没去跑，再加上各种比赛穿插其中，身体状态起起伏伏小伤不断 可是当跑在修葺一新，双向十车道，被誉为“小长安街”的迎泽大街上时，配速真的不自觉就快了，而且要比预期快不少，这是不对的。 但随着熟悉的五一广场、迎泽公园、大南门从眼前耳边略过，在这里出生长大生活了18年的我，已经不在意什么心率和配速了，就想很自在地奔跑，奔跑在家乡的路上！ 其实个人感觉来说，太原马拉松的赛段呈现一种先易后难，尤其是跑到15km从柴村桥折返回到滨河东路的时候，尤其是这里不算闹市区加油观众和摄影师都比较少，在东路要跑19km才能再过河，是一个漫长的大直道，然后好不容易到了35km也是最累最容易崩的时候各种上下桥，最后回到滨河西路，就在这里意外发生了哈哈哈~ 我是真没想到滨河…
来马舍看看我的宝马🐎 #马 #马术 📍蓝调国际马术俱乐部
来太原当然要打卡晋祠文物荟萃 古树参天仿佛穿越到了古代中国的古建筑🏘️从来不会因为时间的流逝而消逝#太原马拉松##2024太原马拉松# ​
来西安的朋友们除了欣赏一下古都的景色以外 也要记得品尝一下当地的特色美食💥 那一定就是洒金桥走起‼️ 这边吃的真的好多，土著早市美食天堂💗 一条街吃下来真的太爽了🥰 - ✅ 马文章胖子甑糕(洒金桥店) 记得得早上早点来 五元一份，份量特别足 有枣泥，蜜豆和糯米[礼花]甜甜的，我的爱💓 · ✅ 回坊刘明柿子糊塔 · 刘明元宵 刚炸出来的时候金黄流油💗 外皮焦脆，内里软嫩 热乎乎甜丝丝的还便宜，一定要尝尝✨ · ✅ 老马家香酥牛肉饼(香米园店) 饼皮酥脆，肉馅软嫩 一咬就爆汁，满满的牛肉香气🥩 · ✅ 刘信牛羊肉泡馍小炒(回民街店) 到他家来吃小炒泡馍最好不要赶饭点来，人太多了[大哭] 泡馍和小炒都好吃，馍吃起来特别入味💦 · ✅ 清真李唯一优质肉丸糊辣汤 料给的特别足，肉丸口感紧实q弹💞 是那种比较粘稠的胡辣汤，辣辣的很美味💯 · ✅ 志亮灌汤蒸饺•清真(庙后街店) 外皮特别薄，一口就吃到…
来一场说走就走的旅行 在这座人少便宜的宝藏佛坪县 我被棕色大熊猫🐼迷住停下了脚步 在秦岭森林里和羚羊🐏漫步，看漫花开放. 佛坪两天一夜攻略🗺👇🏻👇🏻👇🏻 〔出行建议高铁西安直达45min，住宿推荐在沙窝村〕 Day1🌞 秦岭人与自然博物馆——>沙窝村百亩花田——>熊猫繁衍基地——>妖精潭和羚牛潭——>佛坪老街 👉秦岭人与自然博物馆:位于秦岭山脉森林附近，近距离感受原始森林的神秘，共有12展板和1处模拟生境，有着300多处动植物标本，亲子科普学习好去处 👉百亩花田:位于沙窝村，这里山环水绕，自然环境优越，气温舒适，蓝天绿树，鸟语花香. 👉熊猫繁衍基地:近距离学习熊猫🐼繁衍的相关知识，巨巨巨可爱的熊猫🐼宝宝向你走来 👉妖精潭和羚牛潭:秦岭的天然氧吧，碧水清幽、绿意盎然，置身其中，尽享静谧闲暇时光~ 👉佛坪老街:佛坪老街，超适合安顿以后的夜晚漫步，超适合打卡拍照📸，真的好看. Day2🌞🌞 熊…
来之前还在想能不能遇到小马哥，结果刚到门口就看到小马哥从车上下来！第一次见到明星有点激动哈哈哈哈小马哥人超好，还有幸骑上他的爱马拍照。 最后在大草原上骑utv，看落日，美不胜收！！完美的一天啊啊啊啊！！#马杨马君妍 #爸爸当家 #荒野牧场
来自三十岁定的小目标 想跑一次马拉松 本地的马拉松没中签 被奖牌吸引，来到了崇礼 崇礼挺冷 把东北人都冻到了 地方挺荒，不过景色还是挺静谧的 首🐴还有个小🐴摆件（提前预约，rmb30+） 奖牌确实很好看，分量也足 里面有一块雪如意可拆卸作为吊坠 （官方说是金的） 整场马拉松还是很兴奋的 虽然没有那么多围观人的加油鼓劲 但是跑者们自发的加油也很让人兴奋 跟财神爷拍到照了！还送了我一块金币巧克力！ 今年会不会让我发大财 还有参赛前认识的配速员弟弟 @爱跑步的臻弟（跑友互关） 神奇的相遇，也传授我不少跑马经验 一路顶着小雨 鞋跑精湿 那也开心 耶✌🏻 30的小目标完成了😁 赛后我还去爬了太舞小镇的山坡 动力就是爬上去就可以免费坐价值100元的缆车 真是差点给我自己爬哭 看着不高 趴了我小一个点儿😂 本想爬到山顶拍一个俯瞰图的 结果爬到山顶是大雾 我就当我自己爬到云朵里了叭 下来必须补充一下体力…
兰大版渔光曲！ 装入我的舞蹈收藏夹～ 兰州大学艺术团舞蹈队yyds！ #迎新晚会 #兰州大学榆中校区 #兰州大学 #舞蹈 #渔光曲
兰马，又一枚好看的奖牌🏅️到手👏 我的亚高原马拉松完美结束🔚 也许在兰马想PB很难， 但是兰州的热情绝对超乎你想象‼️ 兰马，明年我还要来[握手][胜利] 感谢兰州人民，感谢@兰州马拉松 ，感谢@薯店长 @运动薯 #马拉松比赛 #兰州马拉松
兰马pb后，好运接二连三地来，柴古50㎞组别也中签啦你们中签了吗？评论区约起来，交个朋友一起跑#柴古唐斯 #柴古唐斯括苍越野赛 #2024柴古唐斯#兰州马拉松2024 #开跑就是马拉松 # ​
兰马安全完赛，被兰州人民的热情感染，重回赛道，依旧热爱。#兰州马拉松 #马拉松
兰马安全完赛人已返西安 离开时特意买了各种酸奶 好喝不贵…… 关于兰马小作文明日再继续 #酸奶 #有想法轻松发 #超好吃 #好吃没压力 #兰州马拉松2024
兰马不等于难马，今天天气给面子，全程都不晒，但进补给站浪费太多时间，还是在2小时边缘挣扎。 今天的兰马解说员好棒啊，开口就是满分作文的水平，终点不意味着任何，不管是马拉松赛道还是人生的跑道，站上起点那一刻，你就准备好了。 #半程马拉松 #马拉松比赛 #马拉松训练 #我爱跑步 #跑步 #兰州马拉松 #不如跑步 #跑步日常 #开跑就是马拉松
兰马参赛包，找不同，哈哈哈，一定比你们多了点东西#兰马 #参赛包 #即将开赛📢
兰马成绩出来啦，对于能在亚高原，海拔1500米的兰州PB，咳咳，还是开心的，哈哈哈哈 刚报名全马后，之前因为跑量少，状态也不好，一直想破4没完成，这次就想给自己定个破4的目标（胆子还真大，敢在兰马给自己定目标，哈哈）定完对于月跑量120左右的我，后悔的要死，这次认真跑完全程PB，又开心的不行。 这次兰马PB，还是因为有“备”而来，谢谢@沈乌贼 ，我顺便把破4的目标说了，要一份课表，没想到乌贼真诚认真的可怕，提醒我，亚高原，兰马要跑好，就得练，给了我一份“狠”课表，月跑量直接嗖嗖上升，中间周三穿插了花式变强间歇，告诉我这样训练的逻辑，然后给我说：你就这样跑，兰马你就会变强。好嘞，自己定的目标，自己只有练…一个能给+一个肯练=兰马目标达成（虽然破4并不难，哈哈哈）……谢谢乌贼的利他主义，真诚，撇脱（四川话，就是干脆，哈哈） 所以，还是得给自己定些目标，保持新鲜感和挑战，这不万一实现了呢，总之…
兰马初体验 #起跑兰州#PB新城迹#兰州配色#最佳常跑鞋#燃动24小时#飞影PB4
兰马倒数第十天，今天跑了个5k e速，2k m速，2k t速，1k i速。共计十公里 看兰州比赛日天气预报温度还是很飘忽，但愿是个适合pb的好天气。 #跑步打卡 #记录跑步 #跑步治愈 #每天坚持 #健康跑步 #马拉松 #开跑就是马拉松 #兰州马拉松 #adidas #adios #想记录下此刻 #这个模板有点东西
兰马的背心由汉字“兰州”和马踏飞燕组成，可见中乔的用心，穿一件有家乡元素的跑步背心真心“满福”，作为兰州人第一时间下单#马拉松 ，希望能中签明年的兰马#兰州马拉松 #记录跑步 #我爱跑步 #竞速泳衣 #在路上 #用小红书记录点滴生活
兰马的观众是我见过最最最热情的 虽然自己跑的很拉垮 等我回去练练明年还来 #我要上热门 #跑步 #马拉松 #2024兰州马拉松 #跑步穿搭 #赛道摄影
兰马的赛道设计得真好，一路上感觉很少有上坡，基本上都是下坡，开心 天气也很给力，没有预想的那么热 奖牌漂亮，喜欢 #兰马 #马拉松
兰马定制装备包，惊喜呈现！ 「兰州城市配色」全套专业装备礼包 助力跑者畅快起跑！ 羊皮筏子灵感背包 &马蹄铁手机背夹 彰显西北独特地域风情！ #起跑兰州 #PB新城迹 #科技助力每一步
兰马定妆决赛圈，早上起来见分晓，纠结帝。。。速度不快，目标安全完赛。#马拉松 #跑步 #半程马拉松 #我爱跑步 #兰州马拉松2024
兰马飞天美女 跑姿全面分析 有一点后撩腿 整体动作不错 #跑姿 #飞天 #美女 #飞豹跑步教练 #跑步 #西安上门私教 #送髋 #上拉 #后撩腿
兰马氛围到底有多好？领物给你安排的明明白白#兰州马拉松#跑步超话 LRunner_老D的微博视频 ​
兰马给我的两次记忆， 大西北人民的热情好客， 两岸黄河畔的旌旗招展， 四万跑步人的策马扬鞭， 几十万观众的山呼海啸。 兰马的赛道除去高温和高海拔影响其实是比较好跑的，对于17km折返后，是很缓的上坡，沿黄河逆流而上，肯定是有一点坡度，但影响不大。大的起伏只有36.5km银滩大桥，兰马俗称的“绝望坡”也是很多跑者跑崩的地方。 高海拔带来的影响，也因人而异，对于我来说没有摄氧和呼吸困难的症状，最多就是跑完全马胸腔比平原地区紧一些。 比赛日这天气其实挺给力的，一反这周常态，阴天甚至还有点小风，10点前好像都没出太阳，因为有了预警所以基本逢站必补，每5km补盐丸，每10km补胶，多用海绵降低体温，也没抽筋的现象。 今年的兰马，从博览会物资领取开始，就有炸裂感，这种感觉依然保持到我完赛，真不愧西北地区唯一“国际金标”马拉松的名号。 回想一年前，在兰州1560米的海拔，首马跑崩，一年后我带着目标再次…
兰马吉祥物那必须先跑起来呀！ 🟢听说又一马难求了🔥我们快碎了..买不到限定皮我们也急死💨这次甘肃省博物馆与兰州马拉松的联名限定玩偶——“马小跑”限量发售，总数真不多且不会再补了，真的对不起只能先到先得了 🟢设计以甘肃省博物馆镇馆之宝铜奔马文创衍生IP-绿马跳跳作为主题形象，定格在全力奔跑的瞬间，同时一身马拉松运动装扮非常契合主题，也有祝福运动员“一马当先”、取得理想的成绩的美好寓意~ 🟢你看这奔跑的样子多喜庆，领跑兰马幸福指数飙升 祝马拉松跑友们在兰州玩得尽兴呀！感受我们火一般的热情❤️ #甘肃省博物馆文创 #兰州马拉松2024 #兰州马拉松 #马拉松 #开跑就是马拉松
兰马即将开赛 早上晨跑7公里右膝就开始疼 想起上周做的核磁共振还没出报告 登陆查看、整个人都不好了 很沮丧… 你的热爱，突然面临着不可抗力的分别。 想到今年10场马拉松的目标， 即将开赛的第6场-兰马 下半年最想跑的成马/杭马/上马/福马… 都说半月板不可逆 难道我的选择就只有早早挂靴？ 谁能告诉我， 半月板后角撕裂，真的就如网上搜索到的那样， 以后就要告别马拉松了吗？ 有没有康复的薯宝给我点信心 预约了医生 过几天去面诊 两周后的比赛我该不该放弃？ #马拉松受伤 #半月板撕裂 #马拉松 #兰州马拉松2024
兰马今年发的不是奖牌，是奖杯啊！ 作为一个兰州长大的娃，从今年奖牌公布的第一时间就get到设计灵感来自于兰州黄河水车，细节和配色上结合了敦煌飞天，视觉冲击力很赞！ 当我拿到完赛奖牌后发现，既然是黄河水车，那可不能倒着挂墙上，必须伫立在奔腾不息的黄河之上！正好今年丝带的兰州蓝色，也像一条河流（毕竟冬天的黄河就是蓝绿色的）所以我就把这个奖牌和丝带分离开，让它真正的变成一个黄河水车！ 今年兰马给我留下的回忆太多太多了，复盘结束。我把它放在鞋柜上，这个可以不停旋转的兰马水车奖牌，让它激励自己跑步路上，不能停！向黄河一样，滔滔不绝！@兰州马拉松 - 搜索“开跑就是马拉松”，新赛季百份赛事陆续释放中 #开跑就是马拉松#兰州马拉松 #马拉松奖牌 #跑步 #马拉松训练 #奖牌设计
兰马开跑当天真的天公作美，天气意外的舒服 一边跑一边感受兰州人民的热情，听得最多一句话:美丽的小姐姐加油啊这还不加快步伐蹭蹭蹭的往前冲嘛。从第九公里开始提速到最后安全完赛，一度认为自己最近状态不好睡眠不足居然也pb了，超级意外！莫不是我的体质适合在大西北跑？ 最意外的还是在机场都快准备登机了，竟然看到管神走了过来，立马过去打招呼握手合影～开心！值了值了#马拉松比赛 #我爱跑步 #体育运动 #因为热爱所以坚持 ＃兰州马拉松
兰马跑完了，花了钱的照片总得发一下吧？ 跑马六七年了，说一件从来没遇到过的身体反应！那就是“嗓子干疼” 昨天起跑前天气预报高温，所以也做好了充分的暴晒抗高温准备，慢慢跑，起跑之后很幸运，并没有所谓的高温暴晒，一路温度也不高有云不晒，起跑几百米就遇到了一起来的兄弟鹏飞，我两一路都是450配速，两公里过后，嗓子就干，然后就是一路找水，见水站就拿水，补水，水瓶都没敢离手，喝了一路，还是嗓子干，跑完回酒店又喝了两瓶，吃饭的时候喝了三杯茶水，回来的路上喝了一路，以至于今天到现在嗓子还是干疼！跑兰马的小伙伴们，你们嗓子好着没？#马拉松 #兰州马拉松
兰马跑完了～🏃 跑完好像跟我想象中的不太一样 去年跑过兰马的朋友跟我说，虽然兰州是亚高原，但是其实体感跟平时没啥不一样，而且赛道比较平，还挺适合PB 刚到兰州好像确实感觉没啥不一样，该吃吃该喝喝，凡事没往心里搁 但是一起跑感觉就不一样了，感觉浑身都是怪怪的，腿也抬不动，眼也睁不开，只能在赛道上哭唧唧🥹 但是我是真的很喜欢兰马的氛围，赛道上全是加油声，和观众拍掌拍到手都红 感谢兰州市民，感谢兰马志愿者，让我体验了一次氛围感拉满的兰马 兰马很好，明年我还来～ #开跑就是马拉松 #兰州马拉松 #兰州
太原马拉松~我还想再来一次 🏆太原马拉松创办于 2010 年，是世界田联金标和中国田协金牌的“双金”马拉松赛事。 👉2018年首次参加太原马拉松，也是目前唯一一次参加太原马拉松，那会风华正茂，书生意气，挥斥方遒，成功PB，希望今年继续中签。 👉基本信息 - 比赛时间：9 月 21 日。 ​- 办赛规模：共设 40000 个参赛名额。 ​- 报名时间：6 月 23 日 10：00 至 7 月 15 日 24：00。 ​- 报名方式：在“数字心动 APP”首页搜索“2025 太原马拉松”报名，采用先缴费后抽签模式。 👉竞赛项目 - 马拉松：15000 个参赛名额，路线从五一广场出发，经迎泽大街、迎泽大桥、滨河西路等，最终到达长兴北街（晋阳湖国际会展中心南门外）。 ​- 半程马拉松：18000 人规模，起点同样是五一广场，沿迎泽大街等路段，终点为长兴北街（晋阳湖国际会展中心南门外）。 ​- 健…
兰马是我参加过最热情的比赛了 下飞机就有直通接驳大巴 感觉整个城市都有参与感 连酒店都暖心给了参赛补给包 明早五点还给选手提供早餐 期待明天的比赛 感受氛围安全完赛 我的穿搭被好多选手夸赞超级开心 赛事不能没有多巴胺配色哈哈哈 兰州好吃的太多了 只怪我没时间 #兰州 #兰州马拉松 #开跑就是马拉松 #认领一条跑道 #全国跑者路书
兰马顺利平安完赛 3小时出头的成绩也算是跑了个大有氧吧 一定要第一时间和大家分享：完赛奖牌🥇 一款能旋转的奖牌，真的很好看👍 可以说是今年继锡马之后 第二块让我心动的奖牌啦 朋友们觉得咋样？ 可以晒一晒你最爱的一块奖牌🏅 #兰州马拉松 #兰马之夜 #别等了没必要 #开跑就是马拉松 #开跑倒计时 #认领一条跑道 #全国跑者路书
兰马虽然没有PB 但依旧战胜了自己 早上七点半开跑对我来说的确有点晚 亚高原的海拔加上二十几度的高温 这注定是一场艰难的比赛 比今天气温更热烈的是兰州人民的热情 每当觉得撑不下去的时候，和周围热情呐喊的人群击个掌，马上又可以了 感谢私兔徐大哥，一路拿水递胶，让我稳定发挥到28公里，再一次拿水的时刻，他不见了，边跑边回头，怎么都找不到，眼看着330兔子越来越远，只能往前冲(用徐大哥的话说，他追了两公里没追上，然后抽筋了) 跑到35公里，开始暴晒，每一公里都很艰难，想着跑完我肯定会爆哭，感觉腿上每一块肌肉都在撕裂 距离终点200米，距离330不到一分钟，那就再咬碎牙往前冲 妈妈带着陈兜兜在终点加油，她说这是第一次在现场看，真的太震撼了，原来你跑的这么棒 一条河，一碗面，一本书，这就是兰州 生我的和我生的，一起给我加油，这就是幸福 结束后意外得知，竟然跑了女子组124名#马拉松比赛 #兰马 #…
兰马完赛成绩说实话有些意料之外，看了一下重马之后基本就没跑过21公里以上的长距离。中间还受伤停跑了两周。赛前计划争取330完赛，后面也做好了跑崩的准备，毕竟马拉松太诚实了，兰州亚高原也确实难跑。刚下飞机就有感觉了。果不其然发枪第一公里五分配出去一看心率就到了二区，本来想今天估计交代了，可能330都跑顺不下来。结果后面提速了反而跑开心率降下来了，于是就决定先按445配速跑一个27K的有氧。27之后一看心率到二区了，感觉这比赛也没必要硬拼，于是准备降速顺下来，亚高原再加上高温心率刚过二区也可以接受。最后450配速跑完也算是跑了近两个月以来最高质量的大有氧。上半年赛季结束了，简单调整下准备夏训了。这届兰马总的来说应该算是无懈可击了，非要鸡蛋里面挑骨头那就是跑完离场指示牌太不明显，志愿者也不是很清楚，都说让我到前面再问问，结果泡完冰池绕场一周居然又回到了终点拱门那里明年希望能把名字刻在PB墙上，…
兰马越来越近了，今天想说刷个半马，周末再刷一个，然后🏃‍♂️下周再来个LSD35km，应该到时不会跑的这么吃力，结果今天跑了10km就跑不下去了，我觉得和最近吃得比较少也有关系，一整天饿着肚子不好受，身体还是需要能量的滋养才对，毕竟鱼和熊掌不可兼得。 🏃‍♂️公司附近的这个跑步路线还是挺好的，上坡下坡都恰到好处，就是人多了些，只完成了目标的一半，这周继续 #脚下就是跑道 #认领一条跑道#这个模板有点东西#兰州马拉松 @兰州马拉松 @运动薯 #开跑就是马拉松 #跑步治愈 #最近你也在认真跑步吗[PK]#
兰马战靴准备就绪✅ 520💗晨跑8km打卡 感受风感受日出 皆是浪漫与期盼#马拉松训练 #2024兰州马拉松 #兰马之夜 #开跑就是马拉松 #我的运动日常 #不如跑步
兰马真的很好，去了好几次，这次也中签了，但临时有事没法去了。订的酒店提前一周半说退的，不给退钱，今年也不给邮寄参赛包了。 这两项都让人很无语
兰马之所以被跑友喜爱，不仅仅有热情的市民，丰富的补给，完美的赛道体验，优秀的组织，激情呐喊的啦啦队，当然还有那每公里的举牌小姐姐。这绝对是最美的一道风景线，不信，你来看！ 说好了一起破三，一起奔跑在兰马赛道。还没出发，这两货就抛弃了我找不到人，当我跑完打电话时，他们说在32公里处。我想这不会是跑崩了吧。等了半个小时再次电话，竟然说才到36公里。我还想着跑崩了确实难受，没想到两货竟然是去嗨了。 跑了这么多次马拉松，原来跑马还可以这样嗨。享受马拉松其实也是一种过程，也是一种体验。 兰马赛道的每公里标示牌不是静止的，而是一个个美丽而又充满活力，漂亮又美丽的小姐姐，相信每个跑过兰马的每到一公里后都会迫切想去下一公里一睹芳容，那么，你认为那个小姐姐更好看能？？#兰州马拉松2024 #兰州马拉松 #兰州马拉松比赛 #兰州马拉松举牌小姐姐 #最美兰州 #最美兰州马拉松 #马拉松最美女孩 #马拉松最美赛…
兰马昨天出签啦！你中了吗！ - 众不所周知 我是个正儿八经的「兰州人」 虽然高中毕业后就出国上学6年后上海工作 但依旧很骄傲自豪表示我是正经"西北人" 骨子里刻着豪爽又朴实的西北江湖气质hhh - 也算是自己争气 今年凭本事中签啦 又能跟着小伙伴们一起回兰州跑比赛了 去年还跑比赛不成熟 xhs也玩的不那么6 今年当仁不让要自封"代表" 征集兰马问题 - 有几个小朋友私信我问兰马备赛 以及对气候、海拔、路线的问题 文案里浅浅整理了一些供参考~ - 【关于气候】 兰州主要是干燥 但五月底不算很热，虽然我肯定不会说兰马好出成绩，但至少不至于那么多阻挠。 比如自己去年就是在兰州PB，天气并没有想象中的热，甚至当天还有点冷飕飕的；天气也是给面子的，跑半程没有大太阳，所以也没有晒到 - 【关于海拔】 我自身对海拔很敏感，所以1500米的海拔差距 其实对于严苛的追求成绩的跑者来说 一定是有影响和有阻挠…
兰州的每一句欢迎和加油，都带有比亚高原的太阳更火辣的温度。 政府搭台、选手舞台、市民撑台，这就是兰马口碑爆棚火热度🔥连年上升的秘密。 不悔千里来相会，只恨临别太匆匆。谢谢兰马，让我们又拥有了一个嘴角上扬的共同回忆。@兰州马拉松 明年见！ #这条路我跑过 #兰州马拉松 #2024兰州马拉松 #开跑就是马拉松 #TEAM燃野
兰州马拉松 亚高原的全马真刺激 全程心率158，最高180， 真心是累心累肺 目标🎯：400 结果：4:16:27完赛 有遗憾 下次再努力 #每秒都值得记录 #跑步治愈 #我的马拉松备赛日记 #马拉松冲线计划 #马拉松 #我的运动日常 #兰州马拉松 #2023兰州马拉松 #运动薯 @运动薯
兰州马拉松，半程项目，我是冠军🏆#兰州马拉松##2024兰州马拉松##兰州马拉松显眼包# Lshe啦啦啦的微博视频 ​
兰州马拉松，和#焦安静 小姐姐合影 兰州人民欢迎各地前来跑马的伙伴#兰州 #兰州马拉松
兰州马拉松，志愿者面试被学消淘汰了只收三百人，报名了两千三百人，原定的是一个人30秒的#兰州 自我介绍，后面到我们的时候只有十秒了#兰州马拉松 #兰州马拉松2024 #兰马 我想知道有没有社会志愿者可以报名啊，真的很想去
兰州马拉松报名今日已开启，共计四天 兰州市区平均海拔1500左右，赛道较平但紫外线较强，需要注意防晒 8元一碗的特色牛肉面黄河发源地，百年中山桥每公里都有举牌的小姐姐们给你加油是不是会让你跑得更轻松点呢 18年兰马有幸参加并完成400官兔任务，感叹下那届官兔颜值之高当时自己留得还是长发，辫子头以后估计也不会再留这么长的发型了 #兰州马拉松 #兰州马拉松报名 #小红书成长笔记 #开跑就是马拉松 #杭州运动薯 #发型分享 #跑步的乐趣 #马拉松 #跑步 #马拉松报名 #马拉松pacer
兰州马拉松倒计时一周🔜 备赛训练不能停...每次跑前的防护工作要做好❗️膝盖、小腿都是重点保护对象❗️必须以最好的状态迎接比赛🏃🏻 跑完全身湿透💦肌贴依旧牢牢扒在皮肤上 跑马必备耐汗肌肉贴，全程🈚️脱落 #开跑倒计时 #兰州马拉松 #马拉松训练 #开跑就是马拉松 #跑步日常 #肌贴 #运动防护 #肌内效贴 #肌肉贴 #日东贴布 #日东肌内效贴 #日本NITTO肌贴
兰州马拉松结束，我们来盘点一下上半年中国马拉松的表现吧。2024兰州马拉松 #中国马拉松#短袖 #运动套装 #t恤 #速干短袖 #速干t恤
兰州马拉松结束后 又要恢复下一个周期训练 好好训练四个月 十月份西安马拉松 我一定要pb 我的马拉松最好成绩3小时25分是在西安跑的 所以一定要把自己的最佳状态留在西安 好好训练 好好跑步 戒骄戒躁 @运动薯 #随时随地轻松跑 #跑步撞色不撞墙 #跑步日常 #夜跑
兰州马拉松满分💯 💯分给热情的志愿者 💯分给热情的兰州人民 💯分给兰州工作人员 💯分给自己的坚持 跑了大大小小50场马拉松了 兰州马拉松真的是我跑过最热情的 赛道上 有跑者喊“兰州” 路人喊“加油” 那种激动和欣喜，无语言表 每一公里都有热情的兰州人，声嘶力竭的加油 我说的是每一公里，每一公里都有人扯着嗓子为我们加油 有年迈的奶奶，有年幼的孩童，有热情的大叔，有可爱的姐姐，我真的笑着跑完全程 我真的太爱兰州啦！！！ #开跑就是马拉松#兰州马拉松 #脚下就是跑道 #认领一条跑道 #greyrunning #为国民运动而生 #芷境2 #兰州人民#兰州人民真的好热情
兰州马拉松满分💯 💯分给热情的志愿者、工作人员 💯分给自己的坚持 💯分给带的这个降温去汗湿巾 · 牛肉面🍜马拉松热情超标 “兰州” “加油” 回荡在耳边 每一公里都有热情的兰州人 每一公里都有人扯着嗓子为我们加油 有年迈的奶奶，有年幼的孩童，有热情的大叔，有可爱的姐姐 真的太爱兰州马拉松🏃！！！ · 兰马属于亚高原马拉松，氧气含量低 疲劳积会高于平原 还好加油声➕带的降温去汗湿巾 助力支撑感受兰马之美！！ Ecowish能降温的擦汗湿巾 挂脖使用后，体表即刻降温3度长达3小时 不会像浇水那么湿 又没有冰块那么刺激 🧊作用时间还比海绵长 系手腕上也可以 一张面积就很大🖐🏻 可以擦脸擦全身 身体速干，去味不反粘 不仅有专利抑制致痘菌因子，还能防蚊驱虫 纯植物成分，0酒精0防腐，一点都不刺激 独立牛皮包装，环保又方便！ · 回去夏训时候也能用上 不怕高温‼️ 真的很爱！！ #ecowish #…
破三失败😔真的尽力了就没有遗憾。 结果和赛前感觉差不多，训练储备和身体状态都不符合破三的条件。前34公里一直保持破三配速。35～37公里处连续爬坡导致右腿跟腱非常疼，过多的让左腿代偿又导致左腿大腿抽筋。于是开始掉速。38～42已经没法跑了，完全是走下来的。 分析下来最主要的有两点原因： 1、跟腱炎导致不敢正常发力，更多的让其他部位代偿。这也为后面跑崩埋下了伏笔。 2、夏训没跑过长距离，大量的高强度短距离让身体疲劳伤病。
兰州马拉松期间，兰州交通施行以下管制措施，5 月 26 日，大家出行请注意交通管制范围。绕道行驶，以防堵车。#微提醒##2024兰州马拉松# 2兰州 ​
兰州马拉松我一共参加了两次： 🥇第11场全马2016年6月11日 🥇第31场全马2019年6月2日 一提到兰州肯定会马上想到吃，但兰州可不止是有拉面，还有正宁路那一眼望不到头的食摊和食客，有数不过来的西北牛羊肉食，在黄河边上泡上一杯三炮台，捧本《读者》装B，也可以逛逛中山铁桥感受一下这座西北大城的魅力。但作为来跑马拉松的，一些信息各位跑者了解一下： 🤩兰州人民对于马拉松的热情是毋庸置疑的，作为大西北唯一的金标赛事，不能说全程旌旗招展锣鼓喧天人山人海，但是基本上全程无盲区，都有热情的市民为你加油，甚至兰州市政府每年都会对比赛线路的路况做一次检修，确保路面的平整，赛道在黄河两岸，可以很好地感受母亲河的魅力 🤣兰州市平均1520米的海拔，高原地区特色强日照强紫外线，虽说兰州气温不高，但日照下的体感这些都要考虑一下，我的第一次跑抽筋，第二次浑身湿透足以说明兰州没有想象中那么好跑 作为进入夏天前最…
兰州马拉松有点遗憾没中签，短暂的错过，是为了下次更好的相聚，期待2024的兰州马拉松！ 2漳州·云霄 ​
兰州马拉松这次有点狠啊 怎么搞个这“怪可爱”来蛊惑人心 马小跑：基于铜奔马 马踏飞燕 甘肃省博物馆文创，背景源于2024兰州马拉松，谁能帮带一个回北京呀 据说这次兰马超级热情，热化的那种，聚全市来办马，马拉松的文化也被越来越多的人接受，越来越少的抱怨声，更多的是文化传扬，是城市文化建设，是文旅发展，也给生活带来更多色彩🌈 21.095 42.195，赛道上是每个人对跑步的热情，赛道外是志愿者和市民们的热情，双向奔赴的具象化，太棒了 明天大家都加油呀#兰州马拉松 #兰州 #甘肃省博物馆 #马拉松
兰州慢跑打卡11km 到白塔山公园走走 在黄河边跑一跑 俯瞰大美兰州 看看黄河落日 #跑步看世界 #兰州 #黄河母亲雕像 #中山桥夜景 #白塔山公园 #跑步打卡 #杭州马拉松
兰州人民是真的热情，沿途一路的加油鼓劲自是不必说，有小伙子停了想走一段，结果被热心群众加油“不要走啊，跑起来” 一路撵到了终点。也有大姨们站“累了就走走，歇会儿怎么了”这一派。除了歌舞表演、自发送水送补给的常见操作，还有举着喇叭诗长篇朗诵“在终点等待你的是什么？一个更好的自己！” 天气也是真的给力，阴阴的很舒服，还有人造雨雾补水降温。但我一个本月跑量80km的，来到了1500海拔，还带着点膝伤，菜的毫不意外。计划15km以前 550-600，15km之后逐渐加到545-540，但真实场景是15km之后开始掉速到610，18km后心率直接上到165了。。。。 本就是冲着吃来的，崩就崩吧，谁叫我们比赛前吃吃喝喝到夜里2点半，且一天四顿长了4斤呢。去了大沙坪的阿西娅总店，手抓羊肉太好吃了；海东炒面的烤串贼嫩，凉拌牛腱子的辣子太香了；甜胚子酸奶顿顿吃不够，打包打包通通打包。比赛当天早上5点半，我…
兰州市坐车从京都之星、孵化大厦附近下车 步行走到栖霞湖西侧广场 第一步：出示身份证打印凭条 第二步：领取参赛包、衣服、号码簿（按照号码簿找到相应号码区间领物） 第三步：检测芯片 周六最迟九点结束，大家记得早点到哈！ 之后可以在附近京都之星坐603、打车去舟曲坐601、步行到中川商务中心对面坐609、打车去新区火车站或者中川机场坐城际火车返回兰州市。 领完号码簿翠苑附近🈶烧烤、面食、武威凉皮、渝漫天鱼火锅等美食可以品尝，如果还想再品尝其它可以去京都之星逛一逛。 最后预祝大家跑出好成绩，安全完赛，一起加油👏 #兰州新区马拉松 #兰州新区 #马拉松
兰州新区半程马拉松临近开跑，奖牌模样提前“泄密”，快来围观！定于2024年9月1日开赛的兰州新区半程马拉松赛，各项准备工作正在紧锣密鼓地进行中，今天，网络上出现了本次马拉松赛奖牌的“模样”，网友大呼：漂亮！先来看看这枚奖牌的真容吧。2024兰州新区半程马拉松完赛奖牌整体视觉观感简约，以“圆”这一贯穿中国传统美学的美好意象为核心，高度概括新区成立十二年，为城市发展“圆梦”，促无数家庭“圆满”创意核心。奖牌用扇形将一枚“圆”四象化，代表“首善”新区。左右两面“扇”其上雕琢以电路板为灵感的几何纹饰，代表新区在科技领域为全市、乃至省内带来的积极示范作用。上下双“扇”，则以特殊工艺镌刻出光芒纹路，代表新区光明灿烂之未来。背面镌刻本届赛事口号，既能够彰显新区发展之活力，也让奖牌拥有独特的精神内核。玫瑰代表了新区现代农业和花卉产业,通过带有玫瑰的马拉松奖牌,传达出“赠人玫瑰、手有余香”的理念,也是马拉…
兰州新区半马第40名，高原第一场比赛就跑崩了，下平原不知道什么样子，下半年考研，训练不会太多了，以赛代练吧，加油！#做自己的跑友 #一起跑步就是我们 #体育运动 #都是跑步达人
兰州新区半马顺利完赛，自此也是完赛半程马拉松的人了。 状态方面，赛前只拉过一次21km，230完成。三个月总跑量不足300，没想到确如xhs跑友们说，赛道氛围和补给作用很大，越跑越上头最终2小时09分顺利完赛！ 今天赛前下雨，气温很凉爽只有19℃，本以为自己感冒和鼻炎会影响状态，但上了赛道体感很好，越跑越快。 想用这枚金牌告诉自己，半程马拉松的距离是21.0975km，可自己的人生远比这21km长，加油向前奔跑吧！ #跑步 #跑步治愈 #马拉松训练 #兰州新区半程马拉松
兰州正式进入比赛周倒计时，你准备好了吗？ 为了备战即将到来的兰州马拉松，昨天银川马拉松比赛日清晨，跑者无疆跑团联合运动补给品牌——@健乐多GymMax 共同举办了一场“健乐多马拉松备战赛”。 本次活动共有91位小伙伴🏃参加，地点选在西安@大明宫国家遗址公园 ，由跑者无疆跑团大明宫分队的两名队长，以及左教练一起组织策划。这三位中， @程大度 队长——“六天六夜超马（850公里）亚洲记录保持者”； @牛仔 队长——完成过近五十场马拉松官方配速员任务； @左萍 教练——GARMIN&SMARUN COACH CLUB储备教练，美国心脏协会(AHA)急救员。 在大明宫丹凤门活动现场，伴着清晨的微风和朝阳，跑团小伙伴们一起出发，为备战兰州马拉松努力奔跑，挥洒汗水💦。 活动过程中，三位队长分享了他们丰富的马拉松参赛经验，为即将参加兰州马拉松的跑友们，带来了很多及时、有用的参赛小知识、和注意事项📝。 …
兰州中川国际机场（IATA：LHW，ICAO：ZLLL），位于兰州市皋兰县中川镇，距市中心约75公里，为4E级国际机场，是中国西北地区主干机场之一。兰州中川国际机场目前有1条跑道，跑道长4000米，宽45米，T1、T2航站楼面积约9万平方米，40个停机位，可满足B747、A330等大型飞机安全起降要求。 2020年2月17日，兰州中川机场三期扩建工程可行性研究报告的批复，同意实施兰州中川机场三期扩建工程；三期扩建工程的飞行区建设工程主要包括两条长4000米、宽45米的崭新跑道，五条平行滑行道，二十条快速出口滑行道，五十九条垂直联络道以及一百一十一个机位，飞行区等级高达4E。 2024年7月31日兰州中川国际机场三期扩建工程实现全面竣工。 #机场 #旅行 #兰州 #中川机场 #建筑设计
兰州中川机场安排了奥体中心（兰州马拉松领物处）直达大巴，每人30元。超级好的感觉，整个城市为赛事活跃起来跑步超话#兰州马拉松##2024兰州马拉松# 2兰州 ​
阆中和重庆马拉松必须安排起 有一起的小伙伴没
老爸拍的领物照片 每一张都好好看 拍了就要发出来 藏不住一点 #把小红书当朋友圈发系列 #小红书外人节 #户外是我的精神保护区 #太原马拉松2024
太原马拉松/出行攻略 🏃✨【24太原马拉松出行攻略+火车站落客】 🌟2024太原马拉松赛就在9月22日！激动人心的时刻即将到来，但别忘了提前规划好出行路线哦！🚗💨 🚫【赛道交通管制，注意绕行】🚫 5时起，赛道沿线道路就开始禁止机动车辆停放啦！大家要乖乖听话，不要给交警叔叔添麻烦哦~👮‍♂️ 7时起，迎泽大街、滨河东路、滨河西路等路段将分时、分段实施交通管制，禁止车辆和行人通行。记得提前看好路线，别让自己堵在路上哦！🚧 🏁【起点、终点管制，别走错】🏁 起点区域：5时至马拉松赛事起跑阶段结束，迎泽大街、建设路等路段将实施交通管制。大家要提前规划好出行时间，别耽误了比赛哦！⏰ 全程终点区域：5时至比赛结束，长兴北街将实施交通管制。完赛后，记得按照指示路线离开，不要逗留哦！🏃‍♂️🏃‍♀️ 🚆【火车站落客区，轻松找到】🚆 要去火车站乘车的朋友们注意啦！比赛期间，火车站周边道路也可能受到交通管制影…
老板重金悬赏垂钓怪鱼 #户外钓鱼人 #户外钓鱼 #一起去钓鱼
老夫妇从内蒙来到太原参加马拉松，一位73岁，另一位68岁。是什么让他们如此坚持？是什么让他们爱上了太原？是什么让他们对这座城市充满期待？#马拉松# #太原马拉松# #2024太原马拉松# #太马# #依路跑步# #跑步# L热血体育时刻的微博视频 ​
类似川菜大排档，菜品不多但味道还可以，属于路过还会再去的店！值得一提的是进去有两道门，夏天可以防止冷气跑出来，店里算干净，冷气也足！ 招牌麻辣牛肉👍肉很扎实，有种小时候吃牙签肉的感觉 鱼香肉丝🉑是酸甜口的，能吃饭白醋和葱的味道，不辣但下饭 鲜椒鲫鱼🐟比我想象中好吃，鲜椒很碎很入味，就是刺多一些 蒜蓉空心菜🧄如图，我爱青菜，但蒜蓉太多了我不喜欢，吃起来太黏糊 鸭头🌶️看着不辣，我属于能吃辣的，刚吃还能接收，吃完后劲十足，嘴唇直接麻掉！ 下次有缘再去吃别的菜！#干饭日记 #干饭#马晓彬饭店 #万松园美食 #川菜 #川菜推荐 #武汉美食探店 #美食日常
离家太近，这样的路线自己跑了就好，报名就算了😃#半程马拉松
连续两周参加马拉松。今天奔赴汉中佛坪。 2西安·西安北站 ​
两年的太原马拉松志愿者，虽然很累但是幸福 #2024太原马拉松# 2太原·山西国际展览中心 ​
两千公里的奔赴，海拔1527米，奔跑在黄河两岸。 放松心态，享受赛道，兰马安全完赛。 天公作美，不晒不热，4万人同时起跑，赛道两边的兰州市民和学生们，呐喊声不断。 再见兰马，若有幸，还会再来。 #开跑就是马拉松 #想记录下此刻 #兰州马拉松2024 #全马完赛 #希跑团
老太原教你特种兵式来太原马拉松 时间紧，任务重，好不容易来次太原马拉松。怎么办？怎么逛？？？怎么吃怎么玩？那么请看这里。假如我周六上午1030到达太原南站。我会把酒店定在大南门地铁站附近或者大南门至迎泽桥西附近。原因看之前的帖子。 我会先坐地铁，到达双塔站从D口出，骑上共享单车去双塔公园南门，打卡太原地标双塔寺公园不要票（马拉松选手免双塔门票。） 然后我会返回地铁站，至大南门酒店放行李。然后去吃狗子面（可能会排队），或者去桃园南路吃茄子浇肉面，又或者吃老崔焖面馆。饭后去领物。（假如还在去年的领物点长风商务区） 领完物后我会骑共享单车沿滨河西路一路打卡迎泽大桥 山西省博物馆，至漪汾桥，府西街 到督军府晋商博物馆打卡。半路饿了可以去桃园二巷简单补给一下（滨河西路坡不多，全程6公里+，过了漪汾桥就一路下坡。） 督军府打卡完后也就快下班时间了。马路对过就是太原食品街+钟楼街。在这里转悠解决晚饭，…
两碗面+42.195km+西游记的回忆。9月22日汾河边安全完赛，感谢这个夏天一起跑步的小伙伴们，2024下半年我们一起努力。 #开跑就是马拉松 #太原马拉松2024
临时决定去熊猫谷，在路上刷评论，都说看不到金丝猴，平时都在后山，结果，刚一进谷，就看到一只，喂了一个鸭梨🍐，结果来了一个家族，二十几只绝对有了，真的不愧是美猴王，近距离接触，尤其在阳光下，那金灿灿的毛发真的好好看，正脸带点蓝色看着很可爱，性格算很温顺，不硬抢，但还是不要让它们看到吃的，会抢包包，但你不给它们就松手了，有小小猴子还很温顺，让人摸，护林员都说我们今很幸运，来了两个家族。平时不来山下的，另外一定注意头顶上方，它们跳来跳去树枝会往下掉，容易被砸到
太原马拉松-顺利PB 人生百马-第十场！ 龙城太原，金标太马！ 汾河两岸，平坦赛道中还透露着一丝丝下坡， 再加上10度气温，跑起来凉爽得很， 这就一PB赛道，也顺利PB了！
临泽byebye
2024太原马拉松赛 | 持续更新 2024太原马拉松赛 1.时间：2024年9月22日（星期日）7时 2.中央广播电视总台体育频道进行全程直播 3.历年事件：太原马拉松赛2010年9月首次举办，由山西省体育局、太原市人民政府主办，山西省田径协会、太原市体育局承办，现已成为世界田联金标、中国田协金牌的“双金”马拉松赛事。 4.报名时间：7月29日10：00至8月16日24：00；抽签时间为8月17日至8月22日。 5.路线：见图 6.项目类型：男、女马拉松，男、女半程马拉松，迷你跑和家庭亲子跑4个竞赛项目，赛事规模达3.5万人，其中，男、女全程马拉松1万人、男、女半程马拉松1.5万人、迷你跑5000人、家庭亲子跑5000人。 7. 马拉松起点设在太原火车站，终点设在长兴北街（晋阳湖国际会展中心南门外），途径迎泽大街（向西）——迎泽大桥（向西）——滨河西路（向北）——柴村桥（向东）——滨河…
灵感源自甘肃博物珍宝「马踏飞燕」 取金城塞外之色，橙黄与粉的渐变 展现西北七彩丹霞地貌的独特风情 中底纹路如展翅飞翼，加持速度感 寓意跑者如骏马般矫健，驰骋赛道 #飞影PB4 「兰州城市配色」 现已上市！点击即刻上脚👉 #起跑兰州 #PB新城迹 #科技助力每一步
领物5分钟简单搞定 重点是吃了当地有名炒葫芦头 真香啊 推荐 跑马拉松品尝当地美食 真好 #泾阳半程马拉松 #马拉松
领物的时候碰见了女子马拉松全国大神选手还蹭了合影（幸福），还认识了一帮很好的小伙伴。 太原的赛道和温度太适合跑马PB了，我从来不定目标，今天开始按330成绩来的，两公里感觉体感不好，为了不崩放弃目标，降低配速。 一路上自己始终提醒自己要有马拉松精神，这不是平时的例跑，这是检验夏训结果的时候，要尽全力（前提是别崩）31公里后真是硬顶啊 最终以3:39:20成绩完赛，刷新了自己的PB成绩，提升了4分24秒，也算是一种成就。 尴尬的是1:50叫了个网约车去太原南站，20分钟车程。尽然没赶上2:38的火车，我特么疯了，咋说都不让进去。 没办法只能躺平，再住一晚，明天再回了。 这就是我的首届太马，有惊喜、有遗憾，但不管咋说谢谢你太原，下次再见👋#马拉松比赛 #奔跑的快乐 #太原马拉松 #焦安静 @焦安静
太马一起破三一起飞 周末即将迎来太原马拉松大战，跟紧300官兔步伐。要注意一点，这次官兔是按照净成绩计算的，所以如果你出发靠前，一定要最后两公里甩开官兔，如果你是B区以后的，那你和官兔一起过线也稳稳破三。周六下午三点晋阳湖国际会展中心马拉松博览会主席台官兔医疗见面会，欢迎大家一起前来参加。周日太原马拉松见
2024“太原国际马拉松”迎泽大街汹涌澎湃的起跑场面#太原马拉松 #秋天的第一场马拉松
六月盛夏间 金城兰山下 黄河两岸边 跑一场马 见一匹马 泡一壶茶 吃一碗面 天气赛道都给力 自己太菜未能pb 最后三公里极度痛苦下硬顶下来了 还是很开心😄 心率高了真的不行😭 😭上半年全国巡跑圆满收官👏👏 👏这是我目前跑得最痛苦的一场比赛了 可能是跑前没休息好 或者是早上拉肚子 更多的还是自己需要好好压心率跑 有氧能力太差了 好好记住这种痛苦的感觉😭 平常多练练 马拉松的精神是坚持 今天我做到了晚上到西宁开启西北大环线之旅#兰州马拉松#2023兰州马拉松 #可以慢不要停 #坚持
龙马你是这么上楼梯的#越前龙马 #腿型
龙年第一骑 寒枭是真漂亮 马场颜值担当 #马术 #西安马术 #骑马 #西安骑马 #弗里斯兰马
龙牌牌到手，正儿八经家门口、楼底下的马拉松#太原马拉松##2024太原国际马拉松# 2太原 ​
龙岩黎明脚步出征2024太原马拉松！ ​
路线：西安—黑河森林公园—佛坪熊猫基地—宁陕—镇安—营盘—分水岭—西安 路程：500KM（弯道多，有部分非铺装） 难度：🌟🌟🌟🌟（建议组队，新手需斟酌） 推荐指数：🌟🌟🌟🌟🌟（秦岭腹地，风景如画） day1： 西安出发，导航黑河森林公园，跟着导航走就行，100多公里。任何人都可驾驭。可设置马召镇为中途点，在马召补充点物资，后面的路到佛坪基本上都在秦岭不好补充。要吃饭推荐大盘鸡和旁边的那个川菜馆。 马召上去的路弯道多路平，需慢点骑。黑河森林公园门票50，游玩时间2—3小时。机动车可沿路上去，风景不错的。我因为下雨还要赶路，到门口了没进去。 完成后导航佛坪，这个时候需要切换导航为汽车导航。走108国道，路线弯道很多很多很多。风景很美很美很美！强烈推荐。路过熊猫基地，可自行决定是否游玩。沿途车道不方便停车，建议带运动相机拍摄。有部分修路路段有非铺装路。住宿两个选择要不佛坪要不宁陕（宁陕远60k…
马场工作太幸福啦！每当有人问我最喜欢哪匹小马 我想说小孩子才做选择 我都要伦敦的小伙伴们想骑马可以来玩哦～我们每天都把小马和场地收拾的超级干净漂亮 #马 #骑马 #骑马马术 #伦敦 #英国马术 #马术 #马术俱乐部 #工作使我快乐 #兽医 #英国兽医
马拉松（Marathon）长跑是国际上非常普及的长跑比赛项目，全程距离26英里385码，折合为42.195公里。分全程马拉松（Full Marathon）、半程马拉松（Half Marathon）和四分马拉松（Quarter Marathon）三种。自从1896年后，马拉松赛在世界各地广泛举行。近几年，尤其疫情之后，全民运动健身热度高涨，马拉松比赛愈渐风靡。本期内容我们依据中国马拉松官网上的赛事数据，对2024年度全年马拉松赛事进行可视化与可视分析。 01 赛事分布 中国马拉松官网上显示，2024年全年全国范围内（不含港澳台地区数据）共有414场大大小小的马拉松赛事，其中A类赛事201场，B类赛事23场，C类赛事190场。 02 最爱跑马的省份 对赛事数据按省份进行统计，2024年全年，江苏省举办的马拉松赛事最多，多达35场，其次是浙江省、山东省和广东省。 03 各级别赛事占比 2024…
马拉松的确是有一个快乐叫做：延迟性满足的快乐。 伴随的也是延迟性肌肉的酸疼。隔一天后身体的酸疼提醒你曾经在奔跑的时候想停下来，你偏不听也偏不停。 所以隔了一天身体帮你回忆。 但延迟性满足就是，隔了一天又一天你发现你喜欢上这感觉。 你喜欢上那些依靠于先内心有声音响起，你跟身体说，心里想的归心里想的，脚下该怎么向前就怎么向前。 你俩，各论各的。 冲线过后，疲劳消除的比潮水还快。 都被快乐和放松所替代。 #跑步给我的情绪 #跑步治愈自己 #太原马拉松 #2024太原马拉松 @运动薯
马拉松礼包内容好丰富 作为兰州本地人第一次尝试 兰马明天见💙 #马拉松 #兰马
马拉松路上，充满了对未知的探索和对自我的重新认识。我们最终邂逅了最真实的自己。#太原马拉松2024 #太原马拉松比赛
马拉松赛道上经常能见到这种小辫子，这种得捣鼓很长时间吧？有的据说好像三点就起来编了#太原马拉松#2024太原马拉松#马拉松#小辫子扎起来 #运动女孩
马拉松是跑者的狂欢也是一座城市的纪念，虽然马拉松已司空见惯且对当地居民带来出行困扰，但太原市民还是拿出了全部的热情去呐喊和赞美。 市民很热情，一路高喊加油； 官方应援到位，有锣鼓加油、还有悟空助威； 表里山河、锦绣太原； 补给有点少，只有香蕉和葡萄干，且是在25KM后才有； 医疗喷雾也跟不上，后面都没了； 赛道好晒，树荫少，过敏了； #太原马拉松2024 #黑神话悟空 #太原美食 #太原美食
马朗比跟他爹长得真得太像了…………………… crazy… #玛琅彬
马名：34号，出生：2014年春天，血统：国产纯血，无护照，肩高：161.5厘米足尺，性别：母 特点：这个母马的烙号，大家都清楚，血统方面肯定优秀，结构一流，适合繁育，个人骑乘，都是不错的选择#马术 #马术
马名：Lumumba 15 国籍：德国 品种：温血 性别：骟马 FEI ID：103DR12 获得荣誉成绩： - 2011北京国际马术大师赛季军，骑手法国 Kevin Staut - 2011世界杯第一、二站第四名，骑手香港林立信 - 2011世界杯第一、二站第四名，骑手香港林立信 - 2012世界杯第一站亚军，骑手香港林立信 - 2014 西坞大奖赛超高赛冠军（1.9米）骑手意大利Jerry Smit - 2014中巡赛广州总决赛香港赛马会杯第一场季军 - 2015 西坞大奖赛超高赛冠军（2米）骑手旦增罗旦 - 2019 中国铁建杯马术超级大奖赛超高赛冠军 骑手意大利Francesco Lapeyre - 2021 全国青少年锦标赛青年A组 第四名130cm 骑手 赵林泉 - 2021全国马术冠军赛140cm 第四名 骑手赵林泉 ———————————————————— 不过冠军马不是…
马上国庆长假啦，好多姐妹问国庆适合去哪里？国庆去哪里人少？国庆亲子游推荐？国庆冷门路线？国庆遛娃好去处？ 是时候献出我私藏的云南小众秘境地合集，给大家提供一些出行新思路，极具民族特色，主打花💰少又好吃好玩，关键人还少，不用人挤人排队，省时又省力。快收藏好，总要去一次的好地方。 1️⃣红河 泸西 电影《屋顶足球》取景地、人均100的私汤任性泡、宇宙无敌烧洋芋、卤🐔脚爽歪歪 💁‍♀️玩什么？ 阿庐古洞、城子古村 2️⃣临沧 孟定 人均300比版纳更像泰国，没有商业化，小众到几乎没有游客，建筑和街道满满东南亚 💁‍♀️玩什么？ 边贸城、中缅街、下城大佛寺、波乃佛寺、清水河国G家一级口岸、东南亚小吃、芒团傣家造纸第①村 时间充裕 沿途的云县也可以逛逛 土🐔米线发源地 3️⃣ 普洱 景迈山 📍澜沧拉祜族自治县 💁‍♀️玩什么？ 茶马古道、中国第57项世界遗产、极限挑战丞磊同款、日出云海、翁基布朗族…
马上就国庆啦 大家想好去哪里玩儿没有呀 · 为了这次国庆这次我们来王岗坪踩线啦 和菠萝第一次在外面露营🏕️ 低海拔看雪山的体验 简直不要太棒 · 如果你国庆不知道去哪里 欢迎来和我们一起呀； 不仅可以体验这个国家地理都称赞的超棒景区！ 还有沐然亲子团队全程执行3天2夜的自然活动；期待这个国庆，咱们一起出发🛫 · 我们是沐然亲子 一个在成都有温度的户外活动公司 欢迎你和我们来一起走进山野 ———————————分割线—————————— 自然美育｜亲子农耕｜节气课程｜亲子手工 儿童探险｜户外野攀｜户外探洞｜登山徒步 企业定制｜生日定制｜主题定制｜毕业典礼 #换个地方带娃 #带娃徒步登山 #带小孩旅游 #做大自然的孩子 #和孩子一起旅行 #自然教育 #户外 #植物大侦探 #户外徒步 #王岗坪 @本地薯 @城市情报官 @发发薯 @户外薯
马术运动，成为骑手的第一步，就是要学会在马背上依靠自身骑乘获得平衡。 就像轻骑坐的基础，也是骑手首先在轻骑坐的骑姿中找到自身的平衡，然后才能不干扰、不影响马匹的运动、跳跃。 而依靠马匹来获得平衡的轻骑坐，则是徒增马匹负担–马匹不仅被影响平衡，还有马匹被压住的脖子—— 问题骑坐本身就多会造成马匹依靠前肢发力（因为骑乘平衡依靠马匹导致马匹必须前肢承载），后肢无力，在这种情况下马匹本身就需要用前肢发力跳跃了，加上刚才说到的轻骑坐时骑手重心又压到马脖子上，想想马匹跳起来困不困难？ 马匹本身有跳跃能力，障碍低时马匹可以带着有问题的骑手跳，当障碍越来越高时，如果在这过程中骑手问题一直得不到解决，则障碍越高，骑手问题越严重，马匹被骑手影响的问题也越来越大，马匹就越来越不能应对加高的障碍。 于是到达一定高度后，马匹再也不能带着这样问题的骑手跳下去。#学骑马 #骑马
马蹄寺景区里面的草原，真真没来错，没记住司机说的名字蓝色的马兰花点缀着一片草原好漂亮，还遇到了机灵地几只野兔，还有满坡吃草的羊群…庆幸没把张掖略过了，这绝对是河西走廊最值的一个地方……
马镇归来两周，终于得空跟大家梳理一下我们这趟行程中踩过的坑 关于交通 我们从北京出发，周五先到怀柔玩住了一晚上，第二天出发，不得不说这是本趟行程中最明智之处了，路程近点且途径百里天路，一路全是风景，一路畅通。 关于买票 我是在去的路上才买票，结果草原丝路只剩11：00和20:00的了，下午17:00之后马镇里并没有什么可看可玩的，所以只好买了11:00的票，导致了我们一开始做的行程都打乱了，且一路狂奔+走回头路的结局❗ 关于住宿： 为了省钱，我们找了一个农家院，家庭房一晚上400出头，好处有四点（价格便宜、烤羊排味美价廉、可以买到优惠景区票、老板热情给介绍游玩攻略），不好的是离景区有一定距离，且设施一般。如果下次再来，我一定会毫不犹豫的定白马酒店，其实除去门票也并没便宜多少。 关于着装 白天还是挺热挺晒的，但是到了晚上那是真叫一个冷啊，我们没有带厚裤子，晚上在外面孩子冻得小手冰凉，所以一…
马子佳维护小孔和橙子避嫌(微博不互动） 女生篇 女一麦穗→大熊 女二橙子→马子佳 女三方彬涵→陈思铭 女四孔汝淳→马子佳 女五罗悦嘉→凯慰 男生篇 马子佳→孔汝淳 陈思铭→方彬涵 凯慰→罗悦嘉 大熊→方彬涵 其中马子佳小孔 方陈式双向奔赴 凯慰罗悦嘉开放式结局 橙子，麦穗，大熊落单 #心动的信号4 #心动的信号大结局 #玛卡巴卡 #马子佳小孔
马字旁 🤔马字旁虽然只有三笔，但对于很多朋友来说，蛮难写的 👉要注意的是，横向笔画短，竖向笔画长。所有的竖向笔画是平行的，间距相等。第二笔的竖折折钩，每个部分的长度和倾斜度有一定的特点，练习的时候要注意。整体这个偏旁是窄瘦的，而马字旁的右边部分相对要宽，要写舒展 #我的书法分享#笔记灵感 #手写 #硬笔书法 #偏旁部首组字 #马字旁#马字旁的字 #汉字偏旁部首 #硬笔书法练习 #我的书法分享 #跟我学偏旁
玛琅大哥和永萌小弟 #TXT #崔秀彬#崔永萌 #玛琅彬
吗喽是吗喽 金丝猴是金丝猴💁‍♀️#佛坪 #金丝猴
满怀期待的10年杨马，开始道路垃圾满地、前一夜下雨路边淤泥时不时还有恶臭，参赛包更是少的可怜！ 最痛心的成绩烂到爆！期待成都马拉松吧#马拉松比赛 #半程马拉松 #我爱跑步 #记录跑步 #杨凌马拉松 #杨马
满心欢喜的去，败兴而归。熊猫很可爱但整体体感非常不好！去网上搜也没有搜到相关吐槽就自己来发帖子了，西安周边城市旅游避雷景点必须得有它⭐️ 以下是一些避雷理由，想来的朋友们可以选自己想要知道的问题看看自己可不可以接受再选择要不要来。 1⃣园区虚假宣传严重⭐️宣传的金丝猴根本没有，全园区也只有两个熊猫，很多小朋友带着香蕉花生赶来喂猴子最后只能失望而归⭐️ 2⃣需要一直排队⭐️坐付费大巴需要排队两小时。期间各种人插队，现场秩序很混乱没有专人管⭐️我们是8：45-9：25的高铁，大巴车站就在高铁门口结果下车时时间已经到了11：45，作为需要收费十元的大巴车这个效率是不是有些低了呢。 3⃣需要不停走路⭐️大巴车并不是直达熊猫谷大门口的（宣传的是直达）下车后还有1.5公里的路需要走。没有人行道⭐️人们都是从车流的夹缝中走的。园区内需要走的路也很多，最好不要带不会走路的宝宝来，孩子遭罪家长也是⭐️ 4…
漫长的 108 国道开的人想吐，大家来还是走西汉高速吧。中午出发的，下午三点半到达熊猫谷，一路平均 50，经常有修路的单向道路，开车还是要小心。今天主题就是金丝猴，大熊猫还是秦岭四宝的好看，所以就不在熊猫谷看了。下午金丝猴不多，但是都可以近距离观察，要来的朋友不要带别的吃的，通过观察金丝猴对🍎🍌🍇感兴趣，带点这三款水果就可以了，景区人员不让投喂，主要目的是避免猴子抓人，不过现场的猴子还是很温顺的。看完去老街吃个美食，回西安。
忙里偷闲跑了个迷你马 第一次参加哈马 感受了三万人的浩荡 以为还要人脸检录 结果感觉走了得有两公里到起点处八点了直接就开跑了 沿途观众加油气氛很好 还有拉拉队小姐姐 家庭组的小朋友也很厉害 有个推轮椅貌似是推着妈妈的大哥也是健步如飞 很好的全民运动的氛围 三公里之前我一直跑着好多人都是走走跑跑 三公里处开始补给站 没想到迷你跑也这么给力 喝了水 格瓦斯 吃了面包和肠 据说还有月饼没吃着 到了终点领完完赛包领奖牌 光顾拍照没去搂流水席 本想吃根雪糕但是发完了 吃了俩段黄瓜 居然还有齐齐哈尔烤肉 新下锅人太多了也没凑热闹 路上还有人吃西瓜的 吃到了一个小沙果 最后走时候才看一眼完赛包 怪不得那么沉还有一瓶勇闯天涯啤酒 总体感受五公里转瞬即逝还没咋滴 就是起的太早了 四公里膝盖有点不适感 感觉基本告别半马了 不过希望自己可以一直用适合自己的方式运动下去 享受健康快乐的生活 一直出发 一直在路上…
没参加过上百场，也差不多参加过近百场马拉松了。今天想去现场感受下沈马气氛，预想到了赛道可能会因为隔离，没法进入和赛道的最内层隔离，最后决定去奥体终点，带同学感受下沈马终点气氛，没想到终点根本无法接近，和赛道垂直的马路在离赛道五百米开外都封住了。最后在东北国际医院浑河外滩门口差不多41.8km的位置停下在这里给选手加油。后来来一哥们儿，他说从起点到终点整个一圈儿都没找到合适的能接近赛道的地方，这里是最近的位置了。 不知道赛道上选手们的感觉如何，沈马气氛热烈吗？观众多吗？观众热情吗？可不是我们不想加油哦！ 有观众说：“这不是市民的马拉松吗？都不让市民看，叫什么市民马拉松啊？” 不过有一点不错，就是在41.8km这么关键的位置，这个路口，对面就是医院，很多人有过马路需求，保安还是会分批次让行人穿越赛道过马路（我一开始真以为这到关门前都不给过呢。），给这个点位的工作人员点赞。不过也遇到不听话的，…
没想到还是下雨了，比赛一路都没停，还是非常庆幸最后决定穿长袖长裤。 濛濛细雨中秦岭山区的早春风景也非常漂亮，云雾缭绕，村庄边一树树杏花开得正好 四舍五入也算在家乡跑过马了，215🐰任务完成 昨天看到了熊猫和山茱萸花，此行圆满 准备回家～ #一张图证明你是跑马人#春暖花开跑 #享受春风拂面 #半程马拉松 #马拉松比赛 #开跑就是马拉松 #佛坪秦岭熊猫半程马拉松#熊猫
没想到已经过了这么久啦 好久不见啊哥哥 本来以为你要被这个世界忘记了，身边的朋友也不再提起你 我也不再时刻想到你 是啊 哥哥 过了快一年了 哥哥离开我们快一年啦 好想你... 不知道该怎么说 看到这张照片的时候我其实大脑一片空白 然后又是一瞬间红了眼眶 原来还有人会记得啊 原来哥哥一直在 才没有被遗忘 从哥哥离开的那个春天 一直到夏天 我都过得浑浑噩噩 甚至那时候开始讨厌春天 可是却忘了 哥哥本身就是春天 哥哥是我们的春天 那张留在手表上看了一遍又一遍的照片 让我最后记住的是哥哥的笑 那就是春天 我想 哥哥留给我们的 就是幸福 所以啊 我们彬 生日快乐 要永远幸福 下辈子 别当爱豆啦 哥哥要健康快乐地过一辈子 #文彬
没有提前计划的说走就走，小朋友也算给力，佛坪真的比西安凉快#亲子游去哪儿好 #佛坪 佛坪#熊猫基地#西安周边游 #大熊猫
没有我一会再来问一遍 还没缓过劲周末又要站上北半马的赛道啦，从天安门 广场起跑是每个跑者的梦想吧～～兴奋的睡不着觉~~ OOTD 🎽特步 🩳特步 👓rudy 🧢特步 👟特步160X5.0 #开跑就是马拉松 #马拉松比赛 #一起跑过就是我们 #跑步治愈 #188 #大长腿 #特步 #rudy
每次来西安，都仿佛被美食的魔法牢牢困住，怎么都抵挡不住这诱惑！三天时间，居然胖了整整五斤！😂 . 📝吃货的必打卡清单： 😋水盆羊肉：➡️澄城崇斌水盆羊肉（汤鲜肉很大块，配个烧饼好吃不腻！） 😋泡馍：➡️马洪小炒泡馍（满满一大份） 😋甄糕：➡️胖子甑糕（软糯香甜的） 😋串串：➡️V.辣串串（锅底很香，越吃越想吃！） 😋蒸饺：➡️志亮灌汤蒸饺（招牌的牛肉灌汤蒸饺必点） 😋陕菜：➡️三根电杆陕菜馆（正宗陕菜，古城葫芦鸡外脆里香！） 😋酿皮：➡️盛志望麻酱酿皮（口感劲道有弹性，调料香浓） 😋胡辣汤：➡️邢老三肉丸胡辣汤（肉丸劲道弹牙，油泼辣子增色不少） 😋酸梅汤：➡️花奶奶酸梅汤（清爽入味，当天现熬的，解腻解渴） 😋肉夹馍：➡️老金家蛋菜夹馍（大长龙排队） . 🎁甜食爱好者冲： ✔️德懋恭水晶饼 ✔️安家蜂蜜凉糕 ✔️牛奶鸡蛋醪糟 ✔️玫瑰镜糕 ✔️马继光玫瑰糍糕 . 💡吃货小贴士： 🔺不要点太…
每次跑马就是在疯狂消费的时候 从装备开始，要换战袍吧 然后要掏路费吧 最后跑完还得花钱买照片吧 然后买完后悔 想说下一次肯定不花冤枉钱 既然买都买了，那还是放出来吧，对了就想问问还有比我慢的小伙伴吗～ #一起跑步就是我们 #运动无界限 #奔赴热爱自如开跑 #跑步的力量 #2024太原马拉松 #认领一条跑道#大家运动会 #我的运动日常 #马拉松冲线计划
每次踏上马拉松赛道都充满了未知与挑战。 来之前还挺害怕的，亚高原 心率高 暴晒等等说法差点就要把我劝退了！！ 但很多东西都是人云亦云的，还是得自己去体验才知道。所以我还是来了！！ 来了之后好庆幸还好我没错过2024的兰州马拉松哈哈哈😝 让我最感动的，是沿途那些热情洋溢的啦啦队！👏。👂几乎从起跑开始，那加油呐喊声就没有停过。仿佛整个世界都在为我加油，为我打气。呐喊和助威真的很有用，什么多巴胺内啡肽都要爆棚了！我感受到了前所未有的力量。 还有路过中山桥处主动说帮我拍一段视频的那位大哥，当他把相机对准我时，我提了提速，管理了下表情，也没来得及跟大哥说太多，道了声谢我们就各跑各的了，回看这段视频还是好感恩！！ 每每跑完一场马拉松，都有满满的成就感。马拉松都跑过的人，生活中还有什么难题能过不去的呢！加油吧～ 跑马的周末结束，又要投入到新一周忙忙忙忙忙的工作中去了 装备bra/短裤：彳亍CHICHU…
每个姓氏都有专属好名-马姓 1.马姓 男孩名字：俊屹、明哲、意卿、昊麒、星翰、昭峰、泉彬、栋梁、恒昌、纯熙 女孩名字：子谦、梓潼、岚娇、钰梦、一诺、诗曼、语辰、筱雅、子沫、颜如 #母婴#兔宝宝起名#新生儿#我的顺产日记#产前VS产后#宝宝起名#2023兔宝宝#宝宝取名字#母婴好物#女孩名#男孩
每年看着兰马的奖金都要心动，并且开始悔恨自己多年来没有好好锻炼 #兰州#兰州马拉松#马拉松
美国还真是天才，神童辈出，前有比尔盖茨，后有马斯克，比尔盖茨智商175，埃隆马斯克智商160，都是神一般的存在，神一般的人物，风云人物，大人物，叱咤风云，呼风唤雨
妹子眼镜挺好看的啥牌子的？#太原马拉松#2024太原马拉松#马拉松#传递奔跑的力量#定格美好瞬间
门口保安大哥问我，全马跑完了？？ 厨房阿姨问我，跑第几？ 跑完回酒店吃早饭第一人， 嘎嘎香！ #跑步 #开跑就是马拉松 #马拉松冲线计划 #认领一条跑道 #哈尔滨马拉松 #哈尔滨马拉松2024 #马拉松
门票好便宜陕西文旅小程序只需要24块钱1个人 熊猫谷有两个熊猫很可爱 遗憾没看到金丝猴，保安大爷说这两天金丝猴早上9点多会出现
面对这种起伏路面，克服高温，责任使命始终未敢大意，圆满完成第九次任务。#彬州马拉松 #2024彬州半程马拉松 #在Keep享受运动带来的快乐
民间有中医高手，医院也有中医高手； 绝大部分病人，看病还是去医院看病； 去医院看病，找名中医效果会更理想； 上文中介绍的都是国家级评选的好中医，希望对你有帮助。
民间有中医高手，医院也有中医高手； 绝大部分病人，看病还是去医院看病； 去医院看病，找名中医效果会更理想； 上文中介绍的都是省级评选的好中医，希望对你有帮助。
明朝宦官八虎：刘瑾，马永成、谷大用、魏彬、张永、丘聚、高凤、罗祥
明年报个亲子跑🏃吧……这么振奋人心的事情，我们也要参加一下！#迎泽大街##2024太原马拉松# 2太原 ​
明天金昌半程马拉松比赛正式拉开序幕！你准备好了吗？！#金昌半程马拉松 #兰州马拉松 #兰州户外
明天兰马安全完赛
明天赛道见
明天我就拖着我的残腿残手来了~ 大学毕业后第一次回到太原 去母校看看 希望这次真的是平安完赛 #太原马拉松 #开跑就是马拉松 #半程马拉松
明早见💤 #太原马拉松2024 #太原马拉松
末场纪念｜人生四格 彬辽沙&彬爹的反差八连拍📷 #音乐剧卡拉马佐夫兄弟 #音乐剧 #郑艺彬
目前蚂蚁森林上线了8座城市的马拉松碳中和 🏃2023年：（证书x2） 1⃣️福建·厦门（活动时间：3月28日-4月2日） 2⃣️广东·深圳（活动时间：11月21日-11月25日） 🏃‍♀️2024年：（证书x7） 1⃣️福建·厦门（活动时间：1月4日-1月14日） 2⃣️直辖·重庆（活动时间：2月6日-2月22日） 3⃣️甘肃·兰州（活动时间：4月23日-4月28日） 4⃣️山西·太原（活动时间：7月30日-8月9日） 5⃣️四川·成都（活动时间：8月19日-9月4日） 6⃣️山东·东营（活动时间：8月27日-9月10日） 7⃣️直辖·天津（活动时间：9月6日-9月24日） 截止到2024年9月14日数据 #蚂蚁森林 #蚂蚁森林证书 #马拉松
那是秦岭深处的一个小县城，两山加一河。有清清的椒溪河流淌不息，有憨态可掬的大熊猫自由生长，有勤劳朴实的人们辛勤劳作。随着西成高铁通车，打破了这里古老的静谧，揭开了秦岭四宝们（朱鹮、羚牛、金丝猴大熊猫）神秘的面纱。这里盖起高楼，建造宾馆和商品房温德姆公馆。西安许多人在这里买房养老，我和朋友当时真的心动了，专门来看房。山山水水，空气那真的是好啊！只因离高铁站太近列车隆隆的声音而犹豫了。从此在心中种了草，总惦记着了。 终于，几年后的今天我一个人又踏上了这片土地，河还是那条河，正在修建改造，水很少；山还是那么绿，生机勃勃；老街更有商业气息，饭店林立，都突出了当地食品特色；到了炎热的夏季，这里更是人们避暑的胜地。然而，现在不是旅游旺季，人很少，很清静，街道也挺干净的，从车站走到到老街的河边，每百十米远就有座椅可供休息。可是，曾经颇具特色的宾馆居然破落了，成了荒废的房屋，重点是我曾向往的温德姆公馆，…
男明星@沈乌贼 📷@大景大景📸 #跑步治愈 #太原马拉松 #2024太原马拉松
男子半程前三名： 第一名 王荣松（中国）1:08:24 第二名 高金升（中国）1:09:17 第三名 姚腾（中国） 1:09:45 女子半程前三名： 第一名 郭利亚（中国） 1:15:21 第二名 王巧霞（中国） 1:16:23 第三名 安玉霞（中国） 1:24:58 男子全程前三名： 第一名 Desalegn Girma Debel 得撒乐根·吉玛·得布乐（埃塞俄比亚） 2:08:30 第二名 Dejene Debela Gonfa 德吉内·得背拉·贡发（埃塞俄比亚） 2:09:33 第三名 ASEFA TEFERA MENGISA 阿塞法·特费拉·蒙吉萨（埃塞俄比亚）2:09:38 女子全程前三名： 第一名 CHALTU CHIMDESA KUMSA查尔图·奇姆德萨·库姆萨 （埃塞俄比亚） 2:26:43 第二名 FANTU ZEWUDE JIFAR范图·泽乌德·吉法尔 （埃塞俄比亚…
年初跑的309没鸟用，太原马拉松也没让进A 太原进A区还挺难呀。
南方人震惊了 新疆的马长这样吗？ 马均维多利亚的秘密 #新疆 #伊犁 #草原 #神奇动物 #马 #徒步 #旅行 #翅膀 #维多利亚的秘密 #抽象 @小红书创作助手 @小红书创作学院
你会收获一个cool小孩 就是单纯的喜欢马，那咱就来接触接触 #马术 #安徽西部马会
你们给了我一个美好的早晨，谢谢伙伴们！太原赛前一天选择早餐跑的地方是迎泽公园，一圈 3.3 公里，2 圈 6.6 公里。不管是赛前慢跑的距离或者寓意都很合适，约好碰头的地方是迎泽公园的牌楼。愿每个伙伴明天都能够安全完赛，跑向阳光铺满的迎泽大街完赛以后，想起太马也记得自己跑过微风吹过的迎泽公园。愿大家在太原的记忆是随叫随到的邀约，是不期而遇的缘分，是如愿以偿的结果。#即刻开跑##太原马拉松##2024太原马拉松#跑步超话 L沈乌贼的微博视频 收起d
你们看见我了吗？ #兰州马拉松 #2023兰州马拉松 #马拉松 #跑步
年初五就要归队封闭训练了！ 小莎要跟家人开开心心过新年喔❤️ #孙颖莎 #邱贻可 #国乒 #主管教练
宁夏吴忠马拉松，别的不说，这个领物是对外地人很友好啊，少有的到22点，相当不错啊！ 不过7点起跑真的早，也是为了全马后程有个更好的体感不得已而为之。 天气预报显示有雨，对于冲成绩的算是比大太阳强一些，希望各位跑友安全完赛，有个好成绩。
女子穿着敦煌飞天神女装去跑2024兰州马拉松，网友：太飘逸了，跑出了腾云驾雾的感觉！（新华社快看）#非遗也青春##敦煌飞天与二次元山东适配度拉满# L青春北京的微博视频 ​
排队拍照的时候听到后面俩人吐槽，太原马拉松是金标赛事，居然补给只有香蕉。一问才知道是河北的朋友，感觉把我兜里的香蕉分给他们。让太原好市民能感染一下他们。因为这次为了宣传文旅，我们太原人中签好难啊🥲#太原马拉松 #太原马拉松2024
跑步的快乐，谁懂啊🥳 💥备战下半年马拉松🏃‍♂️月跑200公里挑战天津🎡衡水🍶太原🐮不管中签哪一站，都是我的PB之战
跑步一年了，奈何现在马拉松比赛太火。之前报的都没能中签，兰州新区的半程马拉松总算报上了，虽然我现在有能力跑进140了，但对马拉松还是要抱有敬畏之心，尤其是首马，首先要安全完赛，其次能进2小时就算完成任务了，明天加油！#人生首马 #马拉松 #兰州马拉松 #马拉松定妆照
跑出自己的快乐，16km后崩了，那就慢慢跑，边跑边吃，开心快乐就好。
跑了这几次马拉松终于有单独正脸了！花钱买照片！必须买！#马拉松比赛 #跑步#丹东马拉松 #摄影师 #开跑就是马拉松 #马拉松摄影师
跑马拉松的跌宕起伏真像极了人生 这周末可以去跑北半马！我又要上京赴考了 但…心心念念的兰马却没有中签 去年未完成的里程想去圆满它 去年的人生照（嗯，难得像外婆）想去延续它 但…没有中签的难过😫（不能说了 照片附上这几天的跑步记录，实在是太忙了！只能上跑步机溜腿5公里，最后的倔强 感恩艾泽给的胶片照～哎呀～色调好看😍 @运动薯 #一起备赛跑马 #开跑就是马拉松 #Ootd #笔记灵感 #兰州马拉松 #北京半马 #爱美丽会跑步 #你晨跑了嘛 #跑步治愈 #我的运动日常
跑前干了件抽象的事儿，几个人聊天到凌晨3点，然后又被大列巴顶着了，在接近1900米海拔的高原，达到既定目标，首马安全破二 #马拉松 #兰州新区半马 #首马安全完赛
跑前两个月因工作原因，跑量严重不足。怀着忐忑的心情开启了人生首马的比赛，直到跑完5公里，人才放松了下来，30公里后跑得就比较辛苦了，安全完赛便已开心。太原的文创永远不会让你失望，不知道对中签有没有帮助，我是觉得入股不亏。柳巷星程酒店很方便，对面的老面馆饭不错。参观了太原北齐壁画博物馆，收获很多，强推强推，建议大家做做功课再去。回家发现九牛牧业的奶挺好喝的，淘宝搜不到。尽管太马抠搜的补给也增加了我完赛的难度，但太原之行整体是愉快的，以后常去。#九牛牧业 #太原马拉松2024
跑完#兰马# 吃牛大~满福滴很！ #2024兰州马拉松##兰州牛肉面# L甘肃卫视的微博视频 ​
跑完波马整个儿作息都乱了，下月好好训练，为兰马做准备 OOTD 上衣 nengpower 短裤 nengpower #SH能跑俱乐部 @SH能跑运动俱乐部 #月跑量 #跑步治愈 #我爱跑步 #记录跑步 #我的运动日常 #这个模板有点东西#想记录下此刻 #兰州马拉松
跑完今年的太原马拉松，我确实感觉到经济下行了，完赛包东西似乎没有以前那么丰富，跑步过程中的补给更是少之又少。 #2024太原马拉松# L马兰虾的微博视频 ​
跑完今天，再见就是西咸半马了！ 首次当兔子，期待你们在昆明池抓住我 · _天气热起来了啊，又需要早点跑步了 _早起送完孩子跑步，没化妆，有涂防shai _我的首次半马才跑了 218，如今都可以当兔子 什么时候开始都不晚 开始蕞重要 · 🤍🩷 一把年纪喜欢粉色装备 南湖真美，又训练了我一年 · #认领一条跑道 @运动薯 #脚下就是跑道 #跑步 #跑步治愈 #跑步打卡 #晨跑 #半程马拉松
跑完了人生的第一场线下半程马拉松，昨天和今天两天去打卡了奖牌的正反面剑门关、凤凰楼，努力了就会有收获，享受跑步的过程，加油！#马拉松 #半程马拉松 #跑步 #跑步的乐趣 #四川#广元#汉中 （2024.9.1）
跑完噜！诚信630配😎 完赛时间219 不好也不差的成绩 作为骨折恢复期收尾很满意 #户外运动是我的成长型爱好 #跑出自然本色 #一起跑步就是我们 #跑步雷打不动 #太原马拉松 #太原马拉松2024
跑完一场#马拉松 最期待的时刻 #彬州半程马拉松 #运动女孩 #跑步 #大数据推荐给有需要的人 #开跑就是马拉松 @运动薯
跑一场比赛，认识一座城，不管成绩如何，安全完赛就好，沿途的体验才是灵魂，2023鹤壁马拉松落下帷幕 #鹤壁马拉松
2024太原马拉松我来了 小趴菜前来太原马拉松报道，明天赛道上见晚安🌛
跑一场马，爱上一座城。一条河，一碗面，一场热情滚烫的兰马初体验！ 2024兰州马拉松，虽然我没有跑好，但我还是决定用文字记录下这段美好的回忆。 兰州，是西北黄土高原上的一颗璀璨明珠，曾经是古丝绸之路上的重镇，西汉设立县治，取"金城汤池"之意而称金城，隋初改置兰州总管府，始称兰州。兰州，也是黄河唯一流经的省会城市，千百年来灌溉着这片黄土沟壑纵横的大地。 坐着火车一路进入兰州，第一次到大西北甘肃，看到这种景色觉得陌生又熟悉。大漠孤烟直，长河落日圆，是甘肃的壮美模样；青海长云暗雪山，孤城遥望玉门关，是甘肃的执着坚守；醉卧沙场君莫笑，古来征战几人回，是甘肃的豪迈担当…… 早就听说兰州马拉松，是西北地区规模最大、口碑最好的马拉松赛事，也是全国海拔最高、唯一沿黄河而跑的马拉松。黄河，孕育中华璀璨文明的母亲河。有水的地方，就有生命，就有跑者的江湖。黄河，也是生命的源头，沿着黄河跑步意义非凡。再加上兰马…
跑游彬州佛都半程马拉松 5月9日举办的2021陕西彬州第七届半程马拉松赛盛况空前，有9000名跑者参加，彬州有“丝路佛都 山水豳风”之称。本届赛事邀请了国内马拉松顶尖高手管油胜(夺冠)、王涛(亚军)、朱丹丹(女子冠军)参加。彬县历史悠久，是中国古代农业文明的发祥地之一、关中产粮基地之一，它旧名邠/豳县。彬州梨、大晋枣、彬县御面是这里必尝的美食。#五月# #马拉松# #跑步# O绿洲 收起d
跑长距离还是太少，没有精力录视频 下次不跑成绩也要记录 #马拉松 #太原马拉松 #开跑就是马拉松 #跑步 #马拉松比赛 #我的日常
跑者精神不止于“奔跑”在 #2024太原马拉松# 的赛道上，一位身穿黄色T恤衫的跑者，吸引着大家的目光。比赛服胸前贴着“捐献造血干细胞 你行我也行”。这位跑者名叫靳毅，是中国造血干细胞捐献者资料库第2867例造血干细胞捐献者，在红十字志愿者的圈子里大名鼎鼎。@太原晚报 O网页链接 ​
陪伴金先生控🍬的第 2 年 停💉，停💊 🔸 3 月开始金先生的第一个半马 218 完赛 6 月兰马 215 完赛 10 月宝马破 2 10 月西马破 2 从不太跑步到家门口的比赛破 2 心情是激动的 · ✅ 对小糖人来说意味着什么？ 意味着，他越来越健康，甚至更健康 血🍬的控制是常态化 变成了生活的催化剂，不是累赘 他做到了极度自律 为了自己为了家人 “逆转”了这个 bing . ♥️ 坚持早起晨跑和撸铁 运动控🍬一直都是我们分享给你们 无论是✂️肥，还是🍬尿病 希望我们的每一个帖子都能鼓励到你 · 爱是用同频的陪伴来表达 让双方变好 · 仅此记录我们互相陪伴的进步@卓雅雅 和 感动 也感谢 3000+的粉丝与我们陪伴 · #马拉松 #2023西安马拉松赛 #逆转二型糖尿病 #西安马拉松 #开跑就是马拉松 #二型糖尿病
太原马拉松 赞助商直通名额
陪儿子的首次马拉松，太马加油#2024太原马拉松# ​
朋友说来赛个🐎，一人赌一匹马，哈哈竟然赢了一二名
痞子哈兰马400玩赛 #2024兰州马拉松#起跑兰州#PB新城迹 #兰州配色#最佳常跑鞋 #燃动24小时#飞影pb4
屁股真的会磨出血，不开玩笑。 我穿牛仔裤没啥事，就是颠的肌肉都松了，像筋膜枪全身打了一遍…我妈穿的是工装裤，滑滑的那种，但是还是磨出血。⚠️感觉骑马一定要跟着🐎动，必须要放松，太紧绷就是会受伤（不需要害怕，脚都勾着，掉不下来的）⚠️ 🎫200一个人，政府定价，来回3h 整体情况： 一路都是泥路（马💩，牛💩），有条件一定要穿好清洗的鞋（靴子…），上马前就是泥路，根本避免不了弄脏。 我们还碰到🐎发疯，吓死，泥都溅我头发上。七八月去的话，天气好不下雨就不用穿冲锋衣，很热很热，⚠️也不要穿白色冲锋衣⚠️握把是生锈的，都蹭衣服上了，之后是洗干净了，防水层也没了……… 景色是好看，但是真的很累，上山下山，又抖又害怕，而且一定要好天气，天气有一点不好都绝对别去！！！去了保证后悔（冻死，风吹死，摔泥💩里……） 参考p3 到了以后左边村庄钻进去下去就是仙女湖，但没有想象中那么美，我一直以为是骑着骑着一下子…
漂亮的2024年兰州马拉松奖牌 L教育丁sir的微博视频 ​
平时懒得发小红书 记录下吧 2024年第三场半程马拉松 感觉很不错 当天天气好 观众热情 自从6月跑完第二场蒲河女子半程马拉松后 就受伤休息了 休了一个半月月不好 七月底开始坚持每天少跑慢跑练步频 再理疗康复 真的慢慢把伤养好了 太原的半程跑完 居然没有瘸 伤处还突破了哈哈哈 太开心了 下一场10月20 大连马拉松 希望我能别犯懒 小红书汇报哈哈
泼天富贵着实感到意外 次次报名，次次不中。 难得中签，有木有西安一起冲兰马 #西安 #2024兰州马拉松
破天荒一场比赛有30多张照片啊！ 太心满意足了 #我的运动日常 #跑步撞色不撞墙 #运动女孩 #彬州半程马拉松 #跑步的乐趣 #跑步穿搭 #开跑就是马拉松 #跑就对了 #沙琳的跑步日记 #跑步雷打不动
七八月份赶上暑假，人巨多🥲，蕞近西安天气变化很大，这几天又下雨🌧️又出太阳😾，晴雨伞非常必要！出门之前1️⃣定要看好天气再出发。 ✅西安太好拍了！ 除了网红打卡点！可以去德福巷，书院门，易俗社这些地方逛逛，还是很小众文艺的，适合文艺范、中国风的女孩子！ ❗️❗️注意事项 😾西安是“碳水之都”，美食分量足，如果是一个人吃，刚开始吃的时候建议少点一些 😾西安大多数景点都需要预约门票，大家可以通过景点的各大gzh购买，千万别临到跟前才发现买不到票哦！ 😾去看马俑的姐妹也要早点去，因为这个地方不在市区，还是有点远的，然后票也要提前订好 😾住宿可以选择住在南稍门附近，去陕历博，大雁塔，洒金桥都很方便，如果是di一次去，也可以在钟楼附近找个新开的，但是这里夜生活比较丰富，对睡眠质量要求较高的话就不建议啦～ ✅吃的美食 🥰马洪小炒泡馍 碳水碳水！！！给料也很足，配着糖蒜吃很绝！ 🥰志亮蒸饺 大肚子蒸饺…
七月份开始跑步，刚开始只能跑几百米，直接跑成间歇了七月底已经能坚持跑完半马距离，首马就在本地太原参加，426安全完赛，虽然成绩很一般，也算是给自己跑步三个月的一个交代吧，感觉跑步这个事情坚持下来就会有收获#运动从慢跑开始 #跑步打卡 #新手跑步 #健康跑步 #记录跑步 #跑步治愈 #坚持与自律 #长跑 #马拉松
其实没啥总结，也不算是小作文。因为-场比赛，只有“跑的好”和“跑的不好”。不能你只想要“好”，而不许自己有“不好”。 从小就听过一句话“太完美的人活不长。”我使使劲儿，争取活到九十九。 今早一出发就知道自己今天不行，但来都来了，咋办，跑吧。再说马拉松比赛哪有绝对的状态好、天气好，啥啥都好。 跑到23KM开始走路，我悄悄的问旁边的二伟:“一 般人家走路不都是三十多公里? 23咱就走，是不是太早了点?” 二伟说:“没事儿，无锡我半马就开始走。 我:“要不咱退赛吧，打个车。” 二伟:“主要没车啊!” 我想了想:“不行，大景在终点呢，要退赛还得去终点取包，还得找大景拍几张照，算了，太麻烦了，别退了，走吧。 然后开始算时间多久走完，跑跑走走，一路被人捡:“你咋在这?“你走路!‘跑崩了啊? 35KM车老板喊我，边拍边调侃我“你咋跑这么慢!许久不见，车老板明显白了，我一身汗走过去就是一个大大的拥抱，然…
其实没啥总结，也不算是小作文。因为一场比赛，只有“跑的好”和“跑的不好”。不能你只想要“好”，而不许自己有“不好”。 从小就听过一句话“太完美的人活不长。”我使使劲儿，争取活到九十九。 今早一出发就知道自己今天不行，但来都来了，咋办，跑吧。再说马拉松比赛哪有绝对的状态好、天气好，啥啥都好。 跑到23KM开始走路，我悄悄的问旁边的二伟：“一般人家走路不都是三十多公里？23咱就走，是不是太早了点？” 二伟说：“没事儿，无锡我半马就开始走。” 我：“要不咱退赛吧，打个车。” 二伟：“主要没车啊！” 我想了想：“不行，大景在终点呢，要退赛还得去终点取包，还得找大景拍几张照，算了，太麻烦了，别退了，走吧。” 然后开始算时间多久走完，跑跑走走，一路被人捡：“你咋在这？”“你走路！”“跑崩了啊？” 35KM车老板喊我，边拍边调侃我“你咋跑这么慢！”许久不见，车老板明显白了，我一身汗走过去就是一个大大的…
朴素的太原马拉松 太原马拉松如果是一场普通的AB类马拉松，比如成都双遗这个办赛水平，也就没啥评论#马拉松比赛 的了。但毕竟是世界田联金标赛，就不比厦马北马广马这些了，比六盘水和西昌这些精英标赛事也差距明显。 槽点如下： 1.起点现场混乱，根本就没有检录，分区跑分了个寂寞，集结区挤爆，地图上标的B区集结区变成了E区，区和区之间没有分界线，B区里还出现了众多C区E区的跑友，厕所也严重不够，只能半路上解决。 2.迎泽大街的观众很热情的，但5公里后突然发现，怎么路边就没观众了，硬是跑了37公里的河边快速路，除了树还是树，偶尔经过跨线桥会发现有观众站在桥头上喊加油。 3.路上补给这个仁者见仁吧，没想过流水席，但就连标准补给估计都没几个会给5颗星的。 3.完赛包太简朴，我还在完赛包里找拖鞋,打开一看发现我想多了，2瓶水1个质量极差的完赛毛巾和1个太谷饼…按摩拉升区泡脚区挤满了半马的人，我们跑全马的基…
2024太原马拉松｜要么PB要么跑崩 用跑步来解锁 历史与现代交织的古都之城—太原 复出后第一场42.195km 在太原拿到了非常6的参赛号码布！ 再看看赛道解析，这前五公里的缓下坡是要助我起飞🛫直奔316吗？？？！ 9月22日，要么PB要么跑（p）崩（b）
骑马，作为一项户外运动，既有趣味又好玩☺️ 无论是去俱乐部骑马，还是户外景区骑马😘 都是一项难忘的运动体验🥳 不过作为一项运动，骑马也必须掌握技巧🤔 今天的内容就是给到第1次去骑马的宝子😋 喜欢的记得关注收藏哟✅ 🎯一、第1次骑马，8条不建议 1-骑马机构：非正式 2-骑马装备：不穿护具 3-骑马状态：独自上马 4-骑马技巧：大喊大叫 5-骑马姿势：身体前倾 6-道具使用：频繁使用马鞭 7-骑马TIPS：站马屁股后面 8-骑马TIPS：对马粗鲁 🌸二、第1次骑马，8条放心骑 1-骑马机构：俱乐部/骑马场 2-骑马着装：简单干练 3-骑马状态：教练拉牵引绳trot 4-骑马技巧：紧抓安全绳/缰绳 5-骑马状态：观察环境 6-马镫技巧：前脚掌踩马镫字 7-骑马TIPS：别戴金属边眼镜 8-骑马TIPS：选择亲人的马 好啦，喜欢的宝子记得关注哟😁 #笔记灵感 #运动 #我的运动日常 #户外运动…
骑马前她以为自己一上马就能跑起来 上了马术课🏇才发现一开始学是先溜马，由教练牵着 她瞬间好失望🤣说好无聊为什么是溜马而不是跑马… 我又脱口而出当妈都会说的那句：你都没学会走就想学飞 不然她真的以为看一眼就能像电视上那样会跑马奔腾喔😂 果然是天真的小朋友呀~#人类幼崽养成记录 #我系Aurora #陪娃度过的2023
骑马真的可以蜕变 以上是真实画面 ①平坦小腹 骑马减肥的作用最明显地表现在小腹，这个部位的脂肪通常也是最难消除的。骑马让你在不知不觉中给腹部施加了力量，逐渐让它变得紧致有型。 ②纤瘦大腿 骑马是一个全身运动，因此各个部分都可以起到减脂作用。当大腿受力的时候人们总是担心长出粗壮的肌肉，与其他运动不同，骑马会使大腿变瘦。骑马过程中，大腿辅助身体保持平衡，与马背贴近。轻快步和跑步时，上半身都会离开马背，这时腿部的力量控制可以协助你掌握好平衡，准确而且灵敏地对马匹的运动作出判断，消除不安全隐患。练习之初，因为紧张，总觉得用腿夹紧马的身体最为安全，实则不然。大腿肌肉在运动中应该是一种放松状态，只有当需要用力的时候，才立即调动其发挥作用。在一堂课中，大腿肌肉在紧张与松弛的交替之中，进行了上万次有氧呼吸，能有效地消除多余的脂肪，而且可以给腿部塑形。 ③腰部减肥 骑马塑身减肥的显著成效表现除了在小腹当然…
骑上我的小牛MT PLAY到罗湖大氧吧银湖跑个有氧，绕着湖跑一圈将近2公里，夜间是个非常好的长距离路线，台风过后气温还没上升，下周就是2024太原马拉松，冲鸭！！！#人人运动家##深职大跑出犀利##太原马拉松# 2深圳·银湖 ​
起点还在天津大礼堂 狠狠期待重返蓝丝带！ 10月20日当天目前已知还有#西安马拉松 #东营马拉松 #池州马拉松 你报名哪场比赛！ 🎈🎈🎈 #小红书运动联盟 #天津 #跑步 #马拉松 #半程马拉松 #天津马拉松 #炫跑团 @运动薯 #10月20日，你想出战哪一场！ [投票]#
掐指一算按这个速度能摇中2032年的西马 #西安马拉松 #就这样吧 #尽人事听天命
今年第一次长距离 今天第一次打卡汉江湿地公园 汉江边的步道还是非常平稳的 适合用来拉练长距离 夜景的龙岗大桥也不错 今年上半年跑量才600+ 还是没中签比赛 没动力啊啊啊啊 今天开始今年的长距离的练习 没补给的长距离也太难了 现在530配速都稳不住 太废物啦啦啦啦 这波必须狠狠练两个月 冲击秋天的第一场PB 最后最后太马给我中中中啊
千年晋韵，锦绣太原。今天PB13分钟阳光洒并州，激情燃太马。40000名选手分三枪出发，奔跑在焕然一新的迎泽大街，跑进锦绣太原城的金秋九月，“晋”情感受千年古都的柔情与热诚。#2024太原马拉松#2太原 ​
前次分享的自驾路线相信很多朋友都去过了！再分享一下另外一条适合自驾出游的路线，希望大家旅途发展更美的风景。第一天，西安出发走关中环线或者河堤路经周至、太白县抵达黄柏塬住宿一晚，太白至黄柏塬这一路风景秀丽。第二天，黄柏塬出发经华阳古镇，也是景色最美最原始的一段。路况都好，只是弯多路窄，需要小心慢行。经华阳古镇、洋县游玩后至佛坪县住宿一晚，或者赶到黑河森林公园内住宿一晚，佛坪至黑河森林公园这段最近修路，摩托车可以通行，汽车限行。第三天可去老县城游玩半天后返回西安。沿途住宿可选择农家乐，价格便宜又有地道的农家菜品尝，行程时间可自由调节。
前两天还是炎炎夏日🔥今日就一秒入秋了🍂西安的秋季稍纵即逝👋🏻大家快快把赏秋活动安排起来🐴住这5️⃣条自驾赏秋的宝藏地❗️趁着中秋国庆小长假🙋‍♀️去感受秦岭的秋色吧！ 1️⃣黄花岭S102省道 秋日的黄花岭🍂是一场色彩的视觉盛宴👀黄花岭段的盘山公路曲折蜿蜒🛣道路线条优美灵动🏕四季风景迥异❗️被网友称为陕西十条zui美公路之一 ✅沿途景点 牛背梁、广货街、黄花岭 🚗自驾线路：G210西安沣峪口-分水岭-广货街-S102广货街-黄花岭-牛背梁-营盘 2️⃣S108国道 每逢秋季落叶缤纷🍁走进G108秦岭段就进了景观大道了🚗沿着黑河在秦岭里蜿蜒攀升，一路尽是险峻壮美的风光⛰ ✅沿途景点 黑河森林公园、佛坪熊猫谷、城固桔园 🚗自驾线路：西安-周至-马召-佛坪-洋县-汉中-宁强（单程约460公里） 3️⃣G210国道 一路上穿越三座大山⛰沿G210国道🚗驶入秦岭腹地🍂色彩的盛宴也旋即拉开。伴着山峦…
前两天收到了顾客给我反馈的好评，说这个冲锋衣太棒了。去爬山，防护效果真的很棒。就是当时推荐的鞋子，她后悔没买，山上下雨之后，穿上运动鞋，真的是很滑。幸亏她有功底，来了个漂亮的一字马。 #凯乐石 #冲锋衣 #户外登山徒步 #好物分享 #暑假计划
在一个休闲的晚上，兴致报上了太原马拉松全马，说实话，第一次跑全马，3个月还能练成吗
前面几篇的各种过敏反应终于有了答案！！ 第五次治疗，只使用白紫衫，用药前只吃了两个控制恶心的药(之前都是还有多吃一个抗过敏药，医生说第二个治疗cycle一般人的正常流程就是可以停抗过敏了)。上针10分钟后，突然一阵晕，觉得很热，出不来气那种，眼睛都红了(我的护士盯着我用药，发现我不对劲告诉我眼睛红了)，摘掉口罩脸已经开始红肿，护士立刻停药叫医生，然后我又一次在化疗室被医护围观。医生这次肯定的告诉我，就是白紫衫过敏反应，先吊了半小时抗过敏，又吊了20分钟盐水后，以1/2的速度吊完一袋白紫，期间没再出现意外。 既然知道了药物过敏，但又不到万不得已不能停/换药，所以决定每天一粒zrytec继续吃，每次白紫前都吊半小时的抗过敏，今天已经是5疗后第5天，除了第二天晚上有点冒疹子的迹象，把zrytec加到2粒并且红肿地方涂药膏，第三天早上就恢复了，其他没有任何其他反应了。 折腾这么久，终于没有副作用…
前天晚上听说小丁要来罍街拍综艺，正好就在我家后面，吃完饭马不停蹄就跑去了，正好碰到他们出来，小丁本人真的超帅#丁禹兮 #谢彬彬 #杨迪 #打卡吧吃货达人
前些日子渣打马拉松，被#周润发 发哥的新闻刷屏了67岁的发哥以1小时3分58秒完赛港马10K，同场赛事还有#蔡思贝 ，好像还突破了个人PB今天整理一张九宫格，跟大家一起数数马拉松赛道上跑过的明星演员歌手们包括歌手#许飞 ，她是六星跑者!!#伊一 跑过柏林马拉松，发哥和蔡思贝跑的是香港渣打，#徐濠萦 不光是马拉松，还跑越野#陈冠希 和#陈意涵 也是在多场赛事出现过，#赵今麦 不知道会不会陷入循环一直跑一直跑一直跑，每次睁眼都在跑以及我超爱的#雎晓雯 !!跑过上海马拉松盆友们，你们在各大赛事赛道上偶遇过谁呀，有没有被明星追着跑.. * 一英里，成为更好的自己.. #马拉松 #跑步 #跑步 #偶遇明星 #越野跑 #人生必备一场马拉松 #运动 #OneMileRun @运动薯
抢完车位就看到开跑了我的声音真的好搞笑战地记者#2024太原马拉松# ​
亲子跑结束，记录下这是易衡的第一次马拉松#2024太原马拉松激情开跑# 2太原·山西博物院 ​
秦岭佛坪•熊猫半程马拉松，即将开跑！ 2汉中·佛坪 ​
秦韵真的太可爱啦 后滚翻 爬树桩 滑草 超级会整活 从西安出发高铁四五十分钟就到啦 到站打车或者班车都可以到～🚌 注意⚠️是熊猫基地不是熊猫谷 无需线上预约 到场登记入园即可 免门票🎫 开放时间：8～11，14～16，中午时间段清场闭园 📍秦岭大熊猫佛坪救护繁育研究基地 #动物园 #旅游 #周边游 #遛娃好去处 #周末去哪儿 #我的日常 #熊猫基地 #熊猫 #西安周边游 #西安 #一日游 #动物园一日游
清晰识别确实膝盖和胫骨今天没有临时严重疼 天气优越 兰州人的热情 和 我的倔强 338完赛了 也算是安全且尽力了 - 挺痛快的 憋屈蛮久没好好完赛一次 338不是多快 但我很满意。反正满意 共勉吧 哦对了！！ 搜索“开跑就是马拉松”，新赛季百份赛事陆续释放中！！ #马拉松训练 #开跑就是马拉松 #跑者上道 #这条路我跑过 #cityrunning #开跑就趁现在 #一起备赛跑马 #开跑倒计时 #脚下就是跑道#认领一条跑道 #记录我的城市 #空腹晨跑 #兰州马拉松 #兰马之夜 #全国跑者路书 #认领一条跑道 @兰州马拉松 @运动薯
情侣周末不知道去哪里玩的 就来新沂马陵山 太适合情侣约会啦 💕 实打实的天然氧吧 🍟🍕游览路线：北环线：第一江山→药王泉→小龙沟→来钱路→梯田花海→龙台驿站→大龙沟→瑶池仙境→龙九子亭→情缘谷。 🍝🍣南环线：三莲池→司吾驿→五莲池→奶奶山→长寿泉→老虎窝→三仙湖→马陵山红色文化教育园→状元桥→三仙雕塑→抗日纪念碑亭→乾隆行宫遗址。 🦴🍕汽车路线：汽车北站、汽车南站、火车站、高铁站乘坐107路、108路马陵山风景区站下。 🎫门票：60元 🚗观光车：30元 🅿️停车场：30分钟免费，超过30分钟小车10元/辆，大车20元/辆 ⌚️营业时间：9：00-18:00
请一天假 去一座城 吃一碗面 见一群人 跑一条河 告一次别 每年夏天 兰马总是召唤游子归乡❤️#带着跑鞋去环球##2024兰州马拉松# 2兰州 ​
秋高气爽逛完，#周边游 来镇上小吃一条街吃手工饸饹 #小众 #旅游 #一日游
秋天是什么色彩?在古人眼中秋天 🌳是苍山翠柏的绿色:“寒山转苍翠，秋水日潺湲” 💧是烟雨蒙蒙的蓝色：“秋雨一何碧，山色倚晴空” 🍂是火烧天边的橘色：“落霞与孤鹜齐飞，秋水共长天一色” 🍁 是将时光浸染的红色：“冉冉秋光留不住，满阶红叶暮” 再过不久，佛坪将以这样缤纷的样貌展示充满秋意的中国传统色。 🍁 橙色系 熊猫谷的秋热烈而不失柔美，温暖而饱含诗意。不知该用怎样的语言去形容，只知道这里会告诉你“人间值得” 🍂 黄色系 🍂 佛坪的山峦渐渐变成了秋天色，这个季节的连绵山峰更是美出了新高度，层林尽染创造了一个色彩斑斓的世界，感受这绚烂的巨幅油画的美丽 ❗ 🌺 粉色系 🌺 沙窝村的粉黛草，如云似雾，仙气十足，俨然是秋天里的网红打卡地，观赏期很长，还能约 ❗ 🍅 红色系 🍅 佛坪山里，秋天的馈赠无处不在。板栗、猕猴桃、八月瓜、五味子和山核桃成熟，红红的挂满枝头，一串串像红玛瑙、红珍珠一样的枣皮也…
去佛坪看大熊猫啦📍秦岭人与自然博物馆-携程度假山庄-熊猫基地-佛坪老街-王家湾 🚄交通:高铁➕熊猫车车🚗 早上从西安乘高铁到佛坪站，46分钟56💰，下了高铁站后在门口骑共享电动车到人与自然博物馆，熊猫mini车车就在人与自然博物馆门口租，需要带驾照，一天的价格在100多，按时间计费。📍人与自然博物馆需要40💰门票，陈列一些化石标本，可不去，门口有个大熊猫雕塑，拍照好看。📍租上熊猫mini车车就可以前往熊猫基地了，有4只大熊猫，基地免费，一定要早上去，才能看到活泼的大熊猫🐼📍 在去熊猫基地的路上会经过携程度假山庄，有大片的花花，很适合拍照📷📍看完熊猫在返回县城的路上，有个沙窝村，可以吃个农家乐，蜜源，代代红都不错，导航就可以到。📍饭后就可以到佛坪老街逛逛，老街有些特色小吃，也可以尝尝。📍然后出发王家湾，是个自然景色➕文艺清新的村子，可以在荷塘边喝一杯咖啡，也可以在椅子群拍一张文艺照，感觉很…
去海吃羊肉#呼马 #呼和浩特马拉松2024
去了你就会感觉为什么我不早早来呢！ 佛坪作为一个小县城来这里看熊猫不仅免门票！还不用排队！ 我是清明节假期去的，自驾游，这里直接坐高铁过来也超级方便还有旅游大巴车从高铁站直接到熊猫谷！ 虽然小小的佛坪只有四只熊猫，但熊猫距离你只有三米且没有护栏！！！这种感受谁懂啊！可以尽情的观察他的一举一动，对于单反爱好者也不用隔着玻璃拍摄！ 四只熊猫都还年龄尚小 可爱至极！不比成都熊猫基地看人头好吗？（不是诋毁成都，而是人太多）可能这里真的不太被人知道吧，大家注意中午熊猫不上班不营业哦，一定要调错开中午来，力挺佛坪！#熊猫谷 图1-4都是网红秦韵，他离我太近了，完全不用拉焦！而且不用人挤人#奇妙的动物 #游玩 #大熊猫 #推荐一个好地方 #来这吸熊猫
去年大马，今天太马，比去年多一点，好玩#太原马拉松 #身体智慧
去年的#兰州马拉松 我竟然没报名🙊 听着朋友分享#兰马 的故事，眼里闪着光，兴高采烈的样子……那一刻，我承认我羡慕了，下定决心，类似：不到兰州非好汉的目标，写了下来，贴在我心里的“那一面墙上”：“我要去跑#2024兰州马拉松 ”…… 🔅 我始终相信：相信“相信”的力量，于是就这样心心念念了一年的时间，中签的那一刻，我激动的热泪盈眶，坐在小小的工位上，同事被我突然跳起了尖叫声吓了一跳：耶✌🏻我要去跑兰马了……同事们不理解的看了我一眼，继续忙活各自的事情，只有我看到了此刻的我有多高兴……🤩 🏅 跑完一场#马拉松 这种成就感和荣耀感，在拿到沉甸甸的奖牌🏅的那一刻，得到了升华和圆满，这是跑者的荣耀时刻，也是只有我们跑马人才懂得的，心里的那一份美好。承载着一路上的风景和回忆，收到#兰州 这一份感动和热情，在心里装的满满的，收拾好了行囊，坐上了南瓜马车，陪着我继续奔赴远方…… ♥️ 我爱兰州，兰州马…
去年的兰州马拉松，很好。 但没想到今年的兰马，相比于去年更是质的飞跃。 赛前领物的热情，面向每个选手的欢迎仪式，周五周六晚上的兰马之夜。 与其说是一场马拉松，它的野心更像是把这场运动变成大众的狂欢活动。 我跑过很多马拉松，频繁的跑，跑的比赛多了。其实对于自己最大的影响是：“激情的消退。” 这次兰州马拉松，站在起点的时候，听着主持人王超对于赛事的介绍和对于信息的娓娓道来，感受的是关于兰马的专业，赛事的热情。 “对这场比赛，充满期待。” 跑步的时候，是最放松的时候，每次跑马拉松总觉得当走进检录区的时候，就是短暂的走进一个游乐园。 “接下来的这段时间，就是享受跑步就行。” 把注意力放在自己的呼吸，脚步，沉浸其中即可。 “人与人并不能完全感同身受” 每一次赛后的分享和表达，总觉得想表达的太多，然后就不如不说了。 比赛结束后，我和这次兰州马拉松的主持人超哥一起聊天，聊着聊着说出了很多心里的话。 “…
去年秋天走过一条重庆周边的小众线路——秦岭深处看红叶，5天4晚人少景美很轻松，沿路全是惊喜。 - 秦岭除了美的像童话一样的彩色森林。还有沿路红澄澄的柿子林，绿茸茸的板栗和猕猴桃随处可见。以及流动的云雾、蓝白色河流、牛羊马群，运气好的话还能碰见野生大熊猫。 - 🚗5天自驾线路： D1：重庆-汉中 D2：汉中-佛坪-太白 D3：太白-黄柏塬-华阳古镇 D4：华阳古镇-留坝 D5：留坝-重庆 - 👏🏻推荐景点： . ✅兴汉盛境 兴汉胜境位于陕西汉中，有汉文化博物馆和演出，能沉浸式体验汉风生活。 . ✅佛坪 是大熊猫、羚牛等珍稀动物的栖息地，运气好的话可看到它们在山林间活动。 . ✅大岭云海 太白到黄柏塬路段是穿越秦岭的精华路段，沿途会经过大岭云海。云雾缭绕，山峦若隐若现，仿佛置身于仙境之中。 . ✅华阳古镇 有明清古街、古戏楼、古塔等，还有多处红色革命遗址。周边景色秀美，山水环绕，是“秦岭第一…
去年在成都完成了首马（成绩356），今年索性就没报家乡的成马！我的目标还是想跑遍全中国 上半年报了无锡，武汉，兰州，都江堰双遗，双遗（成绩339）和兰州（成绩345）收留了我！ 说好的一年只跑两场全马，结果还是没管住自己的腿！ 下半年报了长沙（候补中，希望不中，不然就退不了报名费了），南京（没中，图3）和西安（励志要跑的，去年和成马冲突，退了，把第一次就给了家乡） 2024年9月9日，第一时间就报名（图一） 2024年9月23日，结果出来啦，哦豁，没中，不过以去年的经验，候补代码1498相当靠前（可以看昨天的帖子，主动退出的），机会相当大，稳 2024年9月25日，南京出签了，未中，不候补啦，明年再来 2024年9月26日，候补代码前进了一半，800多，哪知道惊喜在后面，下午又前进了一半472（图五），心里想，稳啦 2024年9月27日，直接变成271，同一天变成96（图7），进入百强啦…
去熊猫谷是为了看金丝猴的#佛坪熊猫谷 #佛坪 #金丝猴
全城沸腾！太马今日燃情开跑！（附：赛道成绩）O全城沸腾！太马今日燃情开跑！（附：赛道成绩）9月22日7时30分，2024年第15届太原马拉松赛（以下简称太马）燃情起跑，跑进锦绣太原城，跑过42.195公里，遇见无限惊喜。本届太马盛况空前，报名人数超过12万人，参赛人数4万人，报名总人数及各项目参赛人数均创历史新高。其中，全程马拉松赛1.3万人、半程马拉松赛1.6万人、迷你跑5000人、家庭亲子跑6000人。 收起d
全马安全完赛就行 日常超话 #2024太原马拉松# 太原超话 #太原身边事# ​
全马小分队加油#太原身边事##2024太原马拉松# 2太原·晋阳湖国际会议(会展)中心 ​
全县没有一个红绿灯 全县总共7辆出租车 全县一百多只熊猫国宝🐼 全省只通高铁无高速的县城 全程都在飘小雨赛跑 全佛坪人民的服务特别热情 前11公里全线下坡，后10公里全程爬坡冲刺 我的首马赛交给了这个宝藏城市很有意义 #爱上熊猫家园我为佛坪代言 #佛坪旅游 #佛坪秦岭熊猫半程马拉松
缺乏运动，能跑完还不错。
群里妈妈们推荐的还有就是我自己孕期挂过的一些医生，排名不分先后哈 市妇幼:杨秋红，牟瑞丽，刘翠英，王翔，王鲁萍，王翠兰，黄晓戈，刘博，韩爱卿。 齐鲁:刘媛，马玉燕，李允光，方燕，罗霞。中心医院:仲文玉，田敬霞，宋秀娥，施玮，吕小梅，田玉玲。 省立:孟金来，顾永忠，刘俊兰 山大二院:辛刚，洪凡真，范明华，亓向群， 省妇幼，连岩，王谢桐，傅金凤， 千佛山:张文凤，张国翔，郭伟，张志伟，刘宗花， 960，钮彬。 五院:多晓玲 省妇幼:左常婷（左主任以前在省立医院） 连岩 丁健 #孕期就是一直在闯关 #安心服务承诺 #晒娃 #济南市妇幼保健院 #孕产 #母婴群 #孕期产检 #孕期就是一直在闯关
让西北的游子多了一个回家的理由，让跑马新人感受了一次超高规格马拉松赛事，让天南地北的跑友们相约相聚，并给2024上半年划上一个圆满的句号。 一座城，一条河，一座桥，一碗面，一本书，这是我对于兰州的记忆，相信其他人也是。 不远千里也要来参加兰马，是我身为西北人的执念与情怀，终于我的名字刻在了pb墙上。 希望明年再见，我要见证兰马越办越好，兰马也要见证我越来越强。 #兰州马拉松 #兰州马拉松2024 #TEAM燃野 #兰州 #马拉松 @兰州马拉松
人品大爆发西安马拉松半程，听说报名的人太多太多了，中签率极低，还有说法是半马大部分名额全给了公益跑。 我候补缴费当天是2500多名，28日168名，29日60名，30日上午9点56分，这个值得载入史册的时刻，我收到短信，中了！ 中了是什么心情，真想第一时间出门跑步庆祝一下！ 找个搭子一起去测试图1赛道，时间你来选！ #跑步 #马拉松 #半程马拉松 #西安马拉松 #2023西安马拉松赛 #跑步治愈 @运动薯
人少景美 汉中市下面的佛坪镇 才开发没几年 人很少 也没太商业化 还有熊猫和金丝猴（在建）的养殖基地 天然氧吧 全镇只有3万人口 十辆出租车 推荐#携程度假农庄佛坪店 有车接送 最意外的是这个小镇有高铁站 开车半个小时左右可以到酒店 很方便 推荐大家去体验#游玩攻略 #推荐一个好地方 #在路上 #周边游好去处 #民宿 #佛坪 #佛坪熊猫基地
人生的第一条小红书一定要献给马立奥和君妍姐！！我觉得这辈子我要粉他们一家粉到老了！！！！！ 新疆的第一站：乌鲁木齐，乌鲁木齐的第一站：荒野牧场！今天去荒野牧场骑马，在路上，我问司机小哥哥，能不能遇到马立奥，小哥哥神秘一笑，那得要看你们运气了。（原来当时马立奥一家正在马场，天惹，司机小哥哥是从侧面给了我们暗示hhh，真的不得不爱荒野牧场的每一个人～） 到了牧场，司机小哥哥牵着马立奥过来的时候，哦莫，我整个人都愣住了，这小家伙真的太可爱了，好小好小一只，比电视里要小一圈的感觉——并且他一下子扑进我怀里！然后就听到了君妍姐姐的声音，我回头一看君妍姐姐，我真的星星眼了，君妍姐皮肤真的超白超好，而且脸真的太太太太小了！（真人的脸看起来比电视上小三圈都不止，而且我觉得真人看起来比君妍姐自己的任何自拍和视频里的脸都要小哈哈哈）超级漂亮！！不仅漂亮还温柔，让马立奥洗脸洗手再来和我们打招呼，马立奥后来就坐…
人生第二个半程马拉松 彬州的半马雨下的很大 前半程竟跑出5分多的配速 而且一直保持着 报出来成绩自己都不相信 以为是手机有了问题 过程中还和跑友们反复核对了一下 最终成绩2小时5秒 人的身体潜能确实不可思议 去年这会我才能跑到6-7公里就累了 去年的下半年在跑友的鼓励下完成了一次半马 然后平时的例跑就到了十公里 今年年初开始慢慢提升到12-3公里 到今天半马2小时完成 只要坚持 循序渐进 一定还能不断的突破自己 在跑步中愉悦 收起d
人生第一场马拉松 2024.3.17佛坪安全完赛 见证汗水和奇迹 创造属于自己的荣耀时刻 ​
人生第一次半马，16公里的时候两个腿小腿都开始痉挛。 不想放弃，市民的热情，22公里的风景都体验感受了。 半马和人生好像啊，总有前后，却不妨碍后面的人坚持冲向终点，明年继续。 #兰州马拉松
人生首场半马，在2024呼和浩特敕勒川草原顺利完赛配速最快6min，第一回跑马，hin满意毕竟半马全程21.0975km，最长只慢跑过15km的我，出发前告诉自己能完赛就是PB，最后这个成绩23250比较满意了，总的来看还是腿部力量稍显不足，肌肉不给力只能骨骼自个来凑，长此以往很容易受伤。也是提了醒，接下来横竖都要加强核心力量和肌肉力量训练了。 关于此行～不是有句话说嘛：人生不一定耍酷，但一定要有态度一生选择千千万，只走你选择的那条路、你认为有意义的那件事就是了～ Oui, c'est la vie！ ​✌︎' ֊' 返回摆渡车路过赛道，看到全马的朋友们还在向着终点奔跑🏁，真的很厉害，这就是马拉松精神吧，超越自我，永不放弃人生中有时真的也很需要这样的精神一以贯之呢 分享下初马装备吧～ 内道皮肤衣，贼啦透气#NEDAO内道 ；必迈的鞋子，国产品牌性价比之王，特别是远征者5.0，还被推荐为适…
人生首次马拉松，设想过很多意外，中途放弃、摔倒、被救援…可是万万没想过自己会跑错路线 事情是这样的，我报的半马，到点打开手表设定好的半马目标，开跑起一直在队伍最左边沉浸式慢跑，前21公里平均配速5.49.身心均无不适，然后…然后…我看到了半马21.0975的牌子了，没有丝毫轻松而是懵圈了，第一反应：啊～不会吧，我跑错路线了？谁懂我心～被自己蠢哭了。不用怀疑，肯定跑错了。接着咨询了路边志愿者，这种情况该怎么办？回答是：不知道。我想着折回去跑的话应该还来得及，但是赛道不让反着跑，我就只能在外面跑，跑了大概快5公里没路了，过不去了…唉～不甘心呀不甘心，这时候已经不在乎能不能完赛了，而是对自己一个月来的准备没法交代，看看表已经10点半了，调整好心情，我又重新钻进了赛道，既然跑错了回不去了，那就错到底往全马终点冲吧，进入赛道走了大概2分钟到了18公里处，听着志愿者们的加油声，开始慢跑起来，乌云密布…
人生首个正式马拉松 那一定要在我的家乡 贵阳 跑坡坡马了 传说中的英雄20坡 这次先跑一半 明年再战 又是兴奋得半夜也没睡着 四点多就爬起来墨迹 排空 收拾 吃早餐 跑马前要吃最喜欢的碳水 那必须就是猫王双拼🍴 地铁上乌泱泱的全是马拉松大军 一出站就下起了大雨 本来以为今天是场雨战了☔️没想到贵阳的天气很给面子 开跑前 雨停了 大家可以舒服的出发了～ 为数不多几张能看的照片 全是15公里前的 那会身体状态还算轻松 还能够做好表情管理 最后五公里的时候已经是时刻都带着痛苦面具了 好开心🥳我顺利的完成了我的第一次半马 两小时十分 虽然说比我预期的成绩差了不少 原本准备破2的但是我已经拼尽全力了 只能说确实能力不足 实力不够 师傅说得对 我开始跑步才三个月 没有足够的跑量累积 不要给自己太大的压力 去享受比赛 我说真的 贵马名不虚传 好虐 真的上下坡太多了 整个头皮发麻😟最后的两个大坡 我真的…
人生体验解锁+1 万万没想到我也上收容车了 早上起床的时候就感觉头疼的不行，坚持到十公里实在是不行了，果断上收容车 一直在想第一次上收容车是什么样子，是什么状态，没想到真的上车好像也没啥不一样 在收容车上看别人跑步是真的欢乐看别人累的吭哧吭哧的贼有意思 收容车上的偶遇老外一上车就跟定我了，一直哇啦哇啦地跟我说话听也听不懂，说也不会说 下车之后老外估计是懵圈了，不知道去哪，一直跟着我，找了一路志愿者也没有能沟通的翻译软件他也看不懂 靠着OK和GO+手势，问了一片人才把他送到他想去的地方 虽然没拿到完赛奖牌但是人生体验感真的拉满了 这次吉马只能遗憾收场，下次再来体验吉林人民的热情吧 吉马，下次见～ #吉林马拉松 #开跑就是马拉松 #吉林
人生中第一次半马，顺利完赛，内心还是非常激动的，昨天跑完一直处在兴奋当中！2小时20多分完赛的成绩已经非常满意，对于做过膝关节韧带手术、年龄已经40岁的我来说，健康安全就好！我会一直加油跑下去#马拉松 #宁乡灰汤温泉半程马拉松
人有多大胆 地有多大产 我报名了迷你马拉松，火车站到望景路恰好是我常去的舞房到我家，但是我经常嫌远懒得去练舞，有交通工具都懒得去……（图一） 全程5公里，一个小时15分钟关门，但是地图显示走完全程要1个小时40分钟……（图二和图三） 基于对自己身体素质的理解，我大概率在关门之前回不去…… 那么也就是说，1个小时15分钟之内，我走不动的话，叫天天不应，叫地地不灵，只能等到解除封路再想办法 5公里连饮料站都没有，哈哈哈，还得自己背两瓶水（图四） 尽管如此，我还是希望能抽中 衣服还挺好看的，贼匹配我大太原的蓝天（图五和图六）#马拉松 #太原
日期 赛事 月份马拉松赛事 10.5 玉溪马拉松 10.6 沂蒙山越野赛 10.7 江西龙虎山半程马拉松 10.13 山西临汾半程马拉松 10.20 东营马拉松 10.20 天津马拉松 10.20 西安马拉松 10.20 长沙马拉松 10.20 大连马拉松 10.20 烟台马拉松 10.20 江苏泰州马拉松 10.20 常州西太湖半程马拉松 10.20 北京通州运河半程马拉松 10.20 伊通河秋季半程马拉松 10.20 安徽池州马拉松 10.20 山东潍坊马拉松 10.20 安徽滁州马拉松 10.20 抚州半程马拉松 10.20 河北邢台半程马拉松 10.20 河南安阳汤阴半程马拉松 10.27 江苏泗洪马拉松 10.27 成都马拉松 10.27 北京马拉松 10.27 郑州黄河马拉松 10.27 济南马拉松 10.27 苏州太湖马拉松 10.27 陕西宝鸡马拉松 10.27 南京高淳…
『2024·太原马拉松』圆满完成官兔🐰任务 热情不落幕，热爱不散场
2024太原马拉松 35000人场面，太燃了
日期 赛事 月份马拉松赛事 12.1 上海马拉松 12.1 深圳马拉松 12.1 澳门马拉松 12.1 上合昆明马拉松 12.1 南宁马拉松 12.1 杭州千岛湖马拉松 12.1 福建莆田马拉松 12.1 厦门海沧半程马拉松 12.1 湖北黄石磁湖半程马拉松 12.8 广州马拉松 12.8 福建晋江马拉松 12.8 福建永定土楼马拉松 12.15 福州马拉松 12.15 海南儋州马拉松 12.15 厦门环东半程马拉松 12.15 台北马拉松 12.22 广州黄埔马拉松 12.22 汕头马拉松 12.22 中国东盟马拉松 12.22 重庆璧山马拉松 12.29 海南三亚马拉松 12.29 广东珠海横琴马拉松 其他月份马拉松，请见主页，也欢迎大家关注哦，我实时更新最新的马拉松赛事。 #跑步 #马拉松 #马拉松报名网
2024兰州马拉松比赛赛道线路图发布 兰州有着1500米的海拔，看线路图最高点和最低点有30米左右的落差，还是挺有挑战的。 在平均海拔1500米+的兰州参加兰马时，最重要的莫过于做到“循序渐进、量力而行”，并在自己身体和心理状态允许的范围内寻求突破。
如果大家奔着金丝猴来的，这两天都不要来 会跑空 昨天猴还在，据说有人喂食不小心被猴抓伤了 猴子被赶进山里了。l浪费了我几百的路费里面目前只有两只睡觉的熊猫。h还堵车 千万别自驾 堵好几个小时更难受。 点赞给更多人看到，给大家避雷了
如何挑选一双适合自己的跑鞋❓ - 先判断自己想买哪一种类型的跑鞋👣 - 其次好伙伴决定我跑步是否快乐的重要因素 - 以上个人见解，欢迎大家补充并分享 无雷🈚广 #跑步#碳板跑鞋#跑步鞋#好鞋分享#马拉松跑鞋#马拉松#竞速跑鞋#脚下就是赛道
赛场的那一瞬间~#聚焦兰马##2024兰州马拉松##护航兰马 一路警相随#兰州身边事超话兰州马拉松超话 ​​​
赛道上的点滴， 随风而过的陌生跑友，赛后回味，你还记得谁？匆匆而过的那些身影，谁会永驻在你的记忆里，铭刻进你对兰马的印象里？ #赛道 #体育精彩赛事 #户外运动好去处 #户外运动 #体育运动 #体育 #比赛 #马拉松 #马拉松比赛 #显眼包 #显眼包大赏 #兰州马拉松 #兰州马拉松2024
太原马拉松太给力了！半马小渣也PB了喂 哈 果然听越野大神的建议，昨晚睡前吃了几颗盐丸和几个能量胶跑出了今日的半马PB（当然，平坦的路线和凉爽的天气也构成好多人能PB的理由） ​以下是有趣的小插曲： ​检录处偶遇两个14岁小运动员；终点处跟随两位分别85和90岁的最老跑者（这年头真的好卷） 八公里处一帮男运动员站成一排在解手 ​十四公里有个小姐姐凑过来悄咪咪地问我跑全程还是半程，然后边跑边聊了几分钟 ​当我在十八公里处抹着风中飘扬已久的鼻涕时，旁边跑过的小哥以为我哭叽叽说“没事，坚持一下就到了” 我说“你误会了，我只是冷” ​太原民众太热情了，手快拍烂了，嘴巴也微笑得无法合上。多巴胺起了很大的作用，感觉跑完没有一丝疲惫，下午又可以去浪了 ​生命在燃烧，我在等官方照片 ​哦对了，最后手机剩下5％的电时终于在1号门打到了车。幸运如我（一定是平时做的好事多）
太原马拉松，太好跑了！ 太马总结: 1. 这个夏训确实偷懒了，夏训的前半段没好好训练，后半段恶补作业。预想到没有把握全马pb，所以报名时犹犹豫豫，最终报了半马。 2. 赛前在30+℃的“热带”杭州几次尝试415配速都崩了，一度怀疑自己能行不？直到发令枪响前都在想要不要顶415配速。结果枪响治百病，根据体感稳住了配速。开始5公里从c区一路拐来拐去突出重围。10公里后绷着的弦彻底松开了，这么舒服的天气和赛道，再不提速真拉胯。最后几公里渐加速，127结束战斗。完赛后偶遇@瑟瑟跑步 。 3. 亲测，一定范围内，体感温度每降低1℃，配速提高1-2″不是问题。跑完完全没有疲惫感，甚至有点小兴奋，意犹未尽。综上，这次太马的赛事体验极佳，路线好跑，气候适宜，赛前赛后服务热情，有很多可圈可点之处，天时地利人和。 4. 这段时间的自信完全来自于佳明，一会显示快破三了，一会又给我整的快未成年了自己几斤几两心里…
赛道上临时组了一个小队，大家互相鼓励，轻松完赛。很不错的一次比赛体验#太原马拉松 #我爱跑步 #太原马拉松2024
赛道真的不错 爬坡少 兰州人民超热情! 这现场的欢呼加油 让我想到了柏林的氛围🎉🍾🎊🍻🥂👏🏻 奖牌美死了 后程开始感觉累 不知道是海拔太高了还是睡得少 209休闲完赛🥹 遇到了@莎哥大厉害 hhh 感谢兰州! 西北的热情感受到啦! 继续狂吃兰州美食 #兰州马拉松 #马拉松比赛 #半程马拉松 #跑步 #我爱跑步 #运动 #马拉松奖牌 #兰马 #完赛 #见人不如健身 #运动日记 #脚下就是跑道 #认领一条跑道 #greyrunning #为国民运动而生 #我们的开挂时刻
赛季收尾，密马完赛啦 没收到短信，可能比掐表快几秒 总体天气除了阳光暴晒还好 最后一公里逆风有点大往回顶 12-15四公里岔气被刷刷超越 有点想放了 好在后面又找回节奏 赛前掴窝带大腿后侧链疼，基本就是小腿摆动 大腿跨不了所以只能步频跑法，步频一低配速就下去 计划最后五公里提速，但又想稳着来 最后还是只冲了看见拱门距离 有了前两次北半马（没睡觉 湿热状态差）、平谷（例假感冒暴雨），这次没PB也算总体满意 上半年赛季宣告结束✔️ 好嗨皮（松口气怎么回事 后面还有接力赛（估计是场地赛距离） 越山向海 ，组队有不长跑的健身美女，玩赛感受氛围为主 #密云生态马拉松 #马拉松比赛 #跑步治愈 #跑步 #开跑就是马拉松 #跑步装备推荐 #跑步穿搭 @运动薯
赛前知道爬升两百多米，已经打算佛系跑了。没想到起跑状态还不错，就大胆激进了一点，没想到过了折返点节奏突然乱了，后半程大崩。 不过成绩意料之外跑进了135，太开心了！#跑步 #半程马拉松 #佛坪 #马拉松比赛
赛前抓到沈乌贼，追星成功[得意]乌贼生日快乐 起跑后迎泽大街前2公里基本全程下坡，背对着初升的太阳跑的很舒服，下坡速度有些快，导致心率从最开始就上去下不来了，15公里平均配速447，从17公里开始有些顶不住，速度掉到505左右，最后一公里顶住快抽筋的腿，跑进145，净时1:43:06，差54秒PB 赛前一天还有点儿咳嗽，睡觉前还担心咳嗽加重跑不了，能跑这成绩我很满意，尽力了 第一次跑​国际田联金标赛事，感受非常好，整体赛事组织真是高水平很成熟，所有环节高效贴心，这里的人民很热情，这座城市很美丽，锦绣太原，后会有期！ #太原马拉松
赛前最后一跑，今天这个157心率有些拼的感觉，明天后天休息，期待大后天周日的比赛。#佛坪秦岭熊猫半程马拉松 #晨跑打卡 #10公里跑步#马拉松跑友请指教
赛事日历信息来源于各赛事官方网站和各互联网渠道，仅供参考。 部分赛事虽未开启报名，但是在田联官网或赛事官网公布定档，最终赛事日期请以赛事正式开启后公布的日期为准。 #开跑就是马拉松 #马拉松 #跑步 #跑步就用悦跑圈 #乐此不疲 #越野跑 #路跑 #马拉松赛事报名 #马拉松赛季 #马拉松打卡季
这次的太原马拉松，分枪分区混编出发… 据说是分三枪，每枪间隔 10 分钟，而前五公里在迎泽大街奔跑。 迎泽大街的宽敞程度，避免了赛道的拥堵，5 公里的长度基本都能够跑出来。 加上间隔三枪，这一点非常值得点赞。 今天查了一下 9 月 22 日的天气预报，9 月 22 日是 12-22° ，而早晨 10 点的温度目前显示是 16°，可以说是对跑者很友好了。 部分赛事虽未开启报名，但是在田联官网或赛事官网公布定档，最终赛事日期请以赛事正式开启后公布的日期为准。 #开跑就是马拉松 #马拉松 #跑步 #跑步就用悦跑圈 #乐此不疲 #越野跑 #路跑 #马拉松赛事报名 #马拉松赛季 #马拉松打卡季
太原半马，天时地利人和，跑进130啦！ 比赛结束已经4个多小时了，还是很开心很激动！第4次半马，第4次刷新PB！ 春天相差1分钟的小遗憾，今天在太原，1:28:29，顺利突破了！气温舒适，赛道平坦，家人和小伙伴们的加油打气，真的是天时地利人和，比预想的还要好！ 起跑第一公里稳住节奏，没有因为下坡而加速，两三公里跑开了之后410配速体感平稳，10公里追上了130的兔子，跟了一公里反超，17公里后越来越累，右腿隐约感到两次抽筋，但控制住了没有停下，顶住，最后一公里，跑进4分配，冲线，痛快！ 整体体感比春天好很多，后半段属于越来越辛苦但能顶住的状态，没有想春天崩掉，夏天的坚持也算是得到了小回报，跑者的幸福！秋季赛第一站完美结束，继续准备全马啦，加油！！
赛事体验官第一步：先打个气球🎈 妈妈告诉我：认真干活儿才会有饭吃 赛道上哪个气球漏气了绝对不是我打的（认真脸.jpg） #马拉松比赛 #跑步 #彬州半程马拉松 #大数据让我们相遇 #开跑就是马拉松 #马拉松冲线计划 #我的马拉松备赛日记 #运动女孩
三街区28号 牙签牛肉的渣渣比牛肉还好吃 #本地人推荐的餐厅 #我的宝藏美食集
三年内参加田协认证的比赛，兰马PB是真的让你上墙。是实体墙，是黄河边一个马拉松主题文化公园里代表荣誉的实体墙。试想，你在兰州，吃三天不重样的碳水，听母亲河畔热情的加油声，看独属这方土地的天空，简直不要太美哒！所以，要好好锻炼了，在兰马赛道，我不撞墙，我要上墙！ #马拉松 #兰州马拉松 #兰州美食
瑟瑟今年的太马任务：重回A区！跟我的镜头一起感受今年的全新赛道～#即刻开跑##太原马拉松##2024太原马拉松# L瑟瑟跑步的微博视频 ​
山西最近因为黑神话悟空火了起来，因为游戏里行业内多地方在山西取景。瑟瑟再次来到熟悉的太原马拉松，不过今年把用了 11 年的老赛道换掉了，新起点是太原火车站，「三晋第一街」迎泽大街焕然一新，欢迎天下跑友。整个赛道以核心道路为主，串联特色景点和都市景观，一路上领略太原的历史底蕴和城市风光。参赛包有当地特色的太谷饼、东湖陈醋、平遥牛肉。太原文旅非常豪气招待大家，跑者可以免费游玩九大景区：晋祠、天龙山、双塔博物馆、太山博物馆、龙山石窟博物馆、崛围山博物馆、太原动物园、太原碑林公园、太原古县城今年瑟瑟被分到了B区，看来是去年的成绩拉胯了。所以这次比赛的支线任务是重回A区，当然主线任务还是吃当地美食！#太原马拉松##2024太原马拉松##燃动一夏# 收起d
姗姗来迟的【青马repo】 从去年11月开始有4个月完全没有跑步……🐑康之后紧赶慢赶恢复了一个半月，就来跑青马…… 🧾本来目标只是安全完赛，没想到居然PB了❽分钟……当天没有去印完赛成绩（也没有收到短信啊！）然后再去指定门店的时候，没有PB的字母了只好手动p一个了…… 🏰说来也巧，首半马跑的西马，那年的西马刚好是五周年，时隔两年再跑半马恰好也是青马五周年！于是专门选了五周年的女鹅#星黛露 来陪我一起跑🥳这次的造型就是选了女鹅的紫色系😘 🌊青马的赛道━➤美是真的美～ 🈶️红瓦白墙的洋房🏠 🈶️樱花梨花绿树成荫🌳 🈶️一望无际的碧海蓝天☁️ 🈶️热情似火的啦啦队❤️‍🔥 B͢u͢t͢. 坡也是真的多❗️4公里多的那个大坡我觉得组委会是用心良苦：这个坡都上了，后面的就都是小儿科～弯道也多，并且是以盲盒形式出现：你永远不知道拐过去之后是上坡还是下坡～我觉得跑完青马任何赛道我都敢尝试了❗️（小声b…
陕西彬州，第八届半程马拉松，明天开跑
陕西佛坪版大熊猫，这的熊猫很灵活可爱，看沙窝的熊猫繁殖基地的熊猫，这里有4只。还有就是熊猫谷，那里有2只40元门票，我们去了沙窝的熊猫免费看。 佛坪首次办马拉松比赛，比较重视服务，开始没有订到酒店打电话给主委会，主委会很热情的安排，还有领导打电话回访情况。 唯独不好的就是这地方出租车只有7辆，遇到两参赛的老外朋友去住宿地，打了很久出租车打不上，我们帮助找了几个都不拉，闲距离短难沟通。#佛坪熊猫基地 #佛坪熊猫谷 #佛坪秦岭熊猫半程马拉松 #佛坪旅游 #佛坪
陕西省汉中市佛坪县美丽的王家湾旅游村，旅游帐篷， 9D电影，坐吧，露营，烧烤……等你来哟#帐篷营地 #推荐一个好地方 #户外 #佛坪县 #一起享受大自然的美
陕西已悄然染上秋意，秦岭赏秋的绝佳时节即将到来🍂只想在大自然里尽情享受“森呼吸”，那么以下这几条出游路线🚗去走走 · 🍁【黄花岭】 S102省道，是指从柞水营盘镇穿越黄花岭到广货街的这一段公路。柏油路面，道路宽敞，路况很好，约50公里。它线条优美灵动，四季风景各异，堪称秦岭南坡的一道亮丽风景线 🌈主要景点：终南山寨、牛背梁、广货街、秦楚古道风景区、黄花岭 🚗自驾路线：G210 西安沣峪口-分水岭-广货街-S102 广货街-黄花岭-牛背梁-营盘 · 🍁【太洋公路】 素有 “秦岭里的景观大道” 之称，是从太白县前往黄柏塬的必经之路。沿途可尽情饱览秦岭峡谷的斑斓景色，感受小贯子、大贯子坡谷山野的美丽，观赏小华山、高山草甸。若运气好的话，还能目睹海拔2400米大岭云海那气吞山河的壮观景象 🌈主要景点：青峰峡、黄柏塬、华阳古镇 🚗自驾路线：桃川镇-太白县-窑庄-庙儿岭-麻地沟-汉中老君镇-城固-茅…
上半年报啥啥不中，夏马，兰马，宁海，柴古都没中，下半年好运爆棚了！分享好运👍祝大家报啥都能中签啦#一起好状态 #好运锦鲤 #锦鲤附体 #越野赛 #越野赛报名 #云丘山越野赛 #越野跑 #西安马拉松 #宝鸡马拉松
上次是夏至，尝试跑半马成绩是02:17:09 这次是秋分，正式参赛半马成绩01:49:39 计划跑进两小时就行，但看到了能进150的苗头 那索性就挺一挺，进150，人就是这样 时隔三个月整，有关这一方面进步，是看得见的 为自己安全完赛鼓掌👏家才是终点 本次呼和浩特马拉松体验还行 草原作伴肯定就观众少，也听说城市道路氛围会更好 赛后吃吃喝喝的方面肯定靠谱 蒙牛的奶没少喝，也谢谢大哥给的烤全羊 赛事保障方面不做评价，毕竟第一次，没有参照 期待下一次参赛🏃🏻‍♂️也期待早日敢去体验全马的酸爽 #记录吧就现在 #呼和浩特马拉松 #马拉松 #半程马拉松 #跑步 #人生首马 #安全完赛 #呼和浩特市 #内蒙古师范大学 #跑步打卡
上上周银马全马，上周兰马半马，虽然跑的一般但还是Pb。不得不说兰马氛围真棒！
上午10点出发经过大山穿过浓雾11点就达到了七仔的故乡—佛坪，出了高铁站，好家伙，原来今天往返佛坪的车票如此难买，是因为佛坪在举行半程马拉松啊，去熊猫基地时出租车师傅说今天是佛坪最热闹的一天，全县城9辆出租车都跑不过来啦。 在老街吃完午饭准备去看大熊猫的时候，刚巧遇到一9分之1（一共9辆出租车我们就这样编号了）的出租车，师傅说他已经有预约了，给了9分之2师傅的电话，联系后9分之2师傅说他今天有事没出车，可以给我打电话，两分钟过后好家伙，我拥有了全佛坪县出租车司机师傅的电话号码，那还有什么地方是我不能去的吗！ 熊猫基地的4只熊猫都在室外，熊猫真的真的真的好可爱哦，我们去的时候刚好是放饭时间，一只比一只吃得专注用心，完全不整活的哦！ 从熊猫基地出来遇到了9分之3出租车师傅，又拼车回到了老街，跟小伙伴想体验一下佛坪的共享电动车，于是扫了电动车去高铁站，就穿云过雨的回西安啦。 在高铁站外又遇到了…
上午打卡兰州石窟：炳灵寺，感受祖国大江南北的地域辽阔，下午2024兰州马拉松领物，B区选手前来报道！#燃动一夏##兰州马拉松##兰马之夜# 2兰州 ​
上午去爱马农场骑马，80一圈，20牵马，一共一百，要去的话早点去，要不会等的时间长点，孩子骑的挺高兴，骑完马以后又在草场玩了一会儿，然后开车去了大汗行宫。大汗行宫人很少，随便逛，里面有人穿蒙古服拍照，我们时间紧没来得及照，有些可惜了。 去完大汗行宫就准备返程了，返回的途中开车去了附近的草原，还有情人谷，情人谷不花钱，其实我觉得一般，但是孩子很喜欢，看到了羊群，还逮了半天蚂蚱，带了一瓶子回来，跑的美极了，这也就是草原的魅力吧。 #马镇 #大汗行宫 #京北草原大汗行宫
上午我是设想过元动这个实时成绩系统的成绩是对接了田协数字心动的接口，直接查询运动员田协在录的成绩的。刚刚细看了下并不是，因为他没有2024年的参赛信息，那么可能这公司在兰州马拉松之前就已经准备了不少运动员的成绩（因为兰州马拉松4月2号报名，北半是4月14号举办，出问题后田协很快就封了公共查询入口，加之兰马一度是不准备让这些竞品运动员参赛的），当然，因为也是之前查或者从数字心动取，所以非常不全，只有一半左右，但是已经很不容易了，可以说是“蓄谋已久”。不过，我发现他连王连正、羊小军的2015~2023年的成绩都有，这到是有点让我惊诧了，毕竟他俩不是每场都能拿到特邀，那么只能是元动在去年就通过一些查询途径获取了很多运动员的历史参赛成绩（主要是分段对比数据有用）并储存在自己库里了。所以今年查询入口被封，扼腕的不止是我 收起d
上一次从西安回来，是兰马十年 这一次从西安回来还是兰马 领物现场蓝精灵怪好看的！ 📍水车博览园旁的晨跑 5km 中山桥是兰州的名片大街小巷是我成长的痕迹 黄河边是童年时期妈妈千叮万嘱的地方 兰州与我而言 是回家不是打卡 . 兰马领物成功！ ♥️志愿者的热情我必须视频表现！ ♥️领物丝滑，摄影大屏各种齐全 （马博会真的可以逛大半天） • 兰州土著会去吃的地方 ①兰州人蕞爱的羊羔肉一黄焖羊肉！ ②蕞爱的烤羊肉一羊皮筋，鲜切，酸辣蹄筋！酸辣！ ③蕞爱的牛大一磨沟岩（主要是我吃到大的） ④甜醅子，马三洋芋片，胡萝卜素 好久没回来了，希望兰州姐妹继续推荐 ——. 兰马E区出发 吃饱喝足赛道见 我爱的城市好美！ . #全国跑者路书 #认领一条跑道 #跑步治愈 #跑步 @运动薯 #起跑兰州 #PB新城迹 #兰州配色 #最佳常跑鞋 #燃动24小时 #飞影PB4
上一次跑兰马还是17年，5年时间兰马进步不是一点点，每一位志愿者都热情洋溢 ：兰州欢迎你，在跑者体验上绝对很下功夫了 出机场就有组委会的接机，特别开设了 线路：机场—奥体 的大巴直达 票价30元/位 吃牛肉面一定要下午三点前，到的太晚基本都休息了 明早一定要赶头一锅！ 现场马博会很好逛，摊位很有地方文化特色，怒花百元买了一堆手工艺品…… #马拉松比赛 #开跑就是马拉松 #兰州马拉松 #兰州牛肉面 #起跑兰州 #PB新城迹 #兰州配色 #燃动24小时 #飞影pb4
上一次跑兰马还是19年，这次来线路都变了，不变的还是沿着母亲河两岸跑，也算是国内难得的体验了。这次没后目标主打一个吃吃喝喝快乐玩赛。期待@DarkRunners 新队服明天赛道上第一次亮相，欢迎拍肩#认领一条跑道 #全国跑者路书#开跑就是马拉松 #兰州马拉松 #跑马观花 #开跑倒计时 #跑步 #马拉松 #马拉松比赛 #兰州 #DarkRunners @运动薯 搜索“开跑就是马拉松”，新赛季百份赛事陆续释放中
上周末刚跑完云丘山20公里越野，这周来跑彬州半马了，大概有大半年没路跑长距离了，后果就是在关门前5分钟才完赛，创造名副其实的pw。跟去年6月初的半马pb相比慢了50分钟。既然已经跑的这么差了，那这次的任务就变成了找摄影师拍各种照。第四张终点前冲线的那张摄影师可以加鸡腿了。赛事九周年的奖牌也很不错。 跑完吃了当地特色小吃御面，据说是宝鸡擀面皮的前身。又逛了当地的景点大佛寺石窟，没想到一个小小的县级市居然有宏伟的佛教石窟，始建于唐代，推荐大家来景点来游玩。 #2024彬州半程马拉松 #彬州半马 #马拉松比赛 #跑步 #跑步治愈 #我爱跑步 #游玩
上周去佛坪，早上8点多到佛坪高铁站，出口就是去熊猫谷、熊猫基地的大巴，10元1人，根据自己行程选择。 早上第一站去熊猫谷陕西文旅小程序24元1人(含往返摆渡车)，检票进去走10分钟左右，就看见了100多只金丝猴，好高级的品种，工作人员说我们运气好，昨天只有10多只，看完猴子，过一个长廊，坐摆渡车直达熊猫家园，看熊猫，我到了10:00多，熊猫就睡了，太热了，我们休息了一会就返程。 下午去熊猫基地，有4只熊猫，2点以后开园(免费)我们去的时候，熊猫都才起床，全都看见了，就是天气热，有一只都不动，早点去，3点后熊猫就都休息了。 总之，佛坪还是值得一去的，我觉得金丝猴比熊猫更值得一看，可以近距离观察。
谁出我一张嘉彬10.3晚狂炎b1、2排 收到立马买机票 有彬彬莎罗朱签售戏服拍立得可谈条件🥹 老师们救救 还有嘉彬卡拉马签售拍立得 #郑艺彬 #赵凡嘉 #嘉彬 #救救这个小女孩让她看看嘉彬
谁懂啊，家人们，马老大太帅了，狠狠的发一波图片福利。#叔圈 #实力派演员 #马浴柯 #马浴柯巴莱
深马十年之约 幸运中签 据说不到20%的中签率 实在太幸运了 努力备战深马🐎 #深圳马拉松 #深圳马拉松中签 #跑步 #全程马拉松 #马拉松
省会级马拉松大部分都是下半年举办，二十多场比赛也是焦点赛事，你计划跑哪一场呢？ 图中 沈阳马拉松最近应该会公布了， 北京马拉松可能会延后， 其他赛事日期变动应该不大了。 #马拉松 #跑步 #城市马拉松 #体育 #北京马拉松
之前谁说的实物难看来着，我觉得特别好看，就是为了这个奖牌来的，不然就弃赛了，最近两个月都没跑身体状态也不是最佳，同时也创造了个人PW😄#兰州马拉松2024 #兰马
盛夏来信，共赴新程：2024年，西北师大附中30名优秀学子迈入清华、北大！ 天道酬勤，礼赞丰收！2024年高考录取通知已经陆续下发，西北师大附中共有30名优秀学子迈入北大、清华，其中北京大学17名，清华大学13名！胸罗锦绣凭纵放，腹有诗书任翕张！祝愿各位优秀的附中人在湖光塔影间、在水木清华园写下新的青春故事！#兰州 #家教 #高考 #西北师大附中 #清华北大
时 间：9月20日-9月23日（四天三晚的行程） 报名费：158元（含迷你跑60元+文创纪念品套装98元） 照片费：68元（虽然都是群像，但因为是第一次参加大型马拉松赛，花钱买了几张官方照片） 交通费：395元（单程北京-太原高铁197.5元） 住宿费：1091元（总共住了三个晚上，每晚换一个酒店，第一个晚上因为要去找大学同学，住在吾悦广场附近，304元；第二个晚上住在马拉松起点太原火车站附近，329元；第三个晚上住在太原南站附近，458元） 打车费：400元左右（太原出租车很便宜，因为去的地方比较远，平均每天按100元算；在太原记得打出租车，很方便，招手就来；尽量不要打滴滴，我被迫取消了两次） 旅游费：127.8元（只知道太原有个晋祠和古县城，要不是免费，净因寺、窦大夫祠、太山、双塔寺这些都想不起来去，但去了才知道有多值得。感谢太原文旅的马拉松免费政策。晋祠摆渡车，10元；净音寺门票忘…
时隔三年半再次踏上42.195km的赛道 可能是太激动导致自己在7.5km不小心踩进坑里摔了一跤，连忙爬起来继续奔跑🏃‍♀️ 庆幸后面的跑友热心提醒，不然连号码簿掉了我都不知道🤷‍♀️ 感谢叶哥和老闫为我破风前行！ 一路上给我的精神氮泵和悉心照料！ 还有叶哥在30km给我的“神药” 太原马拉松，PB的瞬间⏰ “3:17:51”数字的背后 是每个清晨汗水的付出 是33km之后咬牙坚持没有放弃的见证 还要感谢老家的朋友们这个夏训的陪伴！ 为每一个勇敢追梦的自己加油！💪🏃‍♀️🏃‍♂️ #太原马拉松#2024太原马拉松#太原马拉松2024 #开跑就是马拉松 #我的运动日常
时隔三年半再次踏上42.195km的赛道可能是太激动导致自己在7.5km不小心踩进坑里摔了一跤，连忙爬起来继续奔跑🏃‍♀️庆幸后面的跑友热心提醒，不然连号码簿掉了我都不知道🤷‍♀️感谢叶哥和老闫为我破风前行！一路上给我的精神氮泵和悉心照料！还有叶哥在30km给我的“神药”太原马拉松，PB的瞬间⏰“3:17:51”数字的背后是每个清晨汗水的付出是33km之后咬牙坚持没有放弃的见证还要感谢老家的朋友们这个夏训的陪伴！为每一个勇敢追梦的自己加油！💪🏃‍♀️🏃‍♂️#太原马拉松##2024太原马拉松##运动就是坚持##跑步打卡##运动生活# 收起d
时隔十年明天再次挑战全马祝自己好运吧 哈哈#太原##马拉松##2024太原马拉松# 2太原 ​
时间：2.27-3.5 赛程：单打、男女双打、混双 积分：400 主教练:秦志戬、李隼 男队教练:崔庆磊、刘恒、刘志强 女队教练:邱贻可、马俊峰 已报名阵容：庄智渊、阿鲁纳、西蒙.高茨、郑怡静、A·迪亚兹、M·迪亚兹、申裕斌#乒乓球 #WTT #国乒 #中国乒乓球yyds #中国乒乓球队
实测9点半以后太原太毒辣了 妥妥的晒黑好几度 走了一公里想凑13.14还超了 恢复备一备太马🐎 #太原马拉松 #跑步日常 #马拉松 #滨河公园
始于1958年的LONDA伦德马 可以说是将英伦文化刻进DNA了 最近伦德马携手中国奥运马术三项赛骑士华天的签约仪式 在上海瑞金洲际酒店盛大亮相 有幸能参加活动 LONDA伦德马不仅以精湛工艺的臻致触感呈现国际化的审美高度 更以中国力量诠释了英伦文化基因的“骑士精神” 伦德马让我知道冬天不一定是沉寂的黑白灰 千篇一律的穿搭风格过于单调乏味 容易一眼就埋没在人群中 而蓝色为寒冷的冬季增加温暖的色彩 深蓝色衬衣与红白撞色 无一不洋溢着英伦风 沉稳中带着一丝俏皮 很适合适合在职场中穿着 简单大方又兼具时尚个性 越是简约的版型 就能够驾驭于任何的风格中 #致敬骑士精神 #发布会#LONDA伦德马 #23春夏
世界首富埃隆马斯克的Spacex已经发射了6800颗卫星，马斯克的星链计划是发射45000颗卫星，覆盖整个地球
事情是昨天下午，我去越野。在返程的时候因为我的体力不支，同行的骑手在前面压着步慢慢走，我的这匹小马一直在甩头。马场的工作人员在后面跟着，我和老板讲“my horse got angry”他大概没听到，因为我的英文不是很好沟通有点断层，但是他还是看得出我的疲惫。所以选择了更近的路线返程。 可是真！的！没！想！到！ 都已经进了马场，大概十几米就是马儿休息的马棚，这匹马突然狂奔，我整个人累瘫它突然跑起来我人都慌了，赶紧拉紧缰绳试图让马儿停下来，但是马儿没有停下来的意思我担心马儿直接冲到棚子里撞到我，我只好选择从右侧滚下来。 我坠马的那一刻不夸张都已经走马灯了，就几秒的时间仿佛过了十几分钟，我甚至看到马蹄慢动作过去，我当时慌亖了，因为在此之前我从没有人教我如何在坠马瞬间保护自己。因为事发突然而且已经回到了马场，整个人是松懈状态，就从马背上摔下来了。 做为经常在新疆和内蒙古骑马的我已经不算新手了，…
试问哪个跑马拉松的跑者，不想回到自己的家乡跑一场？跑马四五年，马拉松也跑了有七场，但我还从未跑过太原马拉松。不是太马不好，不是自己不想，是时候未到。 虽然没有跑过，但从未停止关注。其实每次都有不同程度的犹豫，但每次都任他错过了。去年得知第一次改在了五月份，自觉这个时候我跑不下来一个全马，没有考虑。再往前两三年，是因为众所周知的原因，难。今年又得知太马改了路线，从迎泽大街，到迎泽大街，这是我来来回回走过无数遍的路啊。可犹豫再三，还是决定再错过。因为不在计划中，因为自己的执念还没放下，对目标的执念。无论从时间还是路程上考虑，都难以和自己的计划匹配。尽管跑步这么多年还未达到心中最初的目标，甚至有些畏惧，但还是有所执念。虽然很多跑者接受着与这份执念共存，甚至终老，但我想在放下这份执念后再回到家乡，回到最熟悉的那条马路上，以松弛的精神状态跑太马。 太原不大，一条迎泽大街就能串起大半个太原城，“跑懂…
是成年马，可以骑！ 有一种卡皮巴拉的平静疯感 #矮马 #郑州骑马 #中秋去哪儿玩
盼望着， 2024 兰马 PB 墙终于立起来了 本周末就是兰马了，兰马 PB 墙也立起来了。@Zhitao 发回来现场照片，去年我成功上墙，你上墙了吗？ 重温了下去年兰州-甘南-西安之旅，这一路风景美不胜收吃的是目不暇接。去兰马的朋友替我多吃几碗牛肉面手抓放哈
2024兰州马拉松 兰州马拉松的背心真心好看#兰州马拉松 #兰州马拉松比赛
是的，我付费买了几张人生PB照 J区出发，到起点摞了14分钟。一路保持6分配“冲鸭” 原计划目标🎯215，一直追到10公里折返处才追到215的兔子。咬住215兔兔，这次一定跟好了。当时跟下来还比较轻松，兔子哥说他有点跑快了，需要等等他的队友。我一听，算了不跟了，自己继续往前冲。 10公里前都很严肃，没有进补给站。但凡影响成绩的行为都不干。但是知道215兔子已经在我身后心态完全不一样了。开始享受赛道，找小朋友击掌🙌。 耐力还是不太好，后半程有些掉速。经过5.6.7.8.9月的辛苦训练，一口气PB了15分钟。短短5个月，又蜕变了很开心👍 姐妹也PB了9分，成绩201。 九月太原温度适宜，跑起来很舒适。市民也都很热情❤️‍🔥举办大型马拉松全市配合度超高。市爸爸也高度重视，还动用了直升飞机。922当天所有公共交通全部免费，包括出租车🚕渺小个体，有被关照到！ @基普菜腿 干啥啥不行，掐表第一名🥇自…
是去年卡拉马的后台物料 截了好久不知道该什么时候发 为了庆祝彬彬嘉嘉即将三生三世再续前缘（？）来call back一下 很萌的一款哥弟 是指打着替观众rua zfjj脸（但被嫌弃）的zyb 和在zyb面前排练任由zyb跟着一起玩的zfjj n年的好朋友 感情真的很好 彬彬嘉嘉友谊长存🥹🫶🫶 #郑艺彬 #赵凡嘉 #狂炎奏鸣曲 #卡拉马佐夫兄弟
是我爱的夏天配色啊，期待上🦶耶#燃动一夏##2024兰州国际马拉松##兰州马拉松##greyrunning#跑步超话 2兰州 ​
是有点难跑的赛道，是抽筋抽到崩溃的比赛 兰州人民的热情和志愿者们的激情超出我的预期，整个42.195公里的赛道，没有一刻缺少加油声和鼓励声。 真切的感受到了这座城市和城市的人民对这场马拉松的喜爱，感受到了纯朴的西北人民对外地跑友的真诚欢迎。 十年兰马，我们相约明年，继续再汇黄河畔 #UTO #UTO悠途 #UTO助力首百战队 #UTO大胆造自己 #想记录下此刻#这个模板有点东西 #马拉松 #兰州马拉松 #兰马
是最近一两年来自己最开心的半马成绩！ 半马和全马不一样，全马需要克服腿部肌肉酸痛，而半马更多是克服高心率的挑战。 回看自己的赛道照片，前半程是表情管理大师，后半程基本上就是痛苦面具了。 不过当你在赛道上不留余力，冲过终点之后会格外酣畅！ 都说同一天举办的衡水湖马拉松是中国最快赛道，其实太马也是一条高速赛道，路又宽又直，爬升很少，起跑 10度的温度恰到好处，不过全马比较慢的跑者可能要面临大太阳的挑战。 今年奖牌全马是雾金色，半马是古银色。 设计上融入了晋祠水镜台的「圆形窗户」，太原新时代地标「晋阳桥」，和山西古建筑的飞檐翘角和斗拱，充满细节和质感。 另外还是有传承的十二生肖牌，如果跑过12届可以拼成一个圆盘，放餐桌上盛菜！ 小明说今天是她是生完孩子之后，第一次能够一步不走的跑完半马。 有人问她的身材怎么走样了？ 其实她最近一年为我牺牲了很多，我之所以可以安心的训练和比赛，离不开她在背后帮我…
记录自己的马拉松—2024兰州马拉松 又是一年，太快了，第二次兰马，这次是全马。兰马的氛围是最好的，不愧是大家都说，兰马是举全城之力，欢迎每一位跑者。16岁离开兰州，去了别的城市，兰州留下了很多儿时回忆，跑过了从小玩过的黄河边，跑过了其中的一个母校，跑过了最爱吃的饭店，还有三五个儿时的好兄弟陪伴，开心得一天！ 2025兰马，即将到来，我也会继续再次踏上这条儿时回忆的跑道！去享受这美好的一天！
适应一下太原的气温希望明天有个好成绩#太原马拉松##2024太原马拉松# 2太原·迎泽公园 ​
手和缰的关系差 转弯依旧丢动力 上马多少次换了马就是第一次 主打一个小马看不上大马骑不会 每次看视频都知道问题出在哪里 就是支配不了身体啊啊啊啊啊啊 但我坚信付出的每一滴汗水 晒黑的每一寸皮肤都是我幸运的伏笔 #斩女 #多漂亮才算漂亮 #马术 #马术女孩 #马术障碍 #马术女孩 #弗里斯兰马的魅力 #马术俱乐部 #马术日常 #马术骑手的日常 #策马奔腾共享人世繁华 #骑马看世界马背旅行 #马背上自由的风
首半马201我哭死呜呜呜呜，其实已经比自己预想的成绩好多了，但还是觉得有点可惜… 人真的好多啊，全程都跑不开，进水站也特别费劲，但是也不会后悔沿途和小朋友们还有其他热心市民击掌嘿嘿嘿！ 路上印象特别深的就是碰到了一个越战老兵，很高龄了，夸夸爷爷（其实有点想我爷爷了，参加过越战的话，算来也是战友呢…） 好开心啊！最后还要谢谢超爱的npy，喜欢优秀的人真的会很有动力诶！ #太原马拉松 #马拉松 #半程马拉松
首次参加#2024兰州马拉松# 以前一直关注的比赛因为yq耽搁到现在明天一起加油#马拉松# L黑顺hs的微博视频 ​
首个半马149完赛✌#跑步 #我爱跑步 #半程马拉松
首马，我的半程马拉松完结撒花🎉 当跑过终点收到成绩短信时，超级激动 因为我跑到终点时显示2小时26分，而短信是2小时6分，真的好开心哇～～～ 虽然跑到8km就缺体力， 虽然跑到12km开始脚踝疼， 虽然跑到15km开始膝盖疼， 虽然跑到20km开始肚子疼… 但当跑到18km，我肾上腺素触底反弹， 当我跑到19km，感觉跑到飞起， 当我开始超过反超一个、两个…选手， 当我跑进终点… 所有的苦，在此刻都值得❗️ 超越自己战胜自己的感觉太激动了❗️所以你PB了嘛 #太原马拉松 #太原马拉松2024 #太原跑步 #跑步治愈 #跑步治愈一切 #一起跑步就是我们 #跑步治愈自己 #半程马拉松 #马拉松比赛 #打卡跑步
首先还是感谢太马让我中了签 酣畅淋漓（痛不欲生）地完赛啦 刷新个人pb：4:00:25 差一点点破四🤏 会些许遗憾，但也会化作动力 其次关于太马赛事筹备方面 太马观众老热情了❤️‍🔥 但咱就是说补给站能跟上趟么 到三十多公里才第一次见到了胶其余食物补给只有葡萄干和🍌 太难顶了 规模的扩大意味着各方面配套例如；建立区域、移动厕所、赛后按摩等配套服务规模也要等比例扩大；交通疏散及接驳车次也要增密 赛道虽然绕着河跑但是一直也都没看见想看景观也感觉一直有上下坡 最后！ 跑全马长距离一定要多跑！不然赛道上真的太难顶了深刻的教训了 #太原马拉松 #跑步 #马拉松 #这条路我跑过
暑假遛娃首选，就是一天时间根本不够玩啊 这个小小的县城真的太好玩 从熊猫基地一路玩下来， 再到老街，王家湾 特别得说下王家湾，人少景美又凉快 咖啡店的大姐人特别好，送了小朋友鱼食 #不想上班 #溜娃好去处 #陕西旅游 #遛娃 #周末遛娃 #西安 #自然风光分享 #大熊猫 #浪漫生活的记录者 #避暑好地方
暑假秦岭童行活动集齐秦岭四宝！ 金丝猴群下山真是难忘。还是要提醒下大家，不可🙅随便投喂的，也不要挑衅它们，家长们看管好孩子的同时也要以身作则。 1⃣️&2⃣️其中，在佛坪熊猫谷可以看到，川金丝猴（碰运气看时间）和两只救助的秦岭大熊猫。不得不说熊猫谷的熊猫坐拥一个山头生活质量杠杠的，七仔曾经就在这里生活。强生任性到清早吃完笋笋就爬上了山上的林子里睡了，上班摸鱼。等游客来了，只能看恒恒，想看强生就得问保安大叔，他会给你指一片有猫的树林。强生睡一天，下午4:30说不行会下山吃个晚饭。 3⃣️朱鹮，去洋县吧，一定能看到，就是菜鸟哈哈 4⃣️秦岭羚牛，能不能看到，看缘分？反正我们看到了，最近的距离5米 #大自然 #看见什么拍什么 #秦岭大熊猫 #秦岭四宝 #洋县朱鹮 #佛坪熊猫谷 #佛坪 #川金丝猴 #自然科普 #遇见野生动物的奇妙时刻
刷小红书看到手有茧子，用水杨酸软膏，可以慢慢弄掉，所以立马在京东自营买了2支，早上下单，下午就到了，速度很快，价格还很实惠3.2一支，生产日期今年4月的。#京东快乐捡豆计划
顺利完成5公里亲子跑，中午吃顿好滴
顺利完赛！谢谢兄弟姐妹们！谢谢@沈乌贼 和跑团的所有人！谢谢我的发小兄弟！谢谢拾叁全程陪跑！！！ ​​沈乌贼超话丁佳宁超话#跑步##太原马拉松##2024太原马拉松# 2太原·太原武宿国际机场 ​
说到兰马，你会想到什么呢。这是我第一次跑兰马，之前来兰州，只是因为去敦煌有些航班需要在这里转机，我对兰州的初印象仅停留在“中转站”、“兰马很难中签”、“西北最大的一场赛事”、“兰马非常热情”这些词汇里，直到我这一次为兰马而来，我才知道了这些词汇里的具像化。 来得比较迟，但让我没有想到的是距离领物时间结束还有1个半小时的博览会工作人员们还有着饱满的工作状态，我想入场的仪式，没有一个跑者会不留下深刻的印象；也这是因为来得迟，感受到了“兰马之夜”的魅力，来来往往却为之停驻的市民朋友们、从外地来的跑友们在乐队的带动下，大家在为兰州欢呼着，这也是我从来没有过的体验！ 赛前的几天都是高温天气，而周日却天公作美，出发时阴天，全程也只在30多公里出了太阳。在起点等候开枪的时候，听到了马拉松专业解说员王超的解说，一场4万人的赛事正在如火如荼地进行着。当发令枪响的时候，当你上了赛道，你就能感受到这座城市的热…
说一下今天的心情吧，只能用超级复杂来形容！如果要问我2024年最大的遗憾是什么？还有比太原马拉松中签却因为工作去不了更遗憾的么？ ​
丝路伊兰临近金台路路口，兰州拉面盖饭特色。也就是马小记麻辣烫门口贴的，合并后的那家餐厅，两个紧挨着。是个工作餐的选择，店铺干净整洁，午休时间人流还是有些集中。这家从6点开始还有早餐供应，也有外卖窗口，同时还有个牛街的肉铺。对了，被小伙伴留言科普，马小记和这家兰州是一家。#丝路伊兰兰州牛肉面 #马小记清真麻辣烫 #北京清真 #清真 #清真美食 #北京清真美食 #美食打卡 #美食探店
四点半到起点～ #太原马拉松 #太马 #马拉松
跑兰州马拉松，满福滴很呐！ 如果说人生一定要跑一场马拉松🏃‍♀️ 那一定要来兰马！ 兰马并不是只有赛道上的几小时 而是走进领物现场 在热情似火的欢迎声中就已经开始了 志愿者用最真挚的笑容迎接每一位选手 嘉年华上上演着精彩纷呈的民俗表演 美食市集里的飘香四溢🍜 整座城市把最好的一切都拿出来 招待每一位选手，给大家最好的体验 把这场马拉松变成了整个兰州的盛会 兰马今年的slogan是“征服亚高原” 但对我来说更重要的是感受 赛道上的数十万市民 不遗余力的为每一位选手呐喊、加油⛽️ 被大家的热情包围，感觉自己就是主角 有一种很高的配得感
四季更替 岁月如梭 转眼间上半年就要接近尾声了 生活工作简单纯粹 朴实无华 没有惊喜也没有意外 每天漫无目的 置身无厘头的 游离在钢筋混凝土之间 好在依旧可以抽空保持热爱 虽然没有很亮眼的成绩 但每场赛事都尽心尽力 发挥在水平的下线 没有遗憾 2024厦门马拉松2:40:53 2024无锡马拉松2:41:45 2024兰州马拉松2:42:55 2024阿迪精英10k:35:01 2024中国田径大众万米:34:57 2024TNF100莫干山越野 挑战赛50公里:6:30:60 其实人生很多时候快乐是自己给的 人生没有过去也没有未来只有现在 当你有了这个觉悟 并开始实践 那么你的人生 才是真正开始 #成绩单 #脚下就是跑道 #认领一条跑道 #跑步的乐趣 #开跑就是马拉松 #马拉松跑友请指教 #我爱跑步 #日常生活里的快乐瞬间
四颗智齿长了仨，其中一个经常疼，于是我妈就带我拔牙了，这个口腔医院之前开在我学校附近，每每走过闻到消毒水的味道都很怕，该来的还是要来，先拍片子看的牙，马大夫说我的牙长的很好很正，但是经常疼就不能留着了，建议拔掉，小姐姐先帮我涂抹了麻药，过一会打的麻药，整个拔牙过程都不疼，我牙齿长的比较正，不需要缝针，就是咬住棉花40分钟，24小时不刷牙漱口距离运动不饮酒就可以，之后疼可以配合吃消炎药一周，我妈又给我预约了下周六堵牙，美曰其名防止我磨人 牙齿问题一定要注意！保护好牙齿才可以吃更多好吃的哦！ 特殊时期需要48小时内核酸查看行程码登记！ 费用一共120，马大夫温柔手法又好，小姐姐们人都很好，小朋友们大朋友们都可以去
速通路线 3层“甘肃彩陶”展厅（人头形器口彩陶瓶）➡️2层“丝绸之路”展厅（铜奔马、玻璃莲花托盏）➡️2层咖啡厅（马踏飞燕喝到啦 ¥28）➡️1层出口文创店 文创推荐 铜奔马挂件¥49 （兰马限量“跑小马”可线上购买） 甘肃省博物馆文创店长v🤍：dfmyQJD 手握莲心¥59 （放工位上用来托奖牌了） 开放时间 星期二至星期日 9:00—17:00(16:00停止约票，16:30停止入馆)；星期一闭馆(除国家法定节假日外)。 门票预约 免费预约参观，预约入口：甘肃省博物馆公众号 没预约到的现场有时候会有二维码可以现场预约 持个人有效证件进入参观 交通指南 公交：市内可搭乘106路、129路、136路、137路、158路、18路、1路、31路、32路、50路、53路、58路在【七里河桥】下车步行前往即可。 地铁：兰州地铁1号线前往省博，在七里河站/西站什字站下车。七里河站C/D口出、西站什…
酸奶不错挺好喝 目标210完赛 加油⛽#兰州新区半程马拉松
虽然不确定心心念念的兰马能不能完赛 但是一想到要参加马拉松还是特别开心 兰州很热 兰州很美 还有大朵的宫崎骏云 我来啦 我来啦！兰马我来啦！牛肉面我来啦！ #兰州马拉松 #马拉松 #兰州 #兰州美食
虽然兰马跑得稀碎，小粉鞋害得我足底筋膜炎，从三十公里就一直在走。但是这一身粉色可真好看呀～#马拉松 #兰州马拉松#马拉松穿搭
虽然有点儿遗憾，但是给了我更多养身体和训练的时间，做个严肃的跑者，继续加油！#太原马拉松未中签 #太原马拉松2024
虽然这个周仅有一天休息，但比赛也不少啊！ 2024肥西紫蓬山半程马拉松赛 2024民权申甘林带生态马拉松赛 2024彬州半程马拉松 2024年湘江马拉松赛湘潭站 首届梧州半程马拉松 2024亳州马拉松 2024年易跑·森林越野半程马拉松 2024中国最美油菜花海·汉中第三届“美致惠杯”花海半程马拉松赛 2024天津津南半程马拉松 2024崇凝乡村半程马拉松赛 2024济南第二届槐荫黄河生态半程马拉松 2024蒲江半程马拉松 2024娄底“材料谷”马拉松赛 2024北京大兴半程马拉松暨第八届“花绘北京 悦跑大兴”半程马拉松赛 2024必迈驚碳Fly杯 · 环浏阳河半程马拉松 邢台市襄都区2024半程马拉松赛 2024年新泰环山环湖半程马拉松暨健步走大赛 2024连云港半程马拉松赛暨全民健身嘉年华 2024安徽当涂·环大青山半程马拉松 铁山垅镇首届山地半程马拉松赛 上庄镇第二届“尚跑”半程马…
虽然做了攻略 看照片确实也蛮漂亮 但是看到实物的感觉更立体更有冲击力🫶🏽 在这边村庄吃吃农家乐 还可以去草莓园摘草莓 在依山傍水的大红椅子周围坐着看着山川美景 静静的发呆一下午的感觉很棒呀💃💃💃#日常分享 #享受生活 #见山见水见自己 #佛坪旅游 #宝宝辅食 #西安周边游 #解压放松#每日穿搭 #旅游#佛坪
2024兰州马拉松成绩单出炉！ 去年的兰马亚军，埃塞俄比亚选手Afewerk Mesfin今年取得突破，以2:10:23夺冠。 贾俄仁加2:14:33完赛，获得第六名，国内第一，管油胜2:17:23，第七名，国内第二，尹顺金2:18:18，第八名国内第三。 女子方面，Magdalyne Masai以2:24:45夺冠。王敏以2:38:37夺得国内第一，全场第七。钟佳萌2:41:11国内第二，全场第八，焦安静2:41:42国内第三，全场第九。 半马项目中，03年小将武明瑶以1:07:52夺冠
随心写点感悟吧，跑了八年太马，今年有点特别。#每一城都精彩 #太原马拉松 #佳明教练计划
踏上起点的那一刻：我热血沸腾 激情澎湃#2024兰州马拉松#体育超话 @兰州马拉松赛 #2024兰州马拉松即将开始# @兰州发布 L拳手马海的微博视频 ​
太好吃了 SKP 附近的川菜苍蝇馆 感谢网友推荐超爱这个红豆沙，可以无限续 干煸麻辣小酥肉 🌟🌟🌟🌟🌟 鱼香肉丝🌟🌟🌟🌟🌟 招牌麻辣牛肉🌟🌟🌟🌟🌟 耙鸡爪 🌟🌟🌟 #苍蝇馆子 #川菜 #巷子里的美食 #马晓彬饭店 #skp #武汉 #武汉美食
太厉害了！北京体育大学体育管理博士、知名马拉松解说嘉宾#石春健# 解读#太原马拉松#，填补九月国内大赛空白！#2024太原马拉松# #太原# #北京# L陪你keep到底的微博视频 ​
太马#太原马拉松2024 #迎泽大街 #太原站 #一起跑步就是我们 #每一城都精彩 #迎泽公园
太马15周年恰逢龙年 虽然柚子没有pb ，还是很开心可以安全完赛 还在跑全马的加油👏 #太原马拉松#马拉松比赛 #我爱跑步 #马拉松奖牌 #半程马拉松打卡 #太原打卡
2024，兰州马拉松，半马完赛 汗水与碳水 高海拔和高热量
太马安全完赛，再次PB！💯 #能量爆表有记可循 #京东戴表团#太原马拉松 #爱华跑团 #黑练跑团
太马不愧是第15届老赛事 门口排队再长等待时间都很短 看不到头的队伍十分钟内也把领物给你安排明白 丝滑领物体验get@运动薯 - #跑步 #太原马拉松 #2024太原马拉松 #开跑就是马拉松 #郑州二环特训队
太马福利，免费打卡晋祠天龙山景区，黑悟空带来的热度真不错，山西文旅还是很棒的，临汾小西天那么远人山人海，晋祠也是收获满满的客流，钟楼街食品街各种外地口音，太马赛道上和苏州小伙聊天第一次来太原来山西就喜欢上，作为本地人还是挺喜欢一些文创的，期待有更好的东西。#地上古建看山西 #人文景点分享 #寺庙 #晋祠
太马回忆
太马纪实，2024太原马拉松精选图片分享！#太原马拉松#赛道摄影#传递奔跑的力量
024年第五场：兰州马拉松 #兰州马拉松 1、天气不错，头一天艳阳高照，比赛日基本都是阴天，温度也不算太高。 2、毕竟是高原，第一个10公里，还不错，基本保持在6分配，到第二个10公里，明显感觉吃力，速度掉得厉害。 3、这次兰马的分区必须点赞，比较科学，相同能力的在一起，跑起来人员相互干扰少了很多。 4、兰马也体会了兰州人民的热情，整体氛围不错。 5、总体成绩还算满意，215前完赛，也达到了预想的目标。 6、对领物吐槽一点，领物的地方离地铁站出口有1公里 多，而且从地铁口出来一路上也没有指示牌，还得导航问路。希望组委会下次改进。
太马开跑啦#2024太原马拉松# L小店区退役军人事务局的微博视频 ​
太马迷你跑完赛了 ，没地方存包，只好一直β，跑之前冻的不行，跑起来太阳升起来还是挺舒服的~马路又宽又直~现场的加油氛围也特别好~下次可以的话报半马吧哈哈~ 赛前领物去了“能量爆表”展台~周围朋友也都一直在某東买🛍️运动手表~性价比高还🈶优惠~哈哈整个酷酷的表带上 掌握数据才能更好的前进~ #能量爆表有记可循 #京东戴表团 #太原马拉松 #跑步
太马迷你跑完赛了 ，没地方存包，只好一直β，跑之前冻的不行，跑起来太阳升起来还是挺舒服的~马路又宽又直~现场的加油氛围也特别好~下次可以的话报半马吧哈哈~ 赛前领物去了“能量爆表”展台~周围朋友也都一直在某東买🛍️运动手表~性价比高还🈶优惠~哈哈整个酷酷的表带上 掌握数据才能更好的前进~ #能量爆表有记可循 #京东戴表团 #太原马拉松 #跑步
太马跑回来腿比预想的好一些，停跑3个月成绩也出乎预料，继续加速康复争取海淀pb
太马跑完了，一路上跑跑停停，看到有好多人不停的跑，心生佩服，自己还得努力加油呀！#2024太原马拉松
太马跑完了，一路上跑跑停停，看到有好多人不停的跑，心生佩服，自己还得努力加油呀！#2024太原马拉松# L马兰虾的微博视频 ​
太马起跑！ #2024太原马拉松# 正式鸣枪开赛！#锦绣太原# 迎来4万跑友共襄盛举！#太原# #太马备战# #太原马拉松# #马拉松# L陪你keep到底的微博视频 ​
太马前的早餐跑是对太马起码的尊重在太原集合的小伙伴真的太多了吧 在迎泽公园起跑绕一圈三公里多一点是一个很好的跑步路线推荐给大家哦！跑完开启吃吃吃模式啦 #太原马拉松##2024太原马拉松##即刻开跑# 2太原·迎泽公园 ​
太马前三名完赛，埃塞俄比亚选手夺冠。 种族优势
太马亲子跑，未中签，去年带孩子跑了一次，娃儿彻底爱上了，今年早早就报名了，结果未中签，娃儿伤心了好久……关键爸爸半马中签了，娃儿实名羡慕的很，还有什么办法可以二次中签呢……#太马 #太原马拉松2024 #太原马拉松未中签
我敢说没有比兰马办得更好的马拉松了 好看的奖牌到手 该吃的吃了 该玩的玩了 出门久了 想家了 肥家吧#
太马完赛了，破三还差点意思。作为京东戴表团一员，第一次戴两块表跑比赛，两块表数据差的不多。太原很棒，明年再来。 #能量爆表有迹可循#京东戴表团#太原马拉松#
太马之后恢复了5天，全是有氧慢跑，今天跑个强度刺激一下提提状态，初次尝试4321倒金字塔跑法。 6-5分配两公里热身+动态拉伸1分钟，4公里440+2.5分钟恢复；3公里430+2.5分钟休息；2公里420+2分钟恢复；1公里410+2分钟恢复。最后计划1.5分钟350*5的冲刺，结果第一组就感觉身体疲劳，本着还是以恢复为主，不必让身体太透支而导致受伤的原则，后四组没跑提前结束还有就是2公里组的第二公里配速没定上去，还是对身体控制力不够，日后是需加强的地方。 从去年秋天到今年秋天，近2900公里跑量，以让我从跑步8分配的小白摸到了4分配，逐步进入严肃跑着序列，特别是我这样朝九晚五坐办公室、偶尔还要喝酒应酬的人，后期更需要探索如何提高跑步训练的效率，而不是单纯的堆跑量。#马拉松训练 #跑步 #我爱跑步 #跑步治愈自己 #马拉松 #跑步日常 #跑步的乐趣 #跑步打卡
太马组委会发布：近来很多关于太马的“小道消息”满天飞，小编必须给大家一颗“定心丸”，一切都在计划、有序的推进中，大家所期待的新路线也即将“登场”，24年太马即将开启。 一、比赛日期：2024年9月22日7:30 二、比赛起点：山西省太原市五一广场 三、比赛项目及规模： （一）马拉松（10000人） （二）半程马拉松（15000人） （三）迷你跑（7000人） （四）家庭跑（3000人） 你期待吗？ #马拉松 #跑步 #体育 #运动 #田径 #太原马拉松 #太原
太难忘！太开心！太爽！ 因为真的努力了，才觉得镜头前胖胖的自己也蛮可爱#马拉松比赛 #太原马拉松2024 #日常生活里的快乐瞬间 #运动季 #越努力越幸运
太阳缓缓升起#2024太原马拉松# ​
太有成就感了🥳 你远比你想象中的更有力量 比赛之前失眠焦虑假想敌内耗了几天 真上场发现其实也乐在其中 看看沿途的风景顺便和自己对话 不知不觉用时两小时半 原来自己是可以做到‼️ 分享一下小心🉐 起来记得先排空🤔 出发前一定要吃早餐🥣快碳‼️ 最好提前一个小时吃 防汗带、能量胶、盐丸、腰包也是必须✔️ #户外运动 #一起跑过就是我们 #马拉松 #马拉松跑友请指教 #江西永修半程马拉松 #永修马拉松 #开跑就是马拉松#2024永修半马 #陌上花开逐梦吴城 #踏秀永修
太原2024国际马拉松，顺利完赛；刷新自己新纪录，成功PB；​感谢新迎泽大街新赛道与流过的汗💦。#马拉松# 2太原·晋阳湖国际会议(会展)中心 ​
太原半马，就这么水灵灵的完赛啦#2024太原马拉松# ​
太原半马继续PB 净成绩：01:52:37太满意了吧[流泪]比上次进步2分钟 四万人 七点半开跑，我都快到八点才跑上，枪响成绩是幸运，净成绩才是实力👍 感谢摄影师拍了这么好看的照片，人那么多还能挑出几张好看的照片真的不容易啊～
太原本地人怎么能不去体验一下太马，之前半马没有中签，所以选择了5公里的迷你跑。7.50发枪开跑，人很多，大家挤在一起，慢悠悠的，非常轻松，大概在跑出1km后有足够的空间跑起来，依然是开心的跑，五公里感受不到任何跑步的不适，只有兴奋和激动。 尤其是和三五好友一起参赛，比赛中相互激励，相互扶持。对于业余选手前几名肯定是拿不到，那就好好享受这宝贵的经历，享受太原今天的万里晴空和太原人民的热情呐喊！ 对于很多初次参赛的人，容易忽视天气、食品等比赛当天的问题。初次参赛的人应当注意对自己体力的了解和控制，跑不完全程可以选择半程比赛，担心半程的可以和我可以重在体验五公里的迷你跑！ 我全程佩戴着荣耀GS3i手表，记录了我首次马拉松的成绩，全程实时监控我的心率，非常方便。昨天取马拉松物资的时候，看到了京东展位有各种智能手表的体验，9.20-9.30这个期间可以五折抢智能手表，打开京东APP🔍【能量爆表】就…
2024年马拉松年度报告 2024年共完成13个全马，2个半马，合计15场比赛。分别是银川、贵阳、拉萨、长春、长沙、成都、南宁、福州、昆明等9个马拉松。 上半年6场，0324无锡，0331扬州半马，0421南通，0519银川，0526兰州，0616贵阳。 下半年9场，0804六盘水，0817拉萨半马，0901长春，1020长沙,1027成都，1117南京，1201南宁，1215福州，1229昆明。 🏃年度之最： 最高赛道：拉萨是全国最高半马赛事，昆明是全国最高全马赛事。 最虐赛道：最虐赛道非贵阳马拉松莫属，贵马十八坡真的每一个都绝望到崩溃。 最速赛道：南京马拉松和福州马拉松都非常适合出成绩。323最好成绩出自福州。 最热情赛道：兰州马拉松绝对是国内马拉松氛围天花板，2017年至今连续跑过5届兰马，黄河两岸人山人海里三层外三层的观赛人潮在国内绝对是叹为观止。 最专业赛道：能让我跑过四次依然…
太原承载了我太多的记忆，感谢中签今年最期待的马拉松，让我以另一种方式回看这座城市。跟腱炎一直在治疗中，本以为今天无法完赛，没想到掐着点跑进330，拖着瘸腿回去继续治疗，准备下一场比赛！#太原马拉松 #马拉松比赛 #太原
太原的太阳很耀眼但是气温却很舒适一路上都有此起彼伏的加油声路上有期盼，终点有人等#太原马拉松##2024太原马拉松##即刻开跑# ​
太原交警全警动员圆满完成“2024太原马拉松赛”交通安保工作↓↓↓ ​
太原今年把起点放在了火车站也是国内马拉松独一份儿了#2024太原马拉松# 2太原·太原站 ​
太原马拉松 #2024太原马拉松# ​
太原马拉松 奔赴一场42.195公里的🐴，把以前认为遥不可及的梦想一次次变成了现实，过程痛苦但并快乐着，坚持与享受着[嘿哈][嘿哈][嘿哈] 也很荣幸当了太马的445兔子，在四人的共同努力下，完美的完成了任务，其次特别感谢医护小哥哥，既要坚守他的职责同时，帮我们拿补给，气氛组组长[坏笑][坏笑][坏笑] 人生的意义永远在于拓展，而不在于固守，别管我们今天是谁，我们应该都想成为一个更好的自己[加油][加油][加油] 很感谢朋友们的热情款待，[啤酒][啤酒][啤酒]
太原马拉松，哈哈哈遇见网红运动博主沈乌贼，22号又是他生日，祝生日快乐哦哦哦，同时祝自己安全完赛并破5成功，比首个全程兰州马拉松PB44分钟#马拉松 #跑步治愈 #跑步的乐趣 #太原马拉松2024
太原马拉松，和四万人一起起跑#2024太原马拉松##生活手记##山西##社会热点##马拉松##生活手记# LSakura---ing的微博视频 ​
太原马拉松，也终于成了跑者口中别人家的马拉松，晚上溜达到焕然一新迎泽大桥，全是跑者和游客，所有的楼宇户外大屏都打出了“欢迎天下跑友”，诚意满满，感受到了太原这座城市的温度，期待明天的比赛#太原马拉松 #2024太原马拉松
太原马拉松，意犹未尽。但需收心准备考试了。#太原马拉松##2024太原马拉松#跑步超话 ​
太原马拉松安全精彩完赛。有一次突破自己。#太原国际马拉松赛##跑步##生活手记# 祝贺李伟完成九牛牧业·2024太原马拉松赛男子半程项目，参赛号码：32574，枪声成绩：1:49:00，净成绩：1:38:36。此成绩仅供参考，解释权归组委会。 ​
太原马拉松安全完赛｜秋天的第一场马拉松2024年9月22日，秋分。在太原，围着汾河跑了一圈。枪声成绩4:17:42，净成绩4:11:44。平均配速553。今天PB了。每一次出发都值得被记录。每一次到达都值得被庆祝。日子像旋转木马，去爱具体的生活​和具体的选择。人生经历➕1​省会马拉松➕1#太原马拉松​跑步超话 收起d
太原马拉松安全完赛PB 无任何不适 盆友们你们在哪里
太原马拉松半程安全完赛！赛道风景真的很好看观众和志愿者们都热情的为我们加油总之跑的很开心！明年还来哦！#太原马拉松##2024太原马拉松##即刻开跑# 2太原 L賈贾賈-小笨蓉的微博视频 ​
太原马拉松半马跑了 1:24，是最近一两年来自己最开心的半马成绩！ 半马和全马不一样，全马需要克服腿部肌肉酸痛，而半马更多是克服高心率的挑战。 回看自己的赛道照片，前半程是表情管理大师，后半程基本上就是痛苦面具了。 不过当你在赛道上不留余力，冲过终点之后会格外酣畅！ 都说同一天举办的衡水湖马拉松是中国最快赛道，其实太马也是一条高速赛道，路又宽又直，爬升很少，起跑 10度的温度恰到好处，不过全马比较慢的跑者可能要面临大太阳的挑战。 今年奖牌全马是雾金色，半马是古银色。 设计上融入了晋祠水镜台的「圆形窗户」，太原新时代地标「晋阳桥」，和山西古建筑的飞檐翘角和斗拱，充满细节和质感。 另外还是有传承的十二生肖牌，如果跑过12届可以拼成一个圆盘，放餐桌上盛菜！ 小明说今天是她是生完孩子之后，第一次能够一步不走的跑完半马。 有人问她的身材怎么走样了？ 其实她最近一年为我牺牲了很多，我之所以可以安心的…
太原马拉松比赛vlog。祝乌贼生日快乐！#太原马拉松##2024太原马拉松#跑步超话 L闫只有李的微博视频 ​
太原马拉松比赛中，中国男选手比国外选手慢7分钟。#2024年太原马拉松路线图# #马拉松比赛# #北京马拉松# #何杰马拉松# #马拉松# #太原# #朝阳马拉松# #北京# L每日必看hot的微博视频 ​
太原马拉松参赛vlog：跑了一场很快乐的步，给自己的坚持与进步点赞！#即刻开跑##太原马拉松##2024太原马拉松# L小明跑步的微博视频 ​
太原马拉松参赛包一镜到底，等你来！2024太马博览会现场热闹非凡，志愿者热情洋溢，期待与你在现场相遇！ #刘圣书# L冠军之路同行者的微博视频 ​
太原马拉松成了人生中首个认证的马拉松 也是第一次来山西 借着跑马来认识一个城市 跑出了比平时训练还要好的成绩 心率也是理想范围 可就是不太兴奋 羡慕那些结伴跑步的小伙伴 可以说说笑笑的完赛 太马的设施完善 唯一遗憾就是没有喝到电解质水 赛道上有几个上下坡都不算陡 两侧人群的鼓励声能瞬间让我感动落泪 太马跑完，还要继续跑吗？ #开跑就是马拉松 #想记录下此刻 #太原马拉松 #一个人的马拉松 #此时此刻的心情 #马拉松 #跑步丈量城市 #跑步看世界 @运动薯 #小红书运动联盟
2024兰州马拉松300兔子任务圆满完成 兰州，一个值得期待的城市，一个值得回忆的城市，一个充满热情的城市，一个给你惊喜的城市 圆满完成2024兰州马拉松半程300配速任务，一路上感受到了兰州市民的热情，马拉松更像是成为了一个城市的节日！ 有机会，我们明年再见！ 也是第一次来山西 借着跑马来认识一个城市 跑出了比平时训练还要好的成绩 心率也是理想范围 可就是不太兴奋 羡慕那些结伴跑步的小伙伴 可以说说笑笑的完赛 太马的设施完善 唯一遗憾就是没有喝到电解质水 赛道上有几个上下坡都不算陡 两侧人群的鼓励声能瞬间让我感动落泪 太马跑完，还要继续跑吗？ #开跑就是马拉松 #想记录下此刻 #太原马拉松 #一个人的马拉松 #此时此刻的心情 #马拉松 #跑步丈量城市 #跑步看世界 @运动薯 #小红书运动联盟
太原马拉松的那一身绿~~~时隔两年，身体逐步康复中#马拉松 #索康尼啡鹏4 #跑步治愈一切
太原马拉松的用心和热情我们都感受到了。谢谢你，太原。#开跑就是马拉松 #太原马拉松#太原#马拉松 #想记录下此刻 #跑步
太原马拉松第十五年2014年9月13日我的第一场半马十年后2024年9月22日我的第二场半马 十年改变的太多了 ​
太原马拉松封桥，该怎么去上班#2024太原马拉松# ​
太原马拉松过去快一周了，一周前我怀着忐忑的心情飞到太原，毕竟5月底兰州马拉松后我再也没跑过半马以上的长距离，今年的夏天广东特别闷热也没上过强度，基本就是六分配左右溜达，没任何准备直接上全马会不会崩我是完全没底的。比赛战靴vaporfly1代已经开始脱胶，这次穿新买的vaporfly3代，之前我也是新鞋直接上场所以我倒是不怎么担心，最后这份轻率让我付出代价。前三公里的下坡，我感觉基本出来八成力气也只能维持五分配速左右，或许三个月的躺平让我的肌肉开始摆烂，能345完赛就行了。第八公里右脚足弓开始刺痛，长水泡了，虽然vaporfly1代跑全马也会长水泡，但一般都是半马后的事。坚持到半马，好在一直没怎么掉速，计时点146左右，只是足弓的疼痛感越来越强，而且左脚中指也开始长水泡了，路程还有一半，两只脚都长水泡，真是全场至暗时刻，还好配速还能保持在五分左右，心肺和肌肉还没告警。我慢慢冷静下来，整理好…
兰马凭什么成顶流赛事？ 明天，兰州马拉松就要开跑啦！作为国内马拉松赛事中的“顶流”，兰马的预报名人数直接冲破31万大关，为啥大家都爱跑兰马？今天就来给大家好好唠唠！ 💥天花板级赛事氛围：兰州马拉松的赛事氛围堪称一绝，从赛前领物现场开始，志愿者们热情似火，用真挚的笑容和呐喊迎接每一位选手，甚至还会送上亲手制作的小礼物。赛事期间，兰马嘉年华热闹非凡，小满市集上美食飘香、民俗表演精彩纷呈，萌翻全场的“兰精灵”四处互动，让现场变成欢乐的海洋。比赛当天，赛道旁数十万市民声嘶力竭地呐喊助威，从起点到终点，加油声绵延不绝，这种热情和氛围，直接把赛事体验拉满，让跑者们仿佛置身于一场热血狂欢派对！ 🏆赛事含金量高：从2011年首办，兰州马拉松就一路“开挂”，2012年获评国内金牌赛事，2014 - 2018年光速从世界田联铜标赛事升级成金标赛事，成为国内最年轻的“双金”赛事，2024年又再度荣登世界田联金…
太原马拉松很棒 但我没有跑明年一定会回来 祝我朋友生日快乐一次难得的体验#太原马拉松##2024太原马拉松##即刻开跑#跑步超话 2太原 ​
太原马拉松回来后好好休息了2天体力充沛，晚上洪湖公园有氧恢复跑5公里，成绩证书看到每5公里配速相对稳定，自从自己破4之后这么几年，每一场马拉松我都没有放弃没有走路，在我看来，遇到崩溃时及时调整心态比自圆其说保留实力的放弃更重要。2024南通海门马拉松，进去下一个备赛期！#人人运动家##深职大跑出犀利##燃动一夏# 2深圳·洪湖公园 收起d
太原马拉松回来休息六天 早上起来自己打了爪形肌贴加固脚踝 恢复跑近7公里整体感觉还不错 平时一定要加强踝关节力量 周边肌肉放松（可使用泡沫抽） #肌贴 #脚踝扭伤 #运动康复训练
太原马拉松记忆。#太原马拉松##2024太原马拉松# ​
太原马拉松加油#2024太原马拉松# 换个地点迎泽公园晨练跑完看马拉松 ​
太原马拉松奖牌今年是龙牌，迎泽大街那段赛道真是曲折！太原2024马拉松即将开启。 #刘圣书# L运动时刻的微博视频 ​
太原马拉松精英热身开始！杨绍辉、白丽、焦安静、杨花、杨定宏#什么值得跑##太原马拉松##生活手记##2024太原马拉松# 2太原·太原站 L马拉松报名的微博视频 ​
太原马拉松开心完赛 小PB啦[庆祝] 天气非常凉爽（甚至有点冷） 夏训的痛苦 在这个赛道上终于得到小收获 虽然开始有点堵，在半马全马分流以后好很多了，总的还是好跑的赛道 生肖奖牌🏅确实很有纪念意义 玩赛证书也出来好快，给力的 祝乌贼生日大快乐 做想做的事，别等了，没必要 #2024太原马拉松#太原马拉松 #跑步 #马拉松#别等了没必要
太原马拉松历届奖牌都在这家羊肉汤店里！一家羊肉汤店里，破三跑者是老板，168 公里越野跑者也是。如果不是受伤，还要去参加八百流沙…门店里有的是热爱留下的痕迹…我把店里的情况告诉朋友，朋友说：“有人把我想做的事做了，真好。”因共同的爱好而相聚。这家羊肉汤店，值得太马跑者来打卡。毕竟，这羊汤喝下去，真的浑身暖暖的。#即刻开跑##太原马拉松##2024太原马拉松# L沈乌贼的微博视频 收起d
太原马拉松领包的第一天早早的到达领物现场领取完参赛包下午就坐高铁回到西安因为周六要去参加北京TNF怕回来赶不上领取物资领物结束去打卡了太原博物馆以及山西青铜博物馆 虽然只有不到24小时 但是该品尝的美食都品尝过了大家周日见#太原马拉松##2024太原马拉松##即刻开跑#跑步超话 ​
太原马拉松男子全马中国籍前三名选手冲线，分别是张学康、杨绍辉、杨定宏！ #太原马拉松# #2024太原马拉松# #体育# #中国# L篮球新鲜事的微博视频 ​
太原马拉松偶遇赤脚大仙！听听跑友们怎么说！#马拉松# #太原马拉松# #2024太原马拉松# #马拉松# L陪你keep到底的微博视频 ​
太原马拉松跑下来心情是真的复杂，三度落泪 有激动，这可是第一次在老家跑全马 有感动，老乡们的加油鼓劲可太拧了 有遗憾，能力不足摔了一跤没有完成PB 有温暖，跑完爸妈来接有最坚实的拥抱 我做到了，尽情奔跑，好好看看这些年太原的变化 道路越来越近建筑越来越高绿化越来越多 然后安全回家，咥上一碗老妈做的面🍜 这味儿才对了，这就是回家的味道，回老家跑马的正确打开方式~ ps：配音用了标准太普，BGM致敬贾科长🫡 胸前这个黑色的拇指相机就是insta360 GO 3S啦，全程使用它记录 #太原马拉松 #开跑就是马拉松 #脚下就是跑道 #认领一条跑道 #大家运动会
太原马拉松全国第七，没想到吧 #半程马拉松 #马拉松比赛 #上马 #跑步 #我爱跑步 #跑步治愈 #体育运动 #体育#太原 #山西
太原马拉松劝退了七届选手，不玩了不玩了，报个名除了抽签还得加加去抽签，想玩死跑马人啊，套路太多了，#马拉松比赛 #太原马拉松2024
太原马拉松如果是一场普通的AB类马拉松，比如成都双遗这个办赛水平，也就没啥评论#马拉松比赛 的了。但毕竟是世界田联金标赛，就不比厦马北马广马这些了，比六盘水和西昌这些精英标赛事也差距明显。 槽点如下： 1.起点现场混乱，根本就没有检录，分区跑分了个寂寞，集结区挤爆，地图上标的B区集结区变成了E区，区和区之间没有分界线，B区里还出现了众多C区E区的跑友，厕所也严重不够，只能半路上解决。 2.迎泽大街的观众很热情的，但5公里后突然发现，怎么路边就没观众了，硬是跑了37公里的河边快速路，除了树还是树，偶尔经过跨线桥会发现有观众站在桥头上喊加油。 3.路上补给这个仁者见仁吧，没想过流水席，但就连标准补给估计都没几个会给5颗星的。 3.完赛包太简朴，我还在完赛包里找拖鞋,打开一看发现我想多了，2瓶水1个质量极差的完赛毛巾和1个太谷饼…按摩拉升区泡脚区挤满了半马的人，我们跑全马的基本在门口排着长队，…
太原马拉松虽然跑得依旧慢但这次比上次进步了快20分在这个往返大直道 一步都没有走 我又进步了在坚持和放弃中选择了坚持，就很酷！and用一个大体重慢跑视角的半马完完全全感受了这双超级甘油的脚感真的超级惊艳！于我来说，是我目前穿过的最好穿的慢跑鞋，没有之一！一双好的跑鞋，真的能让你减少痛苦！让你跑得更轻松快乐！ （ps.布鲁克斯没打钱！）瑟瑟@瑟瑟跑步 跑了1小时24分，超级棒，他说每一次比赛都会全力以赴跑完了在终点等我，有人等的感觉真好！我们的浴袍ootd，帅吧？#太原马拉松##2024太原马拉松##即刻开跑# 收起d
太原马拉松最后100米冲刺能“吃掉多少人” #2024太原马拉松# #太原马拉松# #马拉松# L每日必看hot的微博视频 ​
太原馬拉松2:56完賽！完美開啟秋季賽事！賽前的計劃是制勝的關鍵！嚴格執行了4分05秒的配速策略，前30公里簡直跑得如絲般順滑，每一步都踩在自己的節奏上～後半程稍稍放緩到了4分15秒左右的配速。不是體力不支，而是一種戰略性的保守。畢竟三週後的芝加哥馬拉松近在眼前，還是要多留給自己一點進步空間🙈而這種從容不迫，讓我更能欣賞太原秋日的美景，感受沿途加油群眾的熱情。🍂👏最終成績：- 前半程：1小時26分40秒- 後半程：1小時29分26秒- 總成績：2小時56分06秒- 排名：263/15000這場"開學測試"，我給自己打95分！🏅太馬的表現給了我滿滿的信心，接下來就要把芝馬目標改成2小時52分！這兩天要更改一下訓練計劃，為芝加哥之行做最後衝刺！💪最後，要特別感謝太原馬拉松的組委會、志願者們，以及所有在賽道上為我們加油的市民朋友們。是你們的熱情和汗水，讓這場比賽變得如此美好難忘。明年，我一定還…
太原跑疯了 一口气PB了18分钟，540的平均配速跑完， 离破4就差40多秒，（净成绩4：00：46） 跑到终点录视频的时候忍不住嗷嗷哭（图5），情绪很复杂，太想一举破4了 发奖牌的小妹妹说多牛逼啊姐，别哭！ #太原马拉松 #马拉松 #我的运动日常
太原跑马开始预热了！人山人海！#2024太原国际马拉松# L晋老熙的微博视频 ​
太原早安～☀️天色渐亮，#2024太原马拉松# 后勤保障团队、可爱的官兔们和“赛道天使”医护跑者已到位，让你无忧跑太马，安全完赛～#太原马拉松# ​
太原之美食篇：来的仓促，吃的少，但我感觉我得有一年没吃北方的面食了太原的刀削面必须来一碗！#太原马拉松##2024太原马拉松# ​
太原之人物篇：来太原，必须是好友大聚会。推荐这个钟楼街，千年古街，美式美景，好吃的太多了……#太原马拉松 ##2024太原马拉松#跑步超话 ​
太抓马了怎么会好笑成这样哈哈哈哈哈 这位备战研究生的五迷老师押题太准了 研究生考试一定会过的！🤣🤣🤣
特种兵的马拉松之旅 14号落地大同，开始了山西之旅。 下午大同善化寺 15号云冈石窟，应县木塔，净土寺，悬空寺（未登临）永安禅寺，圆觉寺 16号晨跑大同古城墙，华严寺，九龙壁，大同博物馆 晚上住宿平遥古城 17号平遥镇国寺，双林寺，下午平遥古城 18号灵石王家大院 下午临汾 19号晨跑6公里，临汾 壶口瀑布，小西天，广胜寺 20号一早，襄汾汾城古建筑 20号下午太原马拉松领物，晚上五一广场，山西饭店，迎泽大桥打卡 21号太原晋祠，纯阳宫 22号太原马拉松，325完赛，赛后打卡山西博物院。#太原马拉松2024#开跑就是马拉松
特种兵旅游之端午两天一夜吃遍兰州美食 全是碳水和肉基本没有吃过蔬菜水果，吃完真的很想睡觉💤 第一次到兰州旅游，吃吃喝喝两天下来不由得感叹牛羊肉可太好吃了！！又好吃又便宜，物价特别美好，喜欢吃肉的千万不要错过！ 想吃的店太多啦，在有限的时间里挨个帮你们打卡了记得点赞❤️收藏👍 图1:马安军兰州牛肉面七里河店⭐️⭐️⭐️⭐️⭐️⭐️本地人也要排队的必吃榜兰州牛肉面，点了毛细和二细更喜欢入味的毛细，辣子味道特别还是挺辣的，吃牛肉面一定要来这家！牛肉面8元/碗是没有牛肉的，需要单点牛肉，按10元/份卖。 图2:尕马子烤肉正宁路店⭐️⭐️⭐️⭐️⭐️明火翻烤的西北羊肉串熟的超快，一把羊肉纯瘦一把肉筋半肥半瘦加个辣子饼，再配上当地的特色饮料真的很爽！！2元/串还要啥自行车。下午第一个到的，上菜速度超级快，不过羊肉上的时候就不烫也是很神奇 图3:再回首兰州中心店⭐️⭐️⭐️⭐️⭐️一站式打卡甘肃小吃，…
特种兵跑步已经到家了 #太原马拉松# #2024太原马拉松# #马拉松# #跑步# 2福州·福州长乐国际机场航站楼(国内出发) ​
特种兵跑马结束，这次想梳理下这次太马花费，仅代表个人。报名费：180；上海-太原往返机票：2265；一晚酒店：271；吃：188；按摩：69.9，花费共计：2974。 恭喜费爷破四！自己也PB了7分钟，在太原的这个跑马周末超级快乐！#马拉松 #太原马拉松2024 #太原马拉松 #太原 #太马
特种兵式跑马，周六来周日回。 烈日炎炎，各种展台广告应接不暇 一个不愿意露面的朝阳群众说： “明天就受罪了，今天遭这罪干啥” 领上号码布就撤，简简单单挺好 #太原马拉松 #太原马拉松2024 #adidasrunners #adidasrunners北京 #开跑就是马拉松
提到马拉松赛事的传播 有时候组委会并不像品牌有这部分预算 去找专门的广告公司做文案、海报设计之类 大部分都靠运营公司的策划、宣传自己去想 所以真正出圈的、给人留下深刻印象的并没有多少 兰马今年这组海做的还算可以 但六盘水也不至于原封不动的拿来用吧 赛事的文化是需要认真去挖掘的
天公作美#2024太原马拉松#正事鸣枪起跑！ 快来#太原马拉松# 直播间为跑者们加油打气吧～太原马拉松超话 ​
天气炎热，大家量力而行，㊗️大家完全完赛，顺利PB#兰州马拉松##pb新城迹##起跑兰州# 2兰州 LRunner_老D的微博视频 ​
天青色 等烟雨 今日pb，期待破2。 #开跑就是马拉松#想记录下此刻#这个模板有点东西 #马拉松比赛 #半程马拉松 #跑步治愈 #体育运动 #体育 #跑步 #我爱跑步 #旅途中的美景 #跑步 #佛坪
田协A1类认证！河南省会马拉松！2024郑州马拉松定于10月27日（周日）上午7点半在郑州国际会展中心会展路开跑，赛事规模4万人，设马拉松（42.195公里）15000人、半程马拉松（21.0975公里）10000人、健康跑及家庭跑（约5公里）15000人等组别；马拉松和半程马拉松两个项目采用抽签报名，健康跑及家庭跑项目先报先得。2024年9月27日10:00-9月29日17:00开放预报名，9月30日10:00公布抽签结果，9月30日10:00-10月2日17:00中签选手及入选候补选手缴费，10月3日10:00公布候补中签结果。 金秋十月，共赴醉美中原的奔跑之约，和郑州这座穿越3600年历史云烟，文脉不息、人脉不断的城市，一起跃动！来一个都说“中”的地方，跑一场都说中的马拉松，郑马等您，郑州等您！ #郑州马拉松 #郑州 #马拉松报名 #马拉松 #郑州黄河马拉松
童年很短，未来很远 人生不是百米赛跑 而是一场马拉松 乘风破浪，一往直前 天马加油#lululemon #lululemon穿搭#天津马拉松#天马#ootd @lululemon天津南开大悦城
2024兰州马拉松抽签太公平了 管油胜（361）、焦安静（匹克）、廖顺虎（鸿星尔克）、碾者阿提（昂跑）、尹顺金（特步）、王涛（特步）欢迎补充…… 今天被管油胜的信息刷爆屏。哈哈哈，真的是大快人心，所有非代言中乔飞影的选手都没中签，太棒了。 兰马杠杠滴，说句公道话，不难理解品牌赞助商希望自家的选手直通参赛，毕竟自己出力那么多。其实对于技高一筹的专业选手没有直通就对了，他们要跑要拿奖就应该去更高更专业马拉松平台赛事比赛。本来马拉松就是面向大众选手，精英和特邀选手基数占比没大众选手大。一个马拉松赛事主要靠大众跑者支撑起来，这是马拉松初衷，这样的马拉松才符合面向大众，才公平。大赛面前，一视同仁，不分大众和精英，能否参赛都由抽签而定。其他诸如分区、起跑排位、补给等则可以根据您的跑步成绩好坏来优先安排。不然，永远都不会有新手能够参赛。兰马这种前天截止，第二天公布结果，精英大众选手一视同仁的比赛，应该…
兔子也可以这么可爱 明天赛道见！ #2023兴平半程马拉松 #马拉松 #马拉松配速员 #跑步女孩
总要在家乡跑一次马拉松吧！兰马完赛！ 每一次奔跑的勇气 都是写给未来的信 第二次半马，完赛！
推荐这个钟楼街，千年古街，美式美景，好吃的太多了…… #太原马拉松 #2024太原马拉松
拖兰州马拉松的福 解锁了兰州这个热情的城市 了解一座城市要去当地的博物馆逛逛 马踏飞燕在甘肃省博物馆哦 去的话提前预约这个周末人很多 吃到了收藏好久的店-尕马子烤肉 去的话要去麦积山路总店 感觉还能再吃三天三夜 哦对了 明天兰马要加油哈哈哈 #兰州马拉松 #博物馆打卡 #兰州美食 #兰州 #烤肉
完成15k训练，5k有氧6k马配4k放松，感觉马配速耐太累啦，后面周中得加练了。 #马拉松训练 #深圳马拉松
完成九牛牧业·2024太原马拉松赛男子全程项目，净成绩：3:40:00。（最后1.2公里硬顶着冲刺，脚趾都破了两个）这次太原的天气很舒服，没有抽筋的状况，全程因为不大量出汗还上了两次卫生间，没有充足准备，错失一次PB的好机会！#人人运动家##太原马拉松##2024太原马拉松# 2太原·山西国际展览中心 ​
完美收官2024年度首马（总 第3次全程马拉松）：千年晋韵地，锦绣太原城🌹，pb赛道果然再次刷新全马pb🏃‍♀️，距离全马445已一步之遥🎉🚩太原超话#太原马拉松# ​
完全搞不明白，兰州马拉松杨文娟的行为！ 说她是作秀吧！人家居然全程，一手拿伞，一手拿着琵琶，盛装跑完了马拉松全程。 说她是资深马拉松爱好者，她的行为又和众多马拉松参赛者们又格格不入！
完赛打卡！明年见！2024兰州新区半程马拉松 圆满收官#厚道甘肃##活力新区希望新城##兰州新区为奔跑的你喝彩# L兰州新区发布的微博视频 ​
完赛时间：2h37′ 跑步的氛围真的太好了.之前跑起来的每一分都是快乐.都弥足珍贵. 零跑步基础从心血来潮跑个5km开始.没跑几次5km就直接跑10km再没下来过. 半马前一共跑了23次 事实证明半马备赛不需要半年. 1个半月没问题. 9月总跑量109km（这个月跑休跑休）备战大连马拉松啦 #一起跑向马拉松 #半马训练 #2024盘锦红海滩马拉松 #人生就像一场马拉松 #半马安全完赛
玩一下～得这个完赛奖牌好好看 在洛阳5km定鼎门天街打个卡 #2024摇滚马拉松洛阳站 #跑步治愈
晚上竟然失眠了，明天要奔赴我的第三场半马，有点小小的紧张，还有点激动，安全完赛，全力以赴！#太原马拉松2024 #坚持热爱 #跑步治愈 #马拉松比赛 #开跑就是马拉松
万柏林一大队圆满完成2024太原马拉松赛交通安保任务2024太原马拉松赛于9月22日上午07时30分，在太原迎泽大街拉开帷幕。本届赛事有4万余名跑友齐聚太原。为确保比赛顺利进行，万柏林一大队精心组织、周密部署，以饱满的精神风貌、扎实的安保措施、热情的服务工作，全力以赴投入此次交通安保工作中，高质量高标准的完成了2024太原马拉松赛交通安全保卫任务。比赛前期，大队领导高度重视，坚持精细要求，科学筹划安排，开展现场实地调研、排查安全隐患，缜密部署落实相关工作，并提前协调区政府相关部门配合安保工作，确保不漏掉一个细节和隐患，为圆满完成此次交通安全保障任务打下了坚实基础。此次活动参加人员多、涉及管控道路路线长，勤务安保任务十分艰巨。勤务中，大队坚持精心组织，突出关键节点，高质量指挥实战任务。大队领导靠前指挥，全体参战民警按照方案要求着装整齐、精神饱满，凌晨5时30分就全部到达预定岗位，克服低温天…
万柏林一大队召开2024年太原马拉松比赛交通安保工作安排部署会2024年太原马拉松比赛定于9月22日在我市举办，为给广大马拉松运动员营造安全、有序、畅通的交通环境。根据支队《2024年太原马拉松比赛道路交通安全保卫方案》要求。9月21日，万柏林一大队组织全体干部召开专题会议，就2024年太原马拉松比赛交通安保工作进行安排部署，会议由高小光大队长主持。@山西交警 @太原交警 收起d
万物同庆西成好时节，唯有茱萸独占鳌头名 茱萸花🌼那簇簇金黄的花朵，如诗如画，伞状般簇拥在一起，在春风的轻抚下翩翩起舞 它们迎着春光绽放，那娇媚的姿态，犹如仙子下凡，令人陶醉其中，无法自拔 | 佛坪，山茱萸的摇篮之地🌄 每到三月末，山峦间茱萸花盛放，宛如金色波涛，将整片山野装点得如梦如幻 | 这座小城虽人口稀少，红绿灯难觅，出租车也仅十辆，却藏着无尽的宝藏 山水相依，熊猫金丝猴自在嬉戏，老街风情与美食诱人 尤其那满山遍野的茱萸花🌟如梦似幻，令人心醉 | 🚅出行便捷：从西安出发，仅需43分钟高铁便可直达，当然，您也可以选择自驾，虽然路途稍长，大约3个半小时，但沿途的风景定会让您不虚此行 | 🌿游玩攻略 ✅茱萸谷：佛坪之地，万亩山茱萸竞相绽放，繁花似锦，满目金黄。山茱萸树丛密集繁茂，花影摇曳，将山坡点缀成一片璀璨的金色海洋。 ✅佛坪老街：始建于清嘉庆年间，历经三百余载风雨洗礼，默默诉说着佛坪的…
汪小菲在台湾的酒店专给老婆冠名，之前和大S结婚时是S，现在和Mandy（马筱梅）结婚后，酒店标志从S换成M！ 汪小菲也算是痴情的男人吧？ 大S通过经纪人，向汪小菲送上诚挚祝福：愿他们的婚姻如松之茂，历久弥新，早日迎来爱情的结晶，并由衷为他感到欢喜。 是真心话吗？ 对此你怎么看？#娱乐圈
王家湾村，距离陕西汉中佛坪县城20公里左右，我是2023年十月十一日自驾前往，白天游览一个多小时，未住宿和消费，供有准备相似行程的旅友参考 自然风光优美程度 7分 理由：这是个依山傍水的村庄，植被比较丰富，有荷塘（秋天无荷花荷叶已败），清澈的河流，很多山茱萸树。但地势比较开阔，没有什么灵秀之感，在秦岭深处并没有感觉景色有何特别之处！ 人文景观精美度 8.5 理由：这是个开发的自然旅游村落，主要人文景观是村舍与田地！也不属于古村，没有什么古建！村里修了行车的熊猫雕塑大道，大红椅子雕塑，荷塘咖啡馆，露营帐篷区，采摘大棚区和一些游乐照相设施，算不上精美，但也下了不少功夫！ 人文与自然和谐程度 7分 理由：整体感觉村落比较开阔，人文建筑显得较为分散.路修的很宽可走并排汽车，河道也进行了较多的人工休整，大红椅子雕塑很跳色彩很醒目，但也显突兀！人工大棚成片，有点像北方.零散设施较多，略显凌乱.这都多…
王家湾-佛坪游玩的最后一站！！！ 眼看天快黑了都还是骑车去了，傍晚来临，气温骤降，穿短袖在车子上吹的好冷啊，还好给娃带了外套。 王家湾真的很不错，有漂亮的荷塘、大片的向日葵花海、网红大椅子、热气球、还有露天电影、小型的儿童乐园，以及悠闲的村民，可能有人也返乡创业了，荷塘旁有咖啡店，路边也有鲜榨果汁，还有各种网红玩偶在售卖，村子能逛的地方不算多，向日葵每家每户好像都有一大片，总的来说很出片！ 在佛坪一整天之后，趁还有时间王家湾打卡一下还是不错的，骑车也就二十多分钟就能到，往返高铁站小电驴也很方便。 完美的一天，还赶上了八点半回西安的高铁🚄！ 周边游还是蛮不错的，当天往返也很便利，遛娃还能看到不一样的风景，值了！！！ #一日游 #人文景点分享 #自然风光分享 #旅途中的美景 #向日葵花海 #露营基地 #汉中佛坪王家湾 #佛坪王家湾
兰州马拉松，你别太离谱！ 兰州马拉松，真的太离谱了！！！ 谁家马拉松领物这么热情啊，谁家马拉松背心还挺好看啊！ 领物现场太热情，打印小票的时候志愿者突然说一起合个影（我内心慌得一批），然后进入场馆的时候鼓掌夹道欢迎，领物全程志愿者会带领，最后还被《兰州日报》的记者采访了二十分钟，我一个i人真的快社死了！ 进场馆的时候鼓掌夹道欢迎，本i人为了避免尴尬就用手机拍了个视频，随手发到DY上，结果3万多的浏览量我是从来没遇到过，评论区里还是很多兰州的朋友表示欢迎，又一次震惊！ 我本来在家早早的定好了装，结果你这个背心怎么回事，我又陷入了纠结中。这么好看我不穿岂不是可惜了，我要穿了赛道上撞衫率又太高，我人丑肯定我尴尬！你说说，又给我整纠结了！ 最后，感谢热情的志愿者们，感谢兰州的市民朋友。髂胫束恢复中的小趴菜，周天尽量多跑跑！
网友晒出自己的#2024太原马拉松# 奖牌的，15周年的字样最醒目！ ​
网友眼中的#2024太原马拉松# L元三晋的微博视频 ​
微软花690亿美元，相当于4899亿人民币收购动视暴雪，马斯克花440亿美元，等于3124亿人民币收购推特，微软财大气粗，富可敌国，太有钱了
微笑，是我们的语言~2024兰马礼仪培训现已开启，静候你的到来！#兰州马拉松##兰州##马拉松##运动##跑步# L兰州马拉松赛的微博视频 ​
为纪念“太马”办赛第15周年，今年首次推出一套特别的文创纪念品：“生肖龙”“15周年”“城市款”三款设计，还具备“隐藏功能”，可联动奖牌“穿新衣”，极具收藏与把玩价值！#2024太原马拉松# ​
为兰马打Call，中国最热情，体验感最好的马拉松。 对于一个亚高原的城市来讲，举办马拉松可以说是天时地利，样样不占优势，可偏偏这样的城市，却用最热情的态度让整座城市充满了无限的可能，并且让人记住了它，爱上了它。 42公里的路程中，路边全站满了热情的市民给跑者加油打气，第一次跑马不带耳机，是因为知道他们的加油声会掩盖歌声，我这辈子听过最多人喊我美女，是在兰马。有一段路跟他们击掌互动，击完以后直接岔气了，那条路真太特么长了，而他们真的太太太热情了。后来我都不敢再往边上跑，因为他们的眼神和欢呼声，若不回应，很觉得不好意思。 这就是兰州的热情，比跑者还兴奋的观众，热情到让i人社恐，当然也感动。 对于我自己的这次比赛，也是最放松和最不痛苦的一次。以往的马拉松，我都会激动到整夜失眠，而在兰州，我一觉睡醒，都忘了今天是要比赛的，那种松弛感持续到了赛场上，比如去上了两次厕所(我室友前一天晚上说，别吃辣凉…
为了固定我今天敦煌飞天两斤重的头饰，用了好几十个发卡和好几根钢钉，十公里的时候头皮就被扎破了，做好了行扛血战到底也绝不拆掉头饰，一定要保持敦煌飞天造型的准备，刚好完赛了，给朋友们报个平安。愿刷到这条视频的朋友，每天都开开心心🌹🌹🌹
为了买这个马小跑真的是煞费苦心：昨天在兰马领物现场没买到，今天一早几乎堵门冲了省博。拍大队进了省博，得知如果要去文创商店就得出馆，并且需要再排一次队进馆……那也不管了，冲！手快就是好啊，和小伙伴一人抢到一只，于是就有了马小跑欢脱的一天 明天开跑，作为一个膝盖带伤的小趴菜，完赛就是胜利！加油！
为什么5个人的判刑时间不一样？求解…… 程兵作为队长，盼的时间最长8年，这个理解； 马振坤，蔡彬，廖健是5年； 徐一舟为何判了6年？他是入队时间最短的？难道是没有立功减刑所以会多？ #三大队
为什么吃这么多香蕉呢～只有香蕉? 太原马拉松即将开跑，期待在赛道上看到大家的身影～#太原# #马拉松补给# #2024太原马拉松# #马拉松吃席# #刘圣书# #公开赛# L火柴人bar的微博视频 ​
我的“太马”日。今天是太原马拉松比赛之日。早上跑了十公里迎接马拉松比赛，预祝马拉松比赛圆满成功。刚刚看直播埃塞俄比亚选手夺冠，2小时8分多。打破赛会纪录。#2024太原马拉松# L心掬幽芳的微博视频 ​
我的2024太原马拉松#太原马拉松# 精彩瞬间。 继续跑步超话@太原马拉松赛 明年再见！ L鹏刚的微博视频 ​
我的人生清单🧾又完成一项✅太原马拉松PB了 今年的运动赛事已超标完成✅ 原计划今年参加3次斯巴达、1次半马 现在已经参加4次斯巴达、1次半马并且PB 看到2024年任务清单🧾一个个被完成好有成就感✌️ ✨ 今年是跑太马的第3年， 本来是要认真备赛2个月 结果第一个月五趟出差都是在酒店跑步机跑 跑前一个月又遇到感冒😷+大量🩸的姨妈… 近期最远距离只跑过5km 结果半马前10km连续跑下来了 （有点小骄傲…啊哈哈哈） 这里还是建议大家要认真备赛！我后半程就很艰难 真的是又痛又爱的体验 超感谢我的跑步搭子🏃‍♀️和路边群众的鼓励 ✨ 到10km开始补充补剂、上洗手间🚾 （今年的补剂策略也帮了很大忙…晚点给大家分享） 每次快跑不动、就去边边跟大家击掌✋ 马上就又能量满满💪 去年差点儿被关门 今年跑进3h虽然不快 但比昨天的自己更好更快 已经非常知足啦☺️ ✨ 又痛又累，为什么还要去？ 因为“痛”…
我和芭蕉，因为大家都在一个区，所以约了一起出发。一起跑过21.095，一起呐喊，一起奔跑，一起拍照录像，一起跑过就是我们。。。跑完意犹未尽，约好明年一起跑兰州全马。 兰马的气氛是中国顶流。 兰马的气氛堪比六大满贯。 兰马会上瘾！ #马拉松比赛 #兰州马拉松 #一起跑过就是我们
我和我的马如今的默契之处在于我拿手打它们 它们连眼皮都不会眨一下 ——因为哥儿仨晾水的时候我会转着圈围着它们打蚊子🤣 如果不追着打 下场就会像这样👆 #驱蚊大作战 #防蚊神器 #英式马术 #马术障碍 #骑马奔驰人间 #马匹护理 #马匹防蚊 #讨厌的蚊子
我怀着憧憬的心情飞了1000多公里赶到兰州，我^_^在今天5点30抵达兰马现场，被告知参赛服m，l都没有了，而参赛服在赞助商官网有售，线下有售（甚至满送）码数齐全，我不明白这样一场盛会会在这种最基础的工作中出现这种低级失误，1000多公里飞来，很寒心（图一是我在兰州无奈领取的参赛服，后两张是我在酒店旁乔丹店拍到了）@兰州马拉松 @乔丹QIAODAN
🏃2024年兰州新区半程马拉松完美结束🔚 最后和乔爷合个影｜今年一直在备考，都没怎么跑步跑步量也都没积累，但成绩1:57也算可以了｜总的来说比西宁半马还快4min
我记得我问过@十叁 ， 你是真的觉得跑步快乐，一点点痛苦都没有吗。 他说，我真的不痛苦， 不然也不会每天四点起床去跑步。 好，你是哥。 我服了。 - 每场马拉松过程都让我觉得痛苦大于快乐。 划重点：过程。 每场马拉松回忆起来都让我觉得快乐大于痛苦。 那为什么要跑？ 鸡汤版：为了证明自己可以。 现实版：我想拍出好看的照片。 - 赛前一天@沈乌贼 说， 咱们这群人里，最有可能PB的就是梅姐了。 杀伤力不大，侮辱性极强。🙂 梅姐最差，梅姐进步空间最大呗。🙂 我心想，好啊。那我就PB一次给你们看！ - 于是…在这个高温、有一点点海拔的兰州… 我…的确PB了。 大家不要问我成绩。 因为，我要脸。 “这姑娘这身材，一看都是精英，站台的吧！” 别说了…别说了…别说了… “美女加油，美女加油，美女加油！” 好的好的，我不走了…我跑… 人不能被夸，越夸越上头… - 这次收获了好多好多好多照片， 所以分了两…
兰马领物就玩儿嗨了… 领物被热情包围 领完物被巡游包围 兰马之夜，被氛围包围 真是太全面了…
我连续两年担任西咸半马145组配速员 145算是半马小的强度门槛 @纸巾老撕跑跑步 则是第一次做配速员 担任半程关门兔 公开摆烂 光明正大最后一名了属于是 #跑步 #西咸新区半程马拉松 #马拉松
我买我买我买还不行吗 就是这个猫猫！多来点！ #网球王子 #卡鲁宾 #越前龙马
我们都该往前走不是吗#2024太原马拉松# 2太原 ​
我们来啦‼️#马拉松比赛 #太原马拉松 #跑步丈量城市 #太原 #亲子马拉松 #马拉松
我们是昨天中午12点多临时起意决定去看孩子念叨很久的熊猫，三人一车从咸阳自驾佛坪，全程近4个小时，首先说下路况：全程四分之三都是盘山路，不停的绕，我不晕车也被摇的难受的不行。 ‼️‼️省钱重点来了✅ ⭕️如果时间允许熊猫谷和熊猫基地可以都去，熊猫基地有四只熊猫且免费但有游览时间限制；熊猫谷有两只熊猫且收费但有金丝猴观看，有无时间紧迫我们选择近一点的熊猫谷，重点来了❗️熊猫谷门票建议大家在陕西文旅惠民微信小程序上购买只需25还包含光车票🎫，其他平台价格基本45，怒省一半 ⭕️我们到的时候都下午4点了，沿路看到了成群的金丝猴，很温顺也很漂亮干净，然后就是坐观光车去看熊猫，距离不远，观光车坐了一会就到了，重点来了❗️大家如果是带小孩去建议坐观光车，如果都是成年人可以选择不坐，感觉距离不远 ⭕️运气还好，看到了一只熊猫在外面一直吃竹子，另一只躲在床板下面睡觉。看了一会就走了，❗️划重点了，全程下…
我推儿子跑完半程 带他体验马拉松的氛围 感受马拉松的热情 小朋友很兴奋，一路上给妈妈加油 就是太费妈了 #贵阳马拉松 #马拉松 #2023年贵阳马拉松 #马拉松比赛
我已经收到几位宝妈说宝宝最近肺炎了 问我输液没有、吃的什么药、注意哪些事项 今天办理完出院手续先分享一下住院的流水账吧 住院前发高烧精神状态不好： 我线上问了🧑🏻‍⚕️刘文彬老师如何处理 🧑🏻‍⚕️：宝宝太小，诊断肺炎，现在发热，精神状态不好，口服抗生素治疗效果不佳，建议住院治疗 马不停蹄的去挂了夜间门诊的号 以为会让住院……到医院抽血检查后烧退了 开了2天的药回来 吃完药👉复查 本来随便挂了一个医生号复查 自我感觉已经好了，描述完情况后 🧑🏻‍⚕️：吃了10天药还没好，那就直接住院吧 一点准备没有被喊直接住院 尿不湿、奶瓶、奶粉、衣服什么都没准备 💰120🧑🏻‍⚕️挂号费开了一张住院单 【入院流程】 拿入院通知书先到4楼护士站-选择房间类型 多人间、双人间、单人间 我本来想住单人间想着避免交叉感染 还好问了价格，太贵了吧！ 单人间500多、双人间200多、多人间50多 想着输完液就可以…
我有个朋友叫小军，每次来太原他都会请我们喝醋。在去晋祠的路上，朋友邀请去了清源水城，才知道醋的喝法这么多。醋美式咖啡，醋冰淇淋。就像清源水城也在保留了历史古建筑的同时融合了新的事物。让那些“古”有了“新”气。有适合跑步的步道，一圈 2.5 公里。也有不远处和朋友们坐下聊天的茶吧和古城美食街。#太原马拉松##2024太原马拉松##清源水城点燃激情# L沈乌贼的微博视频 收起d
我在这专门整理了一篇兔子合集。各位兔哥哥，兔姐姐们，可以也看看自己的身影。 #我的摄影日记 #丹东鸭绿江国际马拉松 #2024丹东鸭绿江马拉松 #丹东 #摄影 #拍照 #约拍 #记录吧就现在 #马拉松 #马拉松领跑员
兰马跑者专属海报 兰马的小细节满满，更加期待了
我这次去参观了陕西历史博物馆，陕西历史博物馆是第一座大型现代化国家级博物馆，首批四A级旅游景点，被誉为“古都明珠，华夏宝库”，是中国十大博物馆之一，我觉得排名只在故宫博物院和中国国家博物馆之后。位于陕西省西安市雁塔区小寨东路91号，大雁塔西北侧，坐地铁2号线在小寨站下，出了地铁口在十字路口往东边那条路走个二三百米就到了。陕西历史博物馆中有170余万件藏品，其中，一级文物762件，国宝级文物18件，其中2件为首批禁止出国展览文物，被联合国教科文组织确认为世界一流博物馆。馆中上起远古人类使用的简单石器，下至当代社会生活的各类见证物，时间跨度长达一百多万年，不仅数量多、种类全，而且品味高、价值广。要进陕西历史博物馆参观门票是免费的，但要提前三天预约，在微信公众号上每天的10：00、11：00、18：00和19：00准时放票，如果是到了博物馆门口再预约当天的是肯定没票的，就算是提前三天预约也是很…
我这算是中签了吗，不太懂，求解答
我真的要吐槽呀！要不是支持黄冈经济！我怎么会天杀的报黄冈的马拉松 真是没见过比这更寒酸的参赛包了啊！ 半马报名💰120 一个袋子 一件T恤 一件雨衣 亲子跑报名💰199 一人一件T恤 #马拉松 #黄冈马拉松 #参赛包 #跑步日常 #跑步的乐趣
我自己也有点马语者的感觉. 🐎 Who noticed that those are two different horses? 谁注意到那是两匹不同的马？ #horse #horses #horsewhisperer #马 #马语者 #马术 #骑马 #马术比赛 #sport #户外运动好去处
我昨天过去骑马，听说的这件事情，据说两个都是新手，第一次骑马就想策马奔腾，没那个技术还想跑那么快，结果可想而知，两匹马撞上了，当场死了一匹，另一匹据说伤的很严重，后来救护车都来了，人被拉到了医院。 我觉得骑马首先是安全第一，然后一定选择正规有营业执照的马场，避坑小马场，黑马场。正规马场的马几乎都在20匹以上，马场面积大，马都是好的马，训练有素的马。遇到突发情况，马会知道躲。像这两匹马，据说训练的很差，特别野，所以这次不光有人的因素，也跟马场有关。 太师庄马场14家，正规大马场就那么四五家，提示新手不要骑那么快，害人害己还害马，马儿真可怜。 #太师庄骑马 #京西草原 #京西草原骑马 #太师庄 #北京骑马 #北京野骑
乌贼从七月份底“教唆”来跑9.22的太原马拉松经历了45天左右的自我训练[旺柴]再加上李总的悉心照料和指导，以及赛前“垃圾话”刺激太原的秋风，还有好跑的赛道在很想享受比赛的情况下顺利超越十年前的自己。同时也祝@沈乌贼 ，生日快乐！！！新的一岁，希望“垃圾话”功力更上一层楼🏃🔗🏀💜❤️💙#别等了没必要##太原马拉松2024# 2太原 收起d
西安 | 一定要在这个网红城市做的7件事 从来没去过西安的我，这一次决定好好看个究竟。去了4天，我觉得这7件事一定要： 1. 世界奇观兵马俑 来西安肯定要看是兵马俑咯，到西安火车站的游5路，一部车直达。强烈建议大家这么做网上订了搭配导游的门票！因为历史是光看是真的不够的，有了导游真的会有意思多了。 门票+讲解：165RMB 2. 在回民街探索西安小食 回民街不是一条街，是一大片区域。那到底应该从哪里吃起呢？我是看老妖带你吃西安里面自己挑了一下，去了以下这几家店： 洒金桥的马二酸水饺和老金家蛋菜夹馍 北广济街的老刘家泡沫和盛家酿皮 路上其实还有很多小炒啊腊牛肉啊，但是我的胃就这么大。很多人会去永兴坊，但是我觉得那边太游客了。 3. 免费参观陕西历史博物馆 到西安一定要参观西安历史博物馆，里面的文物太让人震撼了，珍藏了14个朝代的宝藏。 大家记得网上提早订好免费门票。不过，港澳台同胞和外国人…
西安！高新！ 烧焦茄子拌皮蛋拌西红柿拌洋葱！吃起来又香又辣！真的爱了！夹馍巨香！！！ 还吃到了现做南京的茶糕！外松内软热乎乎，很香一点都不甜！ 拌鞋底子的红油土豆片，酸辣爽口，土豆片特别脆！和朋友抢着吃的那种！！ 市井风的环境，明档明厨的手工现炒底料，实在太有感觉了！毛肚千层肚！现切牛肉必点！其他菜品都是闭眼点的那种！！！ #西安美食 #西安探店 #街头小吃
西安北➡️佛坪，高铁只需40多分钟直达！ 佛坪很小，一天就能逛完，县城地处秦岭深处，依河而建，我愿称之为天然氧吧！ 熊猫谷怎么能不去呢，超幸运，看到了3只野生金丝猴耶，谁能想到去熊猫谷是为了偶遇野生金丝猴呢。ps:听当地司机师傅说，这3个“单身汉”是被猴群赶出来的 #佛坪 #佛坪熊猫谷金丝猴#佛坪老街#汉中佛坪王家湾
西安北站到佛坪46分钟，高铁站到银杏宿（一期）开车7.8分钟，我们入住一期在半山上（2-5图）到的比较早房间还没有打扫好，在餐厅吃过午饭🍕带孩子去二期玩水（因为二期泳池比较浅）走路到二期大约十分钟，晚上去了老街，选了一家网红推荐的川香楼，味道还不错，晚上回到民宿，二期晚上有啤酒小烧烤夜晚氛围不错#避暑好地方 #远离城市的喧嚣#佛坪 #佛坪老街
西安出发自驾➡️佛坪，沿途全是好风光～ 自驾🚗大概需要4-5小时（高铁🚅更方便），佛坪是一个特别小的县城，据说只有11俩出租车，夜晚走在路上非常惬意，因为人少，非常静谧，抬头就能看到山，空气非常清新～而且有我们的国宝大熊猫🐼，是一个遛娃的好去处～ P1-4 自驾沿途的风景 P5-6 佛坪的老街 P7-11 熊猫基地 #随手拍的好风景 #沿途的风景 #旅行随手拍 #带娃旅行 #带娃出行 #带娃日记 #我的小众旅行攻略 #想记录下此刻 #这个模板有点东西
西安好吃的太多啦！！ 💓特色美食： ✅biangbiang面 ✅饸饹面 ✅水盆羊肉 ✅三根电杆陕菜馆 ✅肉夹馍 ✅牛羊肉泡馍 ✅v.辣串串（清真） ✅岐山臊子面 ✅石炉火锅 . 💓特色小吃： ✅浆水鱼鱼 ✅菜盒子 ✅胖子甄糕 ✅柿子糊塌 ✅西安凉皮 ✅麻酱酿皮 ✅笼笼肉夹馍 . 💓西安糕点： ✅军军绿豆糕 ✅马继光玫瑰糍糕 …… #西安 #西安吃喝玩乐 #西安美食推荐 #西安旅游 #西安旅行 #旅游攻略 #西安打卡 #西安拍照 #小众旅行地 #攻略 @创作者小助手 @吃货薯 @薯队长 @创作者小助手
西安回民街遇到马立奥的爷爷啦，太幸运了吧＃马立奥#旅游 ＃西安
西安马拉松半马候补名额已经缴费，可是不知道在哪里提交体检报告？#西安马拉松 #西安马拉松赛 #西安马拉松报名
西安马拉松不中也就算了，毕竟去年跑了。怎么南京也不中啊？真的好喜欢这块云锦邮票奖牌。😭#自律 #跑步 #在平凡日子里热爱生活 #日常 #记录吧就现在
另外一个角度看兰马 话说兰马还是我第一个省会马拉松，赛道氛围确实很燃，天花板中的天花板，黄河两岸里外三层围满了人群，加油声此起彼伏，给在这片亚高原土地上奔跑的选手增添了无限动力。 我是第一次来甘肃的外地跑者，兰马是一个很好的契机，让我认识了兰州，了解了甘肃，也了解了大西北。以前只在课本上看到黄土高原，看到水墨丹霞地貌，但这次是真切的触摸到，感受到大自然的鬼斧神工，也感受了大自然的残酷。 在这片黄土高原上，兰州城屹立千年，本来就是一个奇迹，坚守在这片土地上的人们，更让人尊敬。防沙治土，是这边永恒的话题，因为出了兰州城，上青藏高原之前，全是光秃秃的山。赛道两边，细心的跑者可以看到有关标语，除了喊大家去旅游，还提倡大家栽种一颗树，为的就是给这些光秃秃的山头奉献一点绿。 这次来兰州，我是花了两天去了甘南。大自然对兰州是残酷的，但是甘南，却是大自然对甘肃的馈赠。相比较新疆的独库公路，甘南的洛克之路…
西安周边女司机遛娃有什么推荐的嚒~有一辆小电车能跑170公里周末或者3天时间都可以！ 趁着七夕打卡了汉中佛坪，不虚此行，别样的七夕🎋祈福平安 金银谷和沙窝子看着很不错，没有停留~ 人与自然博物馆去了，收费50yuan三岁娃娃就看个热闹 美食：直奔佛坪老街，佛坪三香吃咯，腊肉粉皮吃了还有叫不上名字，就让老板推荐，按需点 美中不足，我姑娘从这个小摇摇马上摔到前面去了，右边半边脸严重擦上了第二天一早又一次后脑勺着地摔了一跤 强烈不建议给娃买这个充气的摇摇马，非买不可一定要时时刻刻守在身边一心一意的看护，心疼死我了！#总有新玩法过夏天 #我的车生活 #想记录下此刻 #这个模板有点东西 #不上班的日子
西安周边游 佛坪县城只有十辆出租车🚕两万多人口 夏日避暑必备，下河玩，河里有小鱼苗。 熊猫谷只有两只熊猫，都推荐去熊猫基地，金丝猴是没有了，去了两次都没看到。 炕炕馍好好吃🤤 爱馍人的福音。吃鱼推荐临溪而渔，环境味道都不错。 从西安坐高铁只需要四五十分钟，县城有共享小电驴很方便，我都直接骑小电驴去高铁站～ #熊猫 #周末遛娃 #周末去哪儿 #周边游好去处 #西安周边游
西马200的报名费，两个参赛包，一个是组委会的，然后我作为全球通的白金用户，全球通也送了我一个。#西安马拉松
兰马 难吗 熬成终身号码 十年前就参赛兰马，见证了双金兰马的变化发展，2019年荣获终身号码，去年这时候为保护燕子，双腿骨折还躺在病床上度日如年，时隔一年，今年的燕子已开始孵化第二窝，明天争取安全完赛。
西马没中签 今天报了三门峡半马 离西安进 从来没跑过 人生第一次去跑马拉松 有点紧张 我这速度咋跑完呢 跑两步休息10分钟 我就重在参与吧 马拉松跑友请指教 #运动半程马拉松🏃 #减肥动力 #跑步搭子
西马未中签，目前身边还没一个中签的都谁中了呢？#一起跑向马拉松 #西安马拉松
西马中签了 朋友们！ 但是这一次没有中签太马那么高兴，有点纠结 又有点犹豫， 从来没有跑过全马，也没有拉过长距离，最长就是半马，也不知道谁给我的勇气报的全马，可能是看到西安的全马半马报名费都是200，感觉报半马有点亏，而且同天 还报了蚌埠的半马… 蚌埠田协A1（半马） 西安田联精英标（全马） 这两场都是11.3号开赛，而且我10.27还在等着郑州的全马 或者半马 有点背靠背了 各位跑友快来帮我二选一#马拉松跑友请指教 #西安马拉松西安马拉松 #蚌埠马拉松 #西安 #蚌埠 #全马 #半马
热情如火的观众，为赛道注入无尽动力 在2024年兰州马拉松的赛道上，我体验到了前所未有的激情与热血。 这不仅仅是一场跑者的盛宴，更是一场观众与跑者心灵交汇的狂欢。 比赛当天，他们早早地聚集在赛道两旁，手持彩旗、横幅，脸上洋溢着兴奋的笑容。 当发令枪响起，我与4万名跑者一同冲出起跑线时，观众的加油呐喊声便如同潮水般涌来，震撼人心。 在漫长的赛道上，观众的热情从未减退。 他们不断地挥舞着手中的彩旗，高喊着“加油”、“坚持”等鼓励的话语。 每当跑过一段距离，我都能听到他们那充满力量的加油声，仿佛为我注入了新的活力。 这种热情让我忘记了疲惫，让我更加坚定地迈向终点。 这次兰州马拉松的经历让我深刻体会到了观众的热情对于跑者的重要性。 他们的加油呐喊声不仅为跑者提供了动力与支持，更让整个比赛充满了活力与激情。 在未来的日子里，我将继续奔跑在人生的道路上，用汗水和努力书写属于自己的精彩篇章。 同时，我…
西咸新区马拉松报到地点和物资包详情出来啦#半程马拉松 #马拉松比赛 #体育运动 #比赛 #跑步
喜迎一岁pony，以后就是三匹马的妈妈啦🥰 #骑马 #马 #萌宠 #可爱
2024兰州马拉松的别样风景 这次兰马作为志愿者看到许多不一样的风景。有凌晨3点就到岗的交警和接车师傅，有一直弯腰捡垃圾让地面保持干净的清洁工，有即时打理比赛现场积水的阿姨叔叔，有可爱的警犬一圈一圈的巡逻，也有建筑工人爬上爬下的检修，有许许多多各行各业的志愿者的辛苦付出，还有大老远从各地赶来参加比赛的马拉松参赛者们。我从她们的眼里看到久违的力量感，看到人对于自己所热爱之物的追逐，看到健康阳光的身材和脸庞。这可能就是马拉松的意义，将我们距离拉近，让心和心更加靠近最后一路上听到许多人说喜欢兰州，真的很温暖
下半年目标配速试一试，希望如愿以偿 很喜欢这种肌贴配速表的方法，想写的话，配速时刻贴在胳膊上，方便对时调整计划 大家兴平半程马拉松加油！ #兴平半程马拉松 #2024兴平半程马拉松 #开跑就是马拉松 #兴平马拉松 #陕西兴平半程马拉松 #马拉松比赛
下课之后，是雨燕er们的第一次集结。 连续的降雨终于结束，适合训练难得的好天气。 对于队伍中的很多人来说，这是他们对中长跑的第一次尝试。 很坦白地说，我们并不是一支高水平的队伍，并且，也不是每一个人都能成为精英跑者。但是，每一次起跑都是对自己极限的一次挑战，哪怕当时没有体察到自身发生的细微变化，一段时间过后再回首，就能发现自己已经成为了原来无法想象的强者。 对于大众跑者而言，变强比绝对的速度更重要。 #马拉松 #马拉松训练 #跑步 #陵水黎安国际教育实验园区 #跑步日常 #马拉松训练 #新手跑步 #
下赛季已经开始了 现在越来越多的人开始参加马拉松了 那么如何报名一场马拉松呢 ❓ - 🔎马拉松赛事组别 ✅ 全程马拉松（42km和21km） ✅半程马拉松 （21km） ✅四分马拉松（10K，部分赛事设置） ✅迷你马拉松（5K） - 平常有跑3—5公里的爱好，可以选择先参加迷你马拉松来适应，后期运动量逐步增加可以考虑依次挑战其他赛事里程 - 📍参加马拉松是一件非常有意义的挑战和体验，只要认真准备，遵守规则，相信你一定能在比赛中收获满满的成就感和快乐，赶紧行动起来吧！💪 #马拉松报名#马拉松#跑步#开跑就是马拉松#跑遍中国#我的马拉松备赛日记#马拉松比赛
夏日来临，酷热难耐🥵， 让我们逃离城市，参加一场清凉💧的夏日之旅！ 高铁50分钟，抵达陕西人口蕞少、自然条件蕞好的县城——佛坪🐼 在这里，我们将邂逅大熊猫🐼、金丝猴🐵，品尝当地美食，一起用脚步丈量大地，寻找森林中的暗夜精灵——萤火虫。 . 🦋近距离观察大熊猫🐼 🦋观察并记录秦岭动物、植物、昆虫 🦋佛坪当地美食品尝 🦋夜宿蕞美网红村 🦋寻找童年的萤火之光 🦋金山公园浅山轻徒步路线 🦋参观秦岭人与自然博物馆 . 🎶“萤火虫，萤火虫慢慢飞。夏夜里，夏夜里风轻吹” . ⏰时间: 7-8月 📍地点: 西安-佛坪 👧🏻适宜年龄: 5岁+宝贝，或亲子或独立 . 👀我是一个爱到处遛娃的粑粑，我有一个可爱的天使👼🏻宝贝。会不定期分享好玩的，跟我遛娃不迷路 . #西安周末去哪儿 #西安遛娃 #西安研学 #西安周边 #西安周边亲子游 #亲子游 #萤火虫 #熊猫 #佛坪
夏天的西安人根本无法抗拒秦岭的诱惑 高铁🚅40分钟直达秦岭深处！ 不得不说，佛坪真的太适合遛娃➕放松➕纳凉了！ day1: 🚅西安北——佛坪 40分钟速达～入住银杏墅酒店，有泳池，有院子，度假感十足！小朋友很喜欢！ 熊猫繁育研究基地 不要门票，门口登记就可以进来，虽然只有四只熊猫，但真的离得好近，从来没这么近看过熊猫，体验感太好了。而且这里的熊猫很活泼，我们去的时候都快下午四点了，四只都看到了，尤其是党生上蹿下跳，打滚奔跑太可爱了！这里的熊猫很好动！ 携程农庄 携程农庄有一片花海，还有红色风车，拍照很好看，闲逛也很安逸 佛坪老街 很短，可以在这里吃个晚饭，佛坪三鲜、粉皮炒腊肉、神仙豆腐，都很不错，强烈推荐神仙豆腐，很爽口清凉，从老街往下走还有个将军楼热米皮，好吃😋 晚上回到酒店，在酒店的小酒吧里坐坐，吃吃烧烤喝点小酒，凉凉快快，巴适得板！ day2 早上睡到自然醒，酒店吃早餐喝咖啡，看对…
夏训不够努力，太马没有PB，不过性别年龄排名总是可以安慰一下我跑一场马，游一座城，用影像记录我的太原之行！#秋天的第一场马拉松#跑步超话#2024太原马拉松##晋祠##太原古县城# ​
夏训结束🔚四肢明显黑了两个度只剩下白花花的肚ji太原马拉松倒计时3天赛前10km节奏+几组小间歇✅#太原马拉松##2024太原马拉松##跑步打卡##运动就是坚持##微博户外运动节# ​
夏训就是要流汗和沉淀的时候 虽然银川中签了，但想到一路的舟车劳顿还是放弃了 一个训练周期里，训练本身虽然重要，但同时饮食和休息也不能忽视 饮食方面我还行，但是睡眠我是真不行啊 每天只能睡不到6个小时，深度睡眠还少的可怜，自己还真是控制不了 就这还要逼着自己跑强度上重量，比如昨晚的420配速混氧，比如这周的140公斤硬拉和120公斤深蹲 这样下去有点点危险 下一场比赛是兰州马拉松，跑个半马，不跑成绩，就是个以赛代练吧，借机会让自己跑个长距离训练而已，兰州见 #脚下就是跑道 #认领一条跑道 #开跑倒计时 #开跑就是马拉松 #正式确诊为健康人 #这条路我跑过 #让运动发生 @Garmin佳明
夏训在摸鱼，有氧能力维持只做了空腹爬坡+游泳+百公里骑行，安慰自己的是力训碳循环嘎嘎练腿蹲大重量把体脂刷下来了。 上半年半马125，全马跑崩，下半年的120和破三缓一缓感叹江浙沪马拉松真多，跑不过来，最后家门口的杭马就让我中签吧 #跑步 #马拉松比赛 #马拉松
先别来吧，不值得跑一趟。#宁陕县 #佛坪旅游
2024兰州马拉松定妆照 2024兰马定妆照来啦！ 背心：中乔跑步背心兰马限定版 短裤：中乔半弹紧身裤 鞋子：飞影PB4碳板竞速跑鞋 袜子：feetures跑步袜 墨镜：RUDY 耳机：韶音舒适圈OpenFit 手表：高驰pace3 补给：迈胜能量胶/液体盐丸/电解质浓缩液
先复盘比赛 5km 00:24:38 10km 00:24:57 15km 00:25:44 20km 00:26:02 25km 00:27:21 30km 00:29:13 35km 00:31:05 40km 00:31:46 半程 01:47:07 全程 03:54:43 没有哪个5km不是在掉速 一整个正分割 跑完因为工作原因一直没有时间空下来回顾 但细想一下 其实兰马跑得怎么样 都没有太过认真复盘成绩的必要 跑出pb的选手大致是以下几种情况： 1.周五之前到的兰州 起码适应高海拔超过48小时 2.不是第一次跑兰马 之前身体适应过亚高原赛事 3.上次pb成绩距离现在时间较长，中间有足够的训练时间（这个其实也不是最关键的，练的再好，高反上来了也顶不住） 4.之前pb成绩太过容易超越 5.不是全马 6.本身就是亚高原生活的人群 - 1500+的高海拔 跑全马 我的确高反了 比赛前一…
先复盘赛事： 作为一个普通跑者角度来说体验真的很好 不确定每个跑友对马拉松的期待 对我个人而言 算是没有让我不满意的槽点了 1.领物：排队人多 但是领物速度很快 先领号码牌-验号码牌-领短袖-领参赛包（食品）全套下来快的话1-2分钟搞定 2.博览会：没有无锡 厦门这种大赛事羊毛那么多 但互动展台也不少 而且有一个大的本地名称logo拍照区 有专业摄影师给留影（之前笔记有发过） 很不错 3.特殊问题处理：同行的伙伴有忘带身份证的，提供身份证号也给领物了（的确是本人）；还有伙伴因为其他原因来不了，提供了身份证复印件签了代领声明也给领了，总体让人感觉，有规则，但特殊情况都可以商量，有真心帮你解决问题的态度。 4.跑道：迎泽大街真的绝了 无法用言语表达它有多棒！16车道跑叠加下坡视野真的无敌 （但最开始4km真的容易太快跑崩） 半马来看有坡但不多 而且上坡要比下坡少的多 跑道算很好跑的了 而且全…
先看了影版再看剧版《三大队》，发现区别还是蛮明显的！ 1. 首先是程兵两版心路历程不同。 影版程兵至始至终选择“我执”； 剧版程兵热血化为沉默，再重新找回自我，拔掉“心头刺”。 2. 主角团的配置变化。 剧版队员中增加了两个成员：石头（莽撞）；林颖（理智不慌）。及增加了王二勇女儿角色。 影版二队长杨剑涛变为剧版的潘大海。同样亦好亦坏的角色，看似一直在与程兵对着干，但实际只是在尽自己的本责。 3. 追的目标不同。 电影中追的是王二勇；电视剧中追的是更智谋的哥哥王大勇。 4. 追的路线范围变化。 影版主要是在国内偏西南方向找；剧版则扩大到国外了。 5. 时间线不同。 影版三大队都因那件事相应坐了几年牢：程兵（6年）小徐（6年）、马振坤廖健蔡彬（5年） 而剧中三大队只有程兵坐了10年牢；其余队员被撤职或转岗。 6. 英译不同。 影—Endless Journey，影版无论在狱中还是出来都在寻王…
先来报个平安，枪声成绩：3:45:07，净成绩：3:44:09。 赛道又长又宽，就不会跑切线，咕咚的数据341，比赛的距离感觉多跑了有500米。最后2公里一个大折返基本顶不动了，而且一路全是摄像机，光找镜头去了。哈哈，开心完赛！！ #跑步丈量城市 #一起跑步就是我们 #爱生活爱跑步治愈系 #跑出自然本色 #马拉松 #马拉松比赛 #太原马拉松 #太原马拉松2024
咸阳出发🛫留坝老街（全程3.5小时） 走到老街最深的感受就是随处可见的免费停车真的很奈斯 老街-一条寂静的古建筑街道午饭老街上的私房菜 ⌚️岔开吃饭时间去的我们是店家中午接的最后一桌 可能私房菜人少的原由吧，点了四道菜等待了一个小时左右，推荐油泼辣子鱼感觉不错，其次没有太惊艳，消费💰330 2：🚗到情人谷 第一感觉就是停车不好停，人多，入口随处可见的生活垃圾。特别是那股厕所的异味！（真的奉劝各位出游的伙伴们随手把垃圾扔进垃圾桶🚮） 往里走越发觉得凉快，拍照出片，避暑纳凉的好地方 笔直的松树🌲很好看随处可见的蝴蝶🦋休闲座椅小朋友们的最爱，清澈的小溪让人心旷神怡～ 3：狮子沟牧场 旺季不好停车 蓝天白云，绿草如茵。 牛羊成群，还可以骑马喂羊🐑，搭帐篷🏕️野餐🧺 三两好友避暑纳凉休闲的好地方，我们去的时候奶油湖有水可以划船原相机拍摄奶绿奶绿的，美中不足的就是随处可见的牛羊马便💩 自然风光，适合…
咸阳的一个小市—彬县 🪨有煤矿有文化有市井 刚到这里看到的 是人走得慢👣 📒学生的笑脸很明媚 最震撼的还是进入大佛寺 小石窟平平无奇 走到主佛窟 迎面而来的震撼🫨 #记录我的生活 #彬洲市 #西安周边游 #西安周末去哪儿 #彬县大佛寺
现在单场报名超十万已经是常态了，所以中签真幸运。我们盘点了中国马拉松报名规模前十的赛事，无锡马拉松、武汉马拉松是唯二的两场超十万的赛事。 #马拉松比赛 #跑步 #体育 #马拉松
现在是2024年的九月，2024年的马拉松，我还没有中签，还没有跑，厦门马拉松就开始报名了，同时也开始计划2025年马拉松了 2025年，你要去哪里跑马拉松，因为我觉得2024年没机会了 #厦门马拉松 #兰州马拉松 #北京马拉松 #无锡马拉松 #重庆马拉松 #武汉马拉松 #跑步 #马拉松 #跑步的乐趣
相信今天每个奔跑太原马拉松的伙伴，都有相同的感受奔跑在阳光铺撒的迎泽大街，感受的是热情。终点完赛抵达通道区，感受的是青春和温柔。谢谢太原马拉松以及为这场赛事付出热情与善意的工作人员，志愿者以及赛道两侧的加油声。#太原马拉松##2024太原马拉松#跑步超话 L沈乌贼的微博视频 ​
香港马拉松，看到发哥都跑10公里，成绩1小时03分58秒。67岁的明星，都能这个成绩真的好牛！而且说他请了教练练习了一年的跑步🏃，搞的我明年一定要去港马🐎，偶遇明星…… 没有想到蔡思贝也跑马，成绩还是半马，1小时47分完赛。今年连续看了两部电视剧，《法证先锋5》《廉政狙击》，才认识她。 她负面新闻不断，对她本来无好感。这次突然看到她努力完成半马，也像我们一样尽力奔跑在马拉松的道路上。而且香港马拉松听说坡多，也不好跑，147的成绩真的很不错，也要努力备赛才会有的成绩。不是随随便便就能跑出来的。 突然对她有了好感，之前觉得《廉政狙击》所有女星中，她是最不好看，最没有气质的。现在觉得她也挺好看的，也许就是跑步女生的光环，胜过她是香港小姐的亚军，TVB视后。 香港明星跑马拉松，鼓励了更多人去跑步，才有机会参加马拉松。马拉松的魅力：就是不论什么身份，不论年龄，不论学历，大家都可以奔跑在同一条赛道上…
想摆烂 但是好像又没摆成功的一天 恭喜今年顶流象警官带资进组#2023桂林马拉松
想参加兰马的理由：参加兰马，对我而言不仅是一次挑战自我的机会，更是一次体验坚持与毅力的旅程。马拉松象征着人生的长跑，它考验着跑者的体能、意志和心理素质。通过参与这项赛事，我希望能够突破自己的极限，发现自己潜藏的潜力。同时，兰马也是一场与众多跑者共同奋斗的盛会，我们在赛道上相互鼓励、支持，这种团结精神让我深受感染。此外，完成马拉松比赛还能给我带来巨大的成就感和自信心，激励我在未来的生活和工作中勇往直前。同时想深度体验兰州这座城市的魅力。#高德运动 #兰州马拉松线上赛 @高德
想当年，比尔盖茨也是翩翩少年，陌上人如玉，公子世无双，比尔盖茨赚钱最多的时候，每天赚20亿人民币，埃隆马斯克也是每天赚20亿人民币，比尔盖茨智商175，埃隆马斯克智商160
想跑的没中，打酱油的中了#马拉松比赛 #我爱跑步 #南京马拉松2024
2024西安马拉松奖牌似曾相识，喜欢么？ 这牌子设计怎么有兰州马拉松前两年双金怀表和去年西安马拉松牌子结合的影子，没有啥创新，但是不难看，你觉得呢？ 参赛服现在是不是都流行背心了么？感觉是比短袖好看，兰州，北京，无锡现在都是背心，为啥南京今年还不搞紫色背心
想去兰州吃正宗拉面，麻辣烫，所以一直在备战，从2023年备战，没有中签；到现在2024年，一直在准备着，一直坚持每周练习速度训练，长距离训练。请求给我一次机会，我要征服兰马#高德运动#兰州马拉松线上赛# @高德
想说自己真的很幸运👍🏻 幸运能够参加双金标的兰马赛事～看到太多专业跑者，又感受到了兰州人民的热情～补给和服务没得说～赛道两边的观众可能都比跑者还要多～ 幸运今天早晨的兰州天气舒适宜人～来之前听说会遇到超高温，担心晒中暑甚至跑前喝了藿香正气水，结果一路阴天，体感温度也就20左右～ 幸运开跑就遇到了一位很资深的跑者姐姐，一路530带着我跑，鼓励我节奏不错，以后可以试试全马～直到全程马岔道那里分开～又路遇各种跑友，一路鼓励和陪伴～ 幸运自己加入了这么专业的跑团，有这么细心的教练～在此之前跑过最远的距离也才13公里～结果伤了脚腕又导致膝盖痛，一度以为自己要首战即退赛～没想到自己居然严格按照教练的指示，熬过来了～ 首半马体验太好了，跑步更上头了 #认领一条跑道 #全国跑者路书 #开跑就是马拉松 #马拉松比赛 #兰州马拉松 #跑步治愈一切 #以赛代练 @运动薯 @户外薯
项目位于广东·佛山城市中心1500亩生态活水湖·绿岛湖畔，c.dd有限無界以「有限·无界」的精神，秉承对生活真谛的深刻洞察，以设计为源点，用柔软的触笔，构筑一方生生不息的空间。于平和中将自然融和，在物理功能之上与精神契合，升华极致的居住体验，每一次归家都是一场心灵的洗涤与升华。 项目湖区内香樟、秋枫、古榕树等高大乔木错落有致，湖中心「心形岛」栖息着数千只珍稀鹭鸟，清晨傍晚鹭鸟齐飞，若然身置「小鸟天堂」。 项目信息 项目楼盘：绿岛湖壹号 项目类型：住宅 项目地点：广东 · 佛山 项目面积：280 ㎡ 完工时间：2022年08月 设计主持：何晓平、李星霖 项目管理：余国能 供应管理：何柳微 执行团队：梁一辉、梁杰彬、马永亮、林嘉欣、汪兰斌、罗嘉欣 推广策划：何艳婷 项目摄影：覃昭量 项目影像：花觉影像·林惠敏 空间设计 & 全案落地管控：c.dd有限無界 特别鸣谢：业主 | 滔哥 & 翠姐 …
骁， 读作骁（xiāo），基本释义：1、强壮的马。2、勇猛、 勇健：～勇。～将（jiàng ）。～悍。～健。 取名的寓意： “骁字取名的寓意是勇敢无畏、大智大勇、坚韧果断、足智多谋。 例如：王骁勇，张骁 韩骁彬 五行属金 #国学起名 #宝宝起名 #亲子 #起名 #孕期日记
消息来源：太原马拉松 #太原马拉松医护招募 #太原马拉松招募 #太原马拉松2024 #太原 #太原马拉松比赛 #九牛牧业 #跑步
小比赛领物多少有点草率 但有比赛跑还是快乐的 常规操作领完物来顿泡馍充个碳 跑彬县的小伙伴赛道拍肩哦 #认领一条跑道 #脚下就是跑道#彬州半程马拉松 #我的运动日常 #运动女孩 #沙琳的跑步日记 #跑步穿搭 #跑步的乐趣 #跑就对了
小哥哥这是什么造型？求解？#2024兰州马拉松 #兰州马拉松 #马拉松 #跑步 #显眼包
小马的教练是崔庆磊#龙队
小马今天私服又是samba？ 仔细一看是gazelle！ 认真盘了盘，这一年真是穿了不少啊，这也太爱了吧！ cr.马思纯 #明星同款 #鞋 #球鞋 #德训鞋 #马思纯 #samba #gazelle
小马太美了太美了，好美丽的生命力。 #马思纯 #靴子
小朋友的太马初体验🏃#2024太原马拉松激情开跑# ​
笑死 大圣：头头我又来了！ 大头这签运也是无敌了
谢谢你们，今天很开心。我有个跑团，叫别等了，没必要。大家会约好在马拉松比赛来一次大型网友见面会。别等了，没必要大概就是：“回顾人生的每个时刻，最开心的不是一件事有了结果，而是下定决心去做的那个时刻。”谢谢跑团的你们，所以人生有了很多个开心的时刻。“日子没有大起大落，就只是时不时地在平淡里投入一颗叫做麻烦或者幸事的石子”因为马拉松，我身边多了很多我敢于给他们添麻烦的朋友。谢谢身边的你们，让很多麻烦的事成了幸事。昨天太近，今天太原。谢谢你们，让我始终觉得动心的人和事，新风景都在路上。📷：小雨，阿呆，大景，家园，八千，七千#太原马拉松##2024太原马拉松#跑步超话#即刻开跑# 收起d
心疼马思纯饰演的李衣锦，为了逃离母亲的控制偷偷去男友家过年，结果被要求喝鸡🩸，跨火盆，回到家只有父母的无视和拿别人家的孩子做对比！（你怎么一点都不像，娜娜那样招人喜欢呢） ✅母亲得知李衣锦失恋，没有安慰只有数落。听到朋友家女儿已经结婚，直接给李衣锦安排相亲，从初二见到初六，这句话在现实中听到过无数次，“你都快三十了，你以为你还能慢慢挑慢慢选呢！”什么时候结婚变成了一种可炫耀的资本了！ ✅看见李衣锦的验孕棒，不听解释，指责女儿不要脸直接一巴掌上去，甚至还要拉李衣锦去医院检查，在一系列过激的行为后才知道是自己多想了。 ❗️父亲打电话要求李衣锦每月给一千五的生活费，母亲偷偷给衣锦公司递辞职信，还口口声声说，我拉着老脸给你递简历，你工作工作不怎么样，对象不怎么样，混成这个鬼样子，听我的话，早嫁人了！真的句句扎心，在这种家庭下长大的孩子，怎么可能做的自信呢！ #烟火人家 #过年必看烟火人家 #热播…
心心念念的人生首马终于要来啦！ 已尽全力备赛 明天多感受、多体验 成绩嘛 顺其自然就好 赛前两练进行了渐加速和4*400间歇 减量不减强度 激活下肌肉 碳水也补得足足的了 希望明天有使不完的劲儿😂 给自己加油💪 #马拉松比赛 #太原马拉松 #跑步 #跑步日常 #马拉松
新疆·伊犁｜骑最烈的马，驰骋草原 永远不要停止做自己喜欢和向往的事 每个年龄都要做最颯的自己，以独立的姿态定义自己的人生 鲜花藏在荆棘里，你也一样，最好的风景一定在未知的地方 ---------------------------------------------- 在新疆必须骑上马，才能真正感受到伊犁的魅力！ 7月伊犁的草已经绿了，满眼的绿色🍃层层叠叠，翠绿的小草铺满在大地 白云☁围绕着山腰⛰，各种野花💐恰到好处的点缀在草地上 和好朋友们一起在草原上骑马狂奔🐴，什么都不用想放空自己感受与大自然的近距离深度接触，这感觉也太幸福了！ 新疆的美简直难以用文字📝来描述，户外真正的魅力就在这儿吧！这里就像童话世界一样美好~还在纠结去哪里的朋友们可以无脑冲了！ #新疆 #那拉提 #骑马 #草原 #拍照 #拍照姿势 #不想上班 #拍照技巧 #日常拍照 #自由 #分享 #记录吧就现在 #拍照姿势不重…
新区半马完赛，配速更垃圾了，因为不想上回那跑完腿那么疼自助吃美了，羊肉汤喝三碗，籽瓜炫一盘。另外每次跑马前都下暴雨有点离谱#马拉松##2024兰州新区马拉松##魅力马拉松燃爆兰州新区# ​
新赛道 小进步#2024太原马拉松# ​
新赛道，新起点，太原拿出了最大诚意迎接跑者，前半程赛道氛围拉满，35KM开始撞墙，摇完了全程，跑完志愿者又要下班了#太原马拉松##2024太原马拉松##即刻开跑# ​
新手小白，平时有运动，但是没有什么跑步习惯，这也是第一次跑马拉松，去年就报名了半马，没有中签。今年看了下跑步名额，半马抽1万人，全马抽2万，为了中签，狠了狠心直接报了全马，没想到真的中签了。 各位大佬们，在赛前一个月我应该怎么准备呢，有没有装备补剂推荐一下 第一次跑，我也没想着直接跑完全马，我能跑过半马终点就好在这个基础上，努力安全完赛 #马拉松比赛 #马拉松训练 #跑步丈量城市 #西安马拉松 #西安马拉松报名 #2024西安马拉松 #第一次马拉松
新相机一路直播➕拍摄30多公里，SD卡意外出现故障，兰州人的热情画面只剩最后两公里，虽然有遗憾，但是兰州人的热情已经在心里留下深深的烙印！兰州马拉松期待明年再见！@兰州马拉松 #兰州马拉松 #2024兰州马拉松 #1000场马拉松挑战 #跑马看世界 #以跑马的名义去旅行
新装备新速度，跑步小白和5－6分配速推荐中桥强风2.0系列，推进力和回弹力提高30%，中考体训和跑马都没问题，官方测试2千公里哦！不要盲目跟风购买飞影、飞电、飞燃全掌碳板跑鞋 一般人驾驭不了，只有大神3－4分配速才可以哦！期待周末兰马一起破二。
幸亏还没退酒店！！ 这运气…能延续到西马吗？ 直接待一个星期，把两个都跑了 …… #宝鸡马拉松 #西安马拉松
姓马的宝宝名字，名字选了十一个，光大友友帮忙选选吧❤️
姓名解读1v1 #名 #男孩名 #姓名 #姓名 #女孩名 #起名 #起名改名 #宝宝取名 #宝宝起名 #女孩起名 #男孩起名 #国学起名 #萌宝起名 #女宝宝起名 #婴儿起名 #定制起名 #改名成功了 #改名 #成人改名
悬着的心终于死了，今年报的兰马，西马，成马，杭马，全部没中，怎么个情况？#半程马拉松 #跑步 #马拉松跑友请指教 #马拉松 #西安马拉松 #杭州马拉松 #成都马拉松 #兰州马拉松 #马拉松报名
寻人启事，这个天气，无法想象老人怎么过 刘改秀，女，78岁，身高155，山西省太原市晋源区武家庄人，临县口音， 于2024年9月16日上午9.30分武家庄新九州家具城附近走失至今未归。 走失时穿着下图中的具体穿着（包含红色花外套，深色裤子，手提绿色环保袋）。最后一次监控于9月16日11.30点左右在晋祠公园出来后往北走，不确定是否再次坐公交。（老人公交不收费，无需刷卡） 老人患有老年痴呆，时而清醒时而不清醒，家人非常着急。希望广大朋友帮忙扩散，如有相关线索，请和我联系，哪怕是一个细节，欢迎叨扰，也可联系 电话，必有重谢。13753163719 ，15364810366 ，17635154558万分感谢！!！附图片。已报警#失踪人口 #太原找人 #寻找失踪老人 #寻人 #寻人启事 #人间温暖 #帮帮别人助助自己 如有晋源区的各位邻居，方便的请帮忙将图三转发至社区群，多一份转发，多一份希望！…
亚高原兰马331安全完赛，这次没有想到会PB15钟#马拉松比赛 #兰州马拉松
亚高原真的难跑 3km就掉了小伙伴的队伍 5km感觉快崩了 出了5km的水站看到@纸巾老撕跑跑步 偶像的力量，让我追了上去 稳稳的跟了2km，我又有完赛的勇气了 7km我进了水站，老师收起他的360一溜烟💨跑了 害怕给偶像带来困扰 跑步的时候保持了距离，也尽量不去打扰聊天 兰马好难啊 17km撞墙 走走停停 哎 终于安全完赛 没有pb 留给下周的锦州半马吧 #兰州马拉松 #开跑就是马拉松 #偶像的力量 #认领一条跑道 #兰州马拉松2024
沿母亲河奔跑完成了自己第5️⃣个半程马拉松比赛，且在艰难的亚高原创造个人最好成绩🏆2次北京半马，2次兰州半马，一次天津半马，用这个PB成绩来结束我的比赛生涯以后再也不参加了比赛了，太辛苦啦兰州马拉松超话#记录生活的点点滴滴留下美好回忆#兰州超话#2024兰州马拉松##记录生活中的点点滴滴j# 2兰州·中山铁桥百年纪念碑 收起d
沿着黄河跑步，氛围直接拉满！ #运动从慢跑开始 #爱跑步爱生活 #夜跑 #户外跑步 #跑步治愈 #我爱跑步 #记录跑步 #开跑就是马拉松
厌跑开始：看见人家都在跑兰🐎自己没中签。 连续两年报名兰🐎都没中签。真的不是幸运儿。🍀 厌跑心里：大家都在各种秀兰🐎的贴心服务完美赛道，看的我直流口水🤤 厌跑结果：看归看还是的自己努力💪机会是留给有准备的人，我的时刻准备着。等着下次成为幸运儿 厌跑一周后，6月好好👍 #爱跑步爱生活 #认领一条跑道 #今日穿搭ootd #兰马
阳光洒并州，激情燃太马，金秋九月，4万名选手“晋”情感受千年古都的柔情与热诚！祝贺运城极速跑团80名征战太马勇士顺利完赛并成功pb(80%)自己也成功pb2秒，2:44:02完赛，太马新赛道平坦，气温凉爽舒服，感谢热情的太原市民！#起跑就是马拉松 #太原马拉松 #一起跑步就是我们 #秋天的第一场马拉松
杨大平 王志坚 柳民熙 杜太超 马继光 赵延勇 高亚东 黄寅守 穆宝安 谢洋春 吴乐昊 毕洪森 杨喆 候典举 祁佐良 杨明勇 陈莹 郭鑫 祁佐良 蒋亚楠 杨俊 谢宏彬 谢立宁 付茜 朱琳 刘文阁 祁峰 仪器只能达到预防，筋膜悬吊则是治本，需要去除多余的皮肤组织，还是需要多考虑下的，还有就是年龄问题，虽然不限制，但三十岁左右就别了，50以上为黄金年龄，之前看到不少**医生让一个二十出头的小姑娘lapi，我不知道咋想的，还是不要被洗🧠，还有就是不懂的姐妹可以💌dd我 #筋膜提升 #面部抗衰老 #八大处 #面部松弛下垂 #北京
要风光有风光 要鞍时 这一天有七八个小时都在鞍上 我最初学马术就是在额尔古纳学的 骑了5天 前两天是熟悉马和基本马术技巧 基本口令和起坐训练 后三天是骑马穿越亚洲最大的额尔古纳湿地 真的是辛苦的骑马旅行 起坐变成了被迫掌握的技能 如果学不会起坐 那这三天屁股一定会开花🌼了 基本每个人都能学会了 这是我连着去的第四年了 我觉得 自我感觉哈要比我那些只在马场里刷鞍时的朋友们骑的自在的多 但当然 习惯英式马术的姐妹也看不上我 哈哈哈哈
兰马不见不散呦！ 中签三次，总要来一次吧？！第一次参加兰州马拉松！这次的身份是兰马康比特公益能量兔~兰马康比特公益能量兔名单公布啦，看看你都认识谁，我们组是唯一一个全女生组别哦~兰马赛道上记得拍肩合影领康比特能量胶哦！而且我已经从最后的G区升上E区咯～嘻嘻#康比特能量胶 跑起来更轻松#康比特能量胶
要说兰州不愧是最难pb的马拉松！ 十公里前我还想说，我压着点压着点 十公里后，我倒是不想压了，但越来越慢了是怎么回事啊也不是特别累，就是身体只能用这个配速跑，快不了一点儿。。。越慢吧，坡越是多，这个爬不完的桥啊，一座接着一座，我立刻就想通了，破4算了吧，咱下次平原再说！今天我要活着回家二十一公里后的配速，直接就六分了，给我干笑了😅好久没在赛道跑过这个速度了，挺好，还上了趟厕所，反正咱也不着急了 要说好的部分，那就是天气太给力了，多云的天前半程一点不晒，后面也有微风，真的是老天赏脸！还有赛道外的加油民众，真的是遍布了全程，他们也把所有的热情，热血都留在了这个赛道，让我再次感叹西北人的热情，数度两眼含泪🥹 总的来说，兰马太值得来了，它用自己的残酷和温暖再次提醒了我们，快乐跑步，一直跑下去，比什么都重要。 感谢看到这里的小伙伴 #兰州马拉松 #开跑就是马拉松 #想记录下此刻 #马拉松训练 #马…
也不知是心理素质不行还是身体状态抱恙 上周经历了感冒咳嗽发烧 这周的训练各种力不从心 满脑子都是比赛的精神内耗 穿什么？好久没比赛了呀！跑啥配速能完赛啊……收拾行李可真麻烦～ 还好 还好 经历了一个半小时的延误，终于回到家乡。 落地后的第一餐都是用一碗牛肉面开启幸福模式，家乡人民的朴实与热情也让我逐渐松弛，后天来一场完美的赛道体验吧～ #兰州 #兰州马拉松 #备赛 #我爱跑步 #因为热爱所以坚持 #跑步 #西固 #兰州美食 #跑步搭子 #户外跑步 #跑步心率 #说走就走 #旅行 #我爱跑步 #记录跑步 #我爱家乡#兰州牛肉面
也太丰富了 兰州除了有点干 空气有点浊 没啥缺点了 放哈真的好好喝噢 羊杂吃了 一般吧 再也不吃了 太肥了吧 夜市有点坑 但是兰马太热情了❤️‍🔥 我这个E人都i 了 领物也太丰富了 今天运气爆棚 乔丹台子中了条半弹 压缩短裤真不错 五分裤 开心 然后遇到兰州的大暴雨 原地等待 跟小哥唠嗑半天 小哥给我推荐兰山看夜景 还送我小风扇和手机支架 哈哈哈哈太热情了❤️‍🔥 enfp真的太p了 哪哪都是唠嗑哈哈哈哈 🥳#马拉松比赛 #兰州马拉松2024 #跑步治愈 #我爱跑步 #体育运动 #跑步 #兰州 #兰州拉面
野生金丝猴可遇不可求～ 在小红书刷到熊猫谷的金丝猴，说走就走，一路上祈祷可以看到猴，结果！我跟你说！一进去就看到了猴！能有多幸运，就是这么幸运～ 车程🚗：汉中自驾过去约两个半小时 门票🎫：请认准陕西文旅惠民xcx！门票➕观光车24元了解一下～ 问了工作人员，整个山上刚开始大概有50只猴，现在大约有120只。有的三四只是一家子，有的七八只是一家子，因为有的公猴比较霸道有两个老婆但是还有12只公猴因为总打不过别的所以一直单身…… 冬天的时候山上没有吃的，猴群基本每天都会下山觅食，夏天就不一定了，他们是野生比较自由，这几天比较幸运，工作人员说五点多天一亮就下山来，跟峨眉老表不同金丝猴超乖超软超可爱超有礼貌～ps:猴子发量一绝 ⚠️不要投喂～毕竟他们是野生的，投喂的食物大多不适合它们，还有！虽然它们很乖，但还是有抓伤人的事情发生！ 如果想看熊猫的话建议去熊猫基地，熊猫谷只有两只熊猫，基地有四只。…
夜晚慢跑10千米，兰马前的最后一次跑步，有没有人想一起去兰州？#跑步# #2024兰州马拉松# #跑步# L陪你keep到底的微博视频 ​
一、被拉，黑，删除，放不下对方，发1给我二、对方不会消息，爱答不理，发2给我 三、正在遭，遇冷，暴力，发3给我 四、有聊天或暖昧，想进一步，发4给我 五、发生，关，系后，对方变冷淡，发5给我，我教，你么治他
一、赛道交通管制措施9月22日5时起至比赛结束，对赛道及沿线道路分时、分段采取以下交通管制措施（除持有“2024太原马拉松比赛专用证件”的车辆外）：（一）5时起，赛道沿线道路禁止机动车辆停放。（二）7时起，迎泽大街（五一广场至晋祠路）、滨河东路（柴村桥至祥云桥）、滨河西路（柴村桥至祥云桥）、文兴路（东侧南向北方向：迎泽西大街至望景西巷；西侧北向南方向：玉门河北沿岸至迎泽西大街）、望景路（望景西巷至省博物院北门）、祥云桥、迎泽桥、柴村桥桥面赛道分时、分段实施交通管制，禁止车辆和行人通行，同步在相邻外围道路、路口采取交通分流措施。（三）上跨滨河东路、滨河西路的南中环桥、长风桥、南内环桥、漪汾桥、胜利桥、北中环桥、摄乐桥禁止一切车辆停留。 二、起终点交通管制措施9月22日5时起至比赛结束，对比赛起终点区域分时、分段采取以下交通管制措施（除持有“2024太原马拉松比赛专用证件”的车辆外）：（一）…
一、属牛：默默耕耘，终得丰收在十二生肖中，牛以其勤劳、坚韧不拔的品性著称。属牛之人，往往性格沉稳，做事脚踏实地，不畏艰难，但他们的成功之路往往并非一帆风顺。前半生，他们可能需要花费大量的时间和精力在基础建设与默默付出上，如同田间辛勤劳作的农夫，日复一日，年复一年，只为那最终的收获。然而，正是这种不懈的努力与坚持，让属牛之人在后半生迎来了人生的巅峰。他们积累的经验、人脉与财富，如同秋天的果实，硕果累累，大富大贵自然水到渠成。属牛之人教会我们，真正的成功往往需要时间的沉淀与不懈的奋斗。 二、属蛇：蛰伏待机，一鸣惊人蛇，以其独特的生存智慧闻名于世，属蛇之人同样拥有着非凡的洞察力与隐忍力。他们善于观察，思维敏捷，却往往选择在最合适的时机才展现自己的才华与实力。前半生，属蛇之人可能经历多次的尝试与失败，甚至有时会选择暂时蛰伏，静待时机。这种看似被动的策略，实则是他们深思熟虑后的主动选择。在后半生，…
一般马拉松都是周末，很多跑者也会在周末进行长距离训练。所以大家会戏称周一是“国际休息日”虽然今天不是周一，但刚刚结束马拉松，让人觉得今天像是周一。周一休息日的时候，大家是倾向于躺平的大休息式还是交叉力量训练呢？#即刻开跑##太原马拉松##2024太原马拉松#跑步超话 L沈乌贼的微博视频 收起d
一不小心在海拔1500+的兰州跑出了2024上半年马拉松赛季的个人最好半马成绩 还完成了一场高质量有氧lsd 兰马赛道确实热情似火，赛道补给安排的井井有条！我一路差不多进了5-6次补水站，参赛选手虽然很多但是竟一点也不拥堵。跑完意犹未尽的我现在竟然有那么一点冲动想明年来跑全程 #兰州马拉松 #兰马之夜 #我的运动日常 #我的运动日常 #不如跑步
一步一个脚印，终于实现了自己的小目标#太原马拉松 #马拉松比赛 #太原 #半程马拉松 #太原马拉松
一场马拉松，从某种意义上来说是城市精神文明的二次塑造和集中体现，昨天下午到了宝鸡，整体赛前感受特别棒，摆渡车啥的就不说了，我们一群人到饭店用餐服务员见我们要喝酒（其实只是拉拉队成员喝），对我们说“你们是参加跑步的，不建议前一晚喝酒）。入住酒店后，发现每一个房间都准备了水果和注入鸡血的小纸条（因为跑团成员分别入住不用酒店，竟然每个酒店都有），并且告知第二天下午退房时间可以延迟到三点（前台小姐姐说赛后可以回来洗个澡，所以退房可以不用急），这种感受很亲民，从赛事策划到细节执行，都体现着宝鸡的创新精神和城市人民的热情
一城一景一回忆｜这一刻属于太马，也属于你2024太马在浪漫可爱的秋日圆满画上句点。热情不落幕，热爱不散场。你与太马的故事未完待续。真心感谢大家对2024太马的热情与热爱。❤️明年再见定是更美的模样~#2024太原马拉松##太原马拉松#太原马拉松超话 ​
一个人的马拉松，连三届新区第三块奖牌～ ​摸到沉甸甸的奖牌，今早四点出门已值得～#马拉松比赛 #跑步的力量 #都是跑步达人 #体育运动 #一起跑步就是我们 #兰州新区马拉松
一个人跑步，是自由与酣畅；一群人跑步，是乐趣与共振；一城人跑步，是生机与热血！2014兰州马拉松开跑在即，漫步者花再助力GR俱乐部跑者热血征战2024兰马。跑马，当然要开挂，耳机，花再势必开挂随花再开放耳系列一起，走进运动安全区&舒适区，享乐与运动兼得漫步者花再超话 #兰州马拉松# #我们的开挂时刻# 收起d
一个晚来的分享，22号参加了太马志愿者 凌晨三点在校门口集合，早早的就去了地点，真的很冷 到中午人多了起来，跑全马的人真的很多，大家都很牛，能跑这么久 还看到了好多coser，大家都在装扮成自己喜欢的样子跑步 很多人都在跑步空闲时间和我打招呼，说我辛苦了，实际上还好啊，不累就是中午有点热，还收到了很多夸赞，说我漂亮，在这里谢谢大家如果有看到这篇帖子的 全天下来真的很有意思，下次还去 #马拉松比赛 #做有意义的事 #都是跑步达人 #太马 #太原马拉松
一路那伸出需要击掌的手，一路不停的加油声还要应和 原来兰马观众才是阻挡你PB的源头 小朋友的手可真软乎呢#半程马拉松 #马拉松比赛 #我爱跑步 #跑步治愈
一年级小学生马承英语和剑桥学哪个 #不懂就问有问必答 #万能的小红书
一年时间半马提升了35分钟，跑步了5个月，期待下一场池州马拉松#马拉松 #沈阳马拉松 #天津马拉松
一起读改编自电影《三大队》的同名小说《三大队》，作者张冀。 该电影根据真实事件改编，原作为深蓝所著《请转告局长，三大队任务完成了》。小薯梳理了剧情发展的时间线、人物关系及画像、书摘语录等内容，希望能对大家有所帮助，欢迎关注点赞收藏。若需要视频中素材，请留言或私信。 2002年9月21日，凌晨，广东省台平市。921案案发，入室偷盗引发的强奸杀人，死者女14岁，凶器为奖杯，死亡时间两小时内，提取到了男性分泌物，纽扣上采集到指纹两枚。三大队队长程兵定下时间，5天破案。 9月23日，11点，指纹对比出结果，确认凶手基本信息。 9月25日，凌晨，王大勇吃宵夜时调戏服务员，被群众发现并殴打，抓获。 9月26日，审讯王大勇过程中嫌疑人对犯罪事实轻描淡写，同时接到老张去世的消息，在看到其女儿慧慧照片时所表现出的“特殊表情”终于让三大队队员失控，小徐向王大勇胸口踹了一脚，其他人也参与了殴打。后四人因涉嫌刑…
一切像一场梦 为自己感到骄傲 感恩一切💜 去年9月10号第一次参加了跑步比赛（NB10k）那也是我2023年第一次跑10公里就直接整上比赛了，那时的我绝想不到自己居然会跑马拉松😂，更别提越野跑了，但一切就是这么顺其自然的发生了，为自己感到骄傲和自豪 希望自己可以继续努力💪 也希望可以带动更多的小伙伴爱上运动爱上户外 #越野跑 #越野赛 #户外运动 #户外 #体育运动 #因为热爱所以坚持 #开跑就是马拉松 #马拉松 #跑步日常 #这就是越野跑 #FUGA超强抓地力越野跑山鞋 #越野
一群人6:10到起点 一个人一个区 ABCDFG 原地呆头呆脑站岗80min等待发枪 #兰州马拉松 #兰马之夜 #兰州马拉松2024 #笔记灵感 #脚下就是跑道 #记录跑步 #跑步穿搭 @兰州马拉松
兰州马拉松，被吉祥物萌翻，求攻略… 自从孩子她爸爸中签了兰州马拉松，我们就开始关注西北旅游+各种美食，真是看花了眼…… 随着5.26越来越近，各种吉祥物公布，让我们萌翻了； 真是期待飞去兰州，感受今年的兰州马拉松…… 小伙伴们，有啥美食+攻略推荐吗？趁着周六小朋友幼儿园毕业季，一起出发罗
一日游带小朋友太累了 山茱萸的气泡水好喝 老街随便进了一家餐馆味道不错，我娃喜欢吃那个魔芋，虽然辣的吸溜吸溜的 熊猫谷早上去的有点热，两只熊猫不太活跃，但是二龙戏珠那可以玩水捞鱼，小朋友玩的很开心 ps: 小红书上面有人分享微信小程序惠民文旅上门票➕车是 30 左右，但是我看的还是 60 下午去的熊猫基地，黑车 60，基地门口买的冰淇淋 12，挺好吃，还能拍照，划算，下午有点下雨凉快，基地的熊猫活泼好动，好玩，基地不要门票 基地跟前就是妖精潭，我们走了一段路看着要下雨了没敢再去了，听黑车司机说现在妖精潭也不让走到潭边了怕危险 路上路过花海，现在全是向日葵，听去的人说挺好玩的，应该适合爱照相的 秦岭人与自然博物馆，带小朋友的没啥必要去，我娃算是对昆虫比较好奇的逛博物馆也不好好逛，大孩子的去最好租讲解器 #佛坪 #佛坪熊猫谷 #佛坪熊猫基地
一天之内不同时段拍摄🎬 云雾缭绕的山实在是让人心旷神怡 #佛坪
一碗面，一座桥，一条河，一本书，黄河明珠魅力兰州！ 兰州马拉松，你们中签了吗？🙏 #2024兰州马拉松# 2天水 ​
一些美好的合影~#2024太原马拉松# @太原交警迎泽二大队 ​
一直觉得兰马奖牌挺大的，结果衡水湖的奖牌我都放不进去，只能倒着摆[捂脸]。衡水湖组委会除了配速证书，还专门安排了配速员奖牌。2023年开始参加马拉松比赛至今，全半马共20场，其中配速员11场，感谢各赛事组委会的信任，继续加油！ #衡水湖马拉松2024 #开跑就是马拉松 #鸿星尔克#衡水银行 #Keep
一直渴望一场远离尘嚣的原始之旅，当我踏上甘肃马牙雪山的征程时，心中满是期待。 马牙雪山，藏语称阿尼嘎卓，位于甘肃省武威市天祝县西部。这座雪山不仅有着令人惊叹的自然美景，更承载着深厚的历史文化底蕴。在藏族文化中，马牙雪山被视为神山，它见证了这片土地上无数的历史变迁和民族融合。 传说中，马牙雪山是格萨尔王的天马化成（待考证）。格萨尔王的英勇事迹在藏族民间广为流传，为这座雪山增添了神秘的色彩。同时，马牙雪山也是藏传佛教的圣地之一，众多信徒前来朝拜，留下了许多珍贵的宗教文化遗迹。 抵达马牙雪山脚下，没想到多云天气，但是隐约能看到雪山的圣洁。我们背着行囊，开始寻找合适的扎营地点。经过一番寻觅，在一处背风的山坡上安下了 “家”。支起帐篷，整理好装备，一种满足感油然而生。 小姐姐们在山间野路上采着不知名的小花，一只慢慢小跑的羊羔让她们眼中泛出了星星。和牧羊人几次商议，一只羯羊混合着姜块、盐巴，晚上就成…
一直想跑兰州马拉松 之前因为YQ耽搁了 今年终于可以圆梦了！ 兰州市区大部分海拔在1500-2500 是西藏高原向黄土高原的过渡地区 还有一个月可以好好训练 努力💪#马拉松比赛 #兰州马拉松 #兰州马拉松2024
一字马们求推荐 团偏彬属性 已经决定买4的大娃了 还想再买一只 最近很喜欢2 但是大号狗龙感觉超可爱🥲 二选一怎么选 卡套卡包人生四格随机卡也挺喜欢的 是现在买比较好还是后期入 还有就是怎么买比较省邮费 #riize #拉椅子给你们花钱我好崩溃 #场周 #wonbin #anton #宋银硕 #sohee #郑成灿 #shotaro
已报名，不能再偷懒了。#2024临沂马拉松 #临沂马拉松
已公布赛事如下，跑友们报了嘛？ 2024枣庄马拉松 2024滁州马拉松 2024济南（泉城）马拉松 2024兴化半程马拉松 2024龙口马拉松赛 2024马鞍山采石矶半程马拉松 2024黄冈半程马拉松 2024安远马拉松赛 2024玉溪抚仙湖半程马拉松 2024泰安马拉松 2024 杭州马拉松 2024杭州马拉松 2024西昌邛海湿地马拉松 #马拉松比赛 #跑步 #我爱跑步 #跑步治愈 #体育运动 #马拉松跑友请指教 #一起跑向马拉松 #一起跑步就是我们
已经来到第五站了 时间真的挺快的 不知道为什么 我已经没有前几站滔滔不绝的感想和兴奋 就是心里很感动 但表达不出来了 领物的时候看着每一处的细节和不同 唯一能表达出来的就是：“我真幸运。” Good Luck. #别等了跑柏林 #别等了跑世界 #柏林马拉松 #大家运动会 #认领一条跑道
已就位！ #马拉松 #跑步 #医学生 #博士生 #兔子医疗
以1205km，两场全马比赛（西安国际马拉松，秦岭山地马拉松），三场半马比赛（汉中，彬州，乾陵），1场10km比赛，外加一场线上合肥半马、渭河新年半马，一场成都线上马拉松，一场别克跑团联赛，全年半马拉练13次，汉中马拉松实现半程pb，秦岭山地马拉松全马成绩继续提高，本赛季惨淡收场。提前预订因疫情赛事延期保留参赛名额的兰州国际马拉松，太原国际马拉松，成都国际马拉松，弥补遗憾的成都双遗马拉松、长沙国际马拉松、杨凌马拉松，希望不负2022的赛场！ 2西安 收起d
以跑代练，2024太原马拉松。青岛马拉松超话 ​
以跑代练，2024太原马拉松。烟台马拉松超话 ​
以上是2024年10月中国田径协会A类及B类认证路跑赛事名单（拟），最终请以实际认证为准。 #马拉松认证 #中国田径协会A及B类路跑赛事认证#路跑赛事认证 #半程马拉松 #马拉松 #跑步 #2024年10月马拉松认证赛事
艺考战袍最新推荐来了，这里分享下几年来对选择艺考服装的想法与意见： 播音主持考级着装要求 播音主持考级的着装要求主要包括以下几个方面： 1. 服装颜色：对于肤色较黑的女生，建议选择冷色系的衣服，如乳白色、浅蓝、浅绿色等；而对于肤色较白的女生，可以选择暖色系的衣服，如粉色、浅紫色等。西服的颜色也要搭配得当，如果西服颜色较淡雅，就选择白色的内搭；如果西服颜色较艳丽，则选择黑色的内搭。 2. 服装款式：尽量选择上下一色的连衣裙作为内搭，避免纯色。此外，鞋子的选择也很重要，不要选太高10公分以内的鞋子，8公分为最佳。尽量选浅色的鞋子，和肤色越接近越显高，比如金色、裸色、淡粉、白色。如果是搭配西服就选择不露脚趾的鞋子。如果是连衣裙可以选择露脚趾的。 3. 服装弥补策略：针对不同体型的人有不同的服装弥补策略。例如，对于标准体型的人，以显出体型美为原则；对于肥胖体型的人，避免穿过肥或过紧的服装，以及避…
疫情后就没有跑过马拉松，特别上年做完手术后 这几年几乎没怎么跑步🏃🏻 最近看#我独自生活 看到旗安在准备今年的马拉松 燃起了跑马的激情 没想到几年没跑，跑个3km都艰难😰 一切又得从头开始 这两周试水跑了几次，慢慢找回感觉 下周开始慢慢加量5km 加油👏🏻 #跑步治愈自己 #马拉松 #自律 #跑步 #马拉松备赛 #跑步打卡
意料之内的没有pb🕰️204 但是在伤还没有好全的前提下 这个成绩还是很满意 并且疼没有加重很开心😁 赛道氛围超级好 ，刚开始下了下雨，开始跑的时候雨停了，一切都很顺利，除了17㎞处的上坡外，一直很平坦，天气也超级舒服，是一个适合pb的赛道，明年继续 #马拉松比赛 #跑步 #跑步治愈 #兰州新区半马
因为带着女儿一起跑，所以就感受一下欢乐跑，如果是半马，这个气温肯定是放弃了，谁让杭马很负责的发消息给了紧急联系人呢延期到这个周日带来大降温的刺激，内心还是满怀期待的，就是参赛包里的勇闯天涯有点难接受，难道是完赛和女儿来干个杯？有考虑欢乐跑中的孩子吗？
不是，兰州马拉松怎么这么多显眼包 这届马拉松的显眼包也太多了吧哈哈哈，先是位“加勒比海盗” 超有创意的装置上，还有奥特曼，财神爷，这操作也太秀了吧，让ai元宝评价一下。 还有一家子都是全员戏精，特色服饰一穿，瞬间成为赛道上的“行走风景线”，连小朋友都可爱到犯规！ 果然马拉松不止有速度与激情，还有这群“显眼包”们带来的欢乐与创意✨ 谁看了不说一句：“这届跑友太会整活啦！
因为马鹿山大草坪在维护中 公告牌显示的是维护到今年4月31号 小草们也需要休息🌿💤 旁边有个超大的马鹿山公园 好像🅿️停车2小时内免费 我们出来的时候没收💰 找了一块空地吸氧⌛️ 图2、3是崽给我拍的 旁人路过都夸赞说这个小朋友可以的啵 其实崽崽也只是胡乱拍 把角度定好给他 手机原相机打开广角 刚好适合他的身高 这次野餐清单🧾： 1.小姐姐家的水果 2.萃茶师的水果桶 3.露茜会的蛋挞 4.深田一彬巴旦木酥糖 #野餐 #野餐吃什么 #野餐拍照 #野餐垫 #春天就要逛公园 #春日踏青 #柳州打卡 #柳州拍照 #人类幼崽日常
因为起跑点离家近，所以特意来逛逛，以往参加都从来没有过开跑头一晚来看看起跑点样子🏃🏻‍♀️ 周围的人很多，大多数都是外地来参加比赛的跑者，东外场还有很多人在热身练习，起跑点早已围栏搭好，街道建筑物都已打开夜景灯光，恰好看到电视台采访🎤 预祝明天所有跑者完全完赛，各个PB #马拉松比赛 #跑步丈量城市 #都是跑步达人 #跑起来跑起来 #年轻人的快乐 #昆明 #昆明拍照 #记录我的城市 #昆明高原国际半程马拉松 #昆明高原半程马拉松
迎泽一大队圆满完成2024太原马拉松赛道路交通安保工作 2024年太原马拉松赛于9月22日7：30分开跑，比赛当天，迎泽一大队出动警力60人次、警车10辆次，在赛道周边设置多个执勤岗点。各岗点执勤警力通过提前清理赛道周边路面障碍，引导车辆有序绕行及停放，实时发布交通信息等措施，有效缓解了赛道周边道路交通流量压力，保障了比赛的顺利进行 迎泽一大队借鉴往年安保经验的基础上，进一步细化措施，在不影响赛事的前提下，灵活管控各个路口，将对群众生产生活影响降到最低。明确管制路段和时间；结合比赛“关门”时间，将道路解封精确到分钟，同时对客车站，火车站等区域、重点场所通行提出绕行解决方案。通过指挥中心高点监控系统，对即将出现的堵点、乱点提前预警，采取高地联动、远控近疏、智能信控的方式，在赛道解封后用最短的时间恢复交通，保障了中心城区交通状况平稳可控。 全体参战警力在低温环境下，仍然精神饱满，恪尽职守。严…
影片中的程队长有了四位出生入死的好兄弟。训狗的徐一舟、卖宵夜的马振坤、做保安的廖健、开出租的蔡彬。他们八仙过海，各显神通，共同陪伴程队长走过了一段追凶之路。 实际是，程队长一个人在战斗，训狗卖宵夜做保安开出租的都是他。respect！ #三大队 #电影三大队 #电影 #电影推荐 #张译 #魏晨 #张译电影三大队
永远的欢乐跑，西马这是中了第三次欢乐跑了！ 好运传给大家！ #马拉松比赛 #西安马拉松 #西安马拉松2024
用跑步来解锁历史与现代交织的古都之城—太原复出后第一场42.195km在太原拿到了非常6的参赛号码布！再看看赛道解析，这前五公里的缓下坡是要助我起飞🛫直奔316吗？？？！9月22日，要么PB要么跑（p）崩（b）！#太原马拉松##2024太原马拉松# ​
用最豪华的阵容迎接明天的太原马拉松@太原马拉松赛 #聚焦2024太原马拉松赛##跑跑团在行动# 开跑🏃🏃🏃 ​​​
由于天气原因，暴晒+高温，黑人选手到达终点后，体力也透支了……所以大众跑者还要量力而行，安全完赛最重要！#开跑就是马拉松 #想记录下此刻 #马拉松 #包头马拉松2024 #马拉松训练
有点失望，起点和领物地点也太远了，到了领物地点没有任何标识，出了地铁走了十几分钟才到那个远啊，进去领包，衣服只剩M号，问我要不要，我说没关系可以的，我打开包看了看没有胶，问了一下志愿者，神回答，我不知道，我只发里面有啥我不管，你来晚了，啥都没有了，好好好，你牛气，咱不要咱自己带了胶，出门被一群人围着做广告，没有一个人保安看着，你们真是。好好好，下次不来了。#郑开马拉松 #马拉松比赛 #半程马拉松
有精英跑者，更有大众跑者，有实时配速，更有预测完赛时间，更多的故事，更多的人物，更多的精彩。技术支持转播的进步！
有了自己第一张马拉松号码牌希望下次不在K区了#太原马拉松##2024太原马拉松##跑步##马拉松# 2太原 ​
有没有彬州的饭搭子，明天彬马，约一波今天的饭和彬马一日游#旅游攻略 #一日游 #彬马 #2024彬州半程马拉松 #游记
有没有姐妹养过马的，好养不臭不臭 孩子超级喜欢骑马每次去动物园都要花钱骑好几次 想在院子里给他养一匹马#矮马 #矮马价格 #设特兰矮马
有人教，不会给你一直牵着。我是会骑一些敢跑的比较快 马舍还一直有人跟拍，巨有耐心，一边享受骑马，一边还能拍美美的照片。（拍照免费，照片免费） #骑马拍照 #马赛马拉 #那拉提 #风与自由在我脚下 #风和自由 #敕勒川 #拍照姿势 #小众旅行地 #呼伦贝尔旅行 #ootd日常穿搭
有人说合肥马拉松的存在感很低，是这样吗？#马拉松比赛 #跑步 #我爱跑步 #体育运动 #体育 #比赛
有幸成为第一批备战2024年兰马的陪跑选手@兰州马拉松赛 2兰州 ​
有幸围观家门口的马拉松，奔跑的人生才是快乐的吧！#2024太原马拉松# ​
又开了一次国道108到佛坪熊猫基地看四小只，五一假期熊猫基地游客好多，拍一张全运的正脸真难佛坪的猫猫们好开心，最近不吃竹子吃全笋宴了。时间有限只能在佛坪待一天，所以下次再来吧。
兰州马拉松‖兰州人民的热情助我大幅PB 兰州马拉松大幅PB了33分钟，成功上墙！黄河两岸的加油声真的可以用山呼海啸来形容了，差点就成功破四了，这主要还是我的问题，状态确实不大行，但已经感受到了兰州的热情，明年有机会一定再来PB！
又可以参加一个国內大赛了！人生第一个半马，还剩一个月时间，能练多少是多少了！至从上次跑完武汉马拉松，果然跟口碑一样好，爱上了城市里穿梭跑步的气氛。兰州马拉松又是一个好口碑的赛事，据说群众都很热情～期待🫡 #兰州马拉松 #马拉松 #半程马拉松 #开跑就是马拉松 #中签 #兴趣爱好培养
又来跑步了，又是半程。 我妈说，“你又跑不快，去折腾啥。” 我说，“我没去过兰州，我想去看看不行啊。” 的确，这是我第一次来兰州。 印象里它偏远，干旱，贫瘠。 如果不是这次兰马，我可能不会想来兰州。 踏入这座城的两天， 我发现我对它存在太多误解。 这座黄河穿流而过的城市， 比想象中的更鲜活，更丰富。 怪不得上次锡马的时候老闫给我说， 兰马你一定要跑，别看它是大西北，氛围非常好。 - 来兰州的前半个月，乌贼问我， 兰马之夜的达人见面会你也上吧。 我？我说我不行。 你们都跑那么快，我上去净丢人现眼。 他说，不是所有人都能跑得快， 而你正代表了赛道上的大多数。 好，我去。 我站在最边边的位置， 台上的每一个人都比我跑得快，训练得比我刻苦。 都是吾辈楷模。 而我第一次以一个“跑者”的身份去分享我的故事。 “可能你们都不认识我，我也没他们跑得快，我和在座的大多数人一样，是一个大众得再也不能大众的跑…
又是一年国际马术文化周，再次来到天星调良马术观赛。想起去年这个时候的自己，看着骑手们一个个飞身跃起的英姿只觉得好燃。而如今心态确实变化许多，开始学着在澎湃的比赛中观察一些更细腻的部分了。 比赛间隙可以去马术市集逛一逛，不仅含括了许多与马术装备相关的品牌摊位，还贴心的提供了复古咖啡车～（烈日炎炎来杯冰美正好）场地中央可以跟颜值超高的白马合照留念喔～🐎 每次来这里都一定会去马具店逛逛（总有惊喜，各大品牌一应俱全，毕竟运动装嘛，还是能上身试试最好啦。以及一定会去马房溜达一圈，毕竟谁会想错过跟小马贴贴亲密接触的机会呢？这次除了胡萝卜还投喂了巨可爱的马饼干，这造型看得连我都忍不住想咬一口！ 每年的这个时候，都可以同喜爱马术的朋友们聚齐在这里谈笑风生，聊聊彼此的近况。既有老朋友，也会认识新朋友，不难感受到如今的马术运动已经被更多的人关注和接纳。看到越来越多的马友开始认真对待「马匹福利」这件事，也觉得…
又是一年兰马季，当资本涌入马拉松，运动已经不单纯是竞技运动了，以下几点编辑给吃瓜群众。 1.全马算枪声成绩，半马算净成绩，兰马在终点设置人墙，阻止跑者通过终点计时芯片，测不到净成绩。 2.总有喷子说什么自己看参赛手册，上面写了关门时间如何如何。注意，所有的关门时间都是按距离写的，比如5km几点，10km几点，这个距离是以拱门起点开始计算的，当后区参赛者离拱门过于遥远时，参赛手册并没有任何提示。 3.有人说半马正常3小时，预留15分钟够了，这只是一般情况，当天兰马后区很远，人很多，15分钟不够。 4.最后说影响交通的，半马终点部分和全马重合，全马不结束那段也开不了。 解决办法很简单，不同区分枪就会好很多。举办一场大规模赛事是不容易，跑得快确实不会遇到这类问题，我只是根据事实提出建议，人多分枪，集思广益赛事才会越办越好。 #半程马拉松 #兰马#兰州马拉松#兰马组委会#兰马裁判#马拉松
又是一年马拉松🏃，腿和膝盖已经不是自己的了#2024太原马拉松# 2太原 ​
榆林马拉松配速员赛前拍摄完成 带领一群优秀的配速员打卡了榆林地标 白马西风塞北，杏花烟雨江南。 没想到榆林的环境这么好， 青石铺就的老街， 阡陌街巷里的四合院， 被老舍先生誉为“老榆林，小北京” “榆”你相遇，榆林马拉松明天见@运动薯 #申申的跑步日记 #认领一条跑道 #这条路我跑过 #2024榆林马拉松 #汇跑赛事
榆林马拉松直到比赛关门的那一刻说了句“终于结束了” 从开始组织大家到最后一刻的关门，付出了多少也只有知道，其实也不是很累，但是每一个环节都要叮嘱到位。但是体验是美好的，从自已半马一个半小时左右跑完，到比赛关门，期间看见了太多感人的一幕，马拉松不是和别人比较，而是战胜那个在赛道上疲惫的自己，看见小哥失去双臂，依然跑完全马，我给摄影老师说一定要帮我拍一张照片，看见志愿者们嗓子已经沙哑还在依然呐喊助威，看见关门那一刻等候的工作人员鞠躬鼓掌，好像一起都那么值得。榆林马拉松，明年见，这个周末北京TNF，太原马拉松见。#榆林马拉松##汇跑赛事##即刻开跑##太原马拉松##2024太原马拉松#跑步超话 2西安 收起d
羽绒服已经抵挡不了的寒冷 那么 明天跑马的家人们 大家都怎么穿？ 长袖or短袖 #马拉松 #不如跑步 #跑步的乐趣 #泾阳半程马拉松
雨后的富平马拉松，主场作战，安全完赛，成功PB 感谢龙卷风的加油 #龙卷风跑团 #富平马拉松 #康比特
佛坪半马135完赛 佛坪半马135安全完赛，#佛坪秦岭熊猫半程马拉松 ，爬坡太虐了不过后半程竟然比前半程快。这次的赛前拉练很爽， 下周就可以和宝宝一起跑汉马了
雨中慢步#跑步##太原马拉松##2024太原马拉松# 2焦作·龙源湖公园 ​
预产期10月3日出生的马姓男宝宝取名案例解析 #宝宝取名 #兔宝宝起名 #宝宝起名 起名改名 #预产期 #10月预产期 #剖腹产 #马姓男孩起名 #马姓取名 #马姓男孩名 #马姓男孩取名 #马姓名字大全 #马姓男孩怎么取名
原本计划第一次参加比赛能顺利完赛就行，可当天天气太好了，直接刷新个人PB。 跑前小雨，开跑后雨就停了，赛前吃了一根胶和盐丸，因为出发位置靠后第一公里530配速，慢慢跑出去后基本上就稳定在430配速了。 10km的时候吃了第二根胶和盐丸，19km前体感基本都很轻松，感觉能跑进135，但19km的那个大坡差点给我整崩了，最后阶段大家都开始提速，我的配速也从430提到410，结果上坡跑了200米腿就酸的不行了，很想停下来走走，不过最后还是坚持住了，就是掉速到了530。 最后一公里想冲，但腿酸的只能提到430配速，138完赛已经很满意了，之前自测最好成绩刚刚跑进140，这个冬天再努力努力，看看2025年能跑进130不，继续加油了！#半程马拉松 #马拉松比赛 #我爱跑步 #兰州新区半程马拉松
原本预计的两天一夜的特种兵行程，因为状态不好就随心所欲了起来 无论如何全都是体验～ 喜欢这两天的光影感，随手记录拍了下来🤳 第一天吃的非常开心，小肚子吃的圆鼓鼓，简直就是碳水脑袋的天堂 #跟着黑神话游山西 #国庆划得来逛吃指南 #国庆我要慢慢玩 #大城市里的小景点 #旅游攻略 #太原 #太原马拉松 #秋冬穿搭 #国庆 #不费力的时髦感 #随地旅行大小拍 #时尚打卡地 #大家来时髦 #秋天拍了拍我 #我眼中的秋天 #旅游是最好的医美 #慢节奏旅游 #游客照 #plog #旅途日常 @生活薯
原来参加太马期间，坐太原公交居然不用花钱诶 中午坐着619路公交车到东边，车上人很少，有一个外地来太原参加太马的小姐姐上车后，好像是忘带号码牌了，她和司机师傅说是来参加太马的，忘带手牌了，居然可以直接坐公交！而且小姐姐好像没摸清太原方向，师傅还会给她指路。 后来很神奇的是又上来了一对老年夫妻，他们交谈的话语中会提到学习雷锋，做贡献等等 最近山西的流量那么大，网络上也会有不一样的声音，而这一幕其实真的很治愈，很暖心，忍不住拍下了这张照片，因为太原(人)真的有在努力！！ #拍拍身边烟火气 #山西文旅 #太原 #太原马拉松
原来欢乐跑是4公里，跑跑走走半个小时，拿到期待的锡马奖牌，还有象征完赛的右手套，开心，明年继续 #锡马
原来奖牌一直没有好好收纳，买了一个框，整理了一下，看着还不错#马拉松比赛 #我爱跑步 #跑步 #记录跑步
佛坪半程马拉松 赛前知道爬升两百多米，已经打算佛系跑了。没想到起跑状态还不错，就大胆激进了一点，没想到过了折返点节奏突然乱了，后半程大崩。 不过成绩意料之外跑进了135，太开心了！
圆嘟嘟的小胖福金坨坨福气胜意， 招财进宝，大人小孩均可带~身戴胖福一生带福#手绳编织 #黄金手绳 #送给宝宝的礼物 #六一礼物 #手串 #老凤祥 #西安吃喝玩乐 #小胖福
月份马拉松赛事 11.3 杭州马拉松 11.3 南京马拉松 11.3 湖北宜昌马拉松 11.3 无锡蠡湖半程马拉松 11.3 安徽蚌埠马拉松（点击报名） 11.3 山东泰安马拉松 11.3 山东临沂马拉松 11.3 江苏启东半程马拉松 11.3 常州高新区半程马拉松 11.9 西昌邛海湿地马拉松 11.10 南昌马拉松 11.10 合肥马拉松 11.10 无锡锡山宛山湖马拉松 11.10 江苏溧阳天目湖马拉松 11.10 常德柳叶湖马拉松 11.17 太仓中德半程马拉松（点击报名） 11.17 苏州环太湖1号公路马拉松 11.17 绍兴马拉松 11.17 武汉光谷马拉松 11.17 舟山马拉松 11.17 杭州建德马拉松 11.17 浙江义乌半程马拉松 11.17 安徽铜陵半程马拉松 11.23 广东肇庆马拉松 11.24 浙江嘉兴马拉松 11.24 深圳南山半程马拉松 11.24 龙川…
佛坪半程马拉松 赛前知道爬升两百多米，已经打算佛系跑了。没想到起跑状态还不错，就大胆激进了一点，没想到过了折返点节奏突然乱了，后半程大崩。 不过成绩意料之外跑进了135，太开心了！
越大越争气，去年跑 215，今年 157 完赛 海拔 1530m，挺满意了 我确实逢比赛就上厕所 争取明年还是个幸运的妇女 可以来兰州，继续努力 . / 兰州的热情图片显示不出来 从西固一路跑去雁滩，我自己都没想过 越长大越争气➕1 / 赛后吃到了兰州麻辣烫 满福滴很呐！！！！ 我爱兰州，爱你们 / #小红书运动联盟 #认领一条跑道 #全国跑者路书 #兰州马拉松 @运动薯 #起跑兰州 #PB新城迹 #兰州配色 #最佳常跑鞋 #燃动24小时#飞影PB4
越野跑似乎已不再是小众爱好，赛事的宣传影响功不可没。今天，我们盘点了国内这些知名度较高、口碑不错的经典越野跑赛事，看看你跑过哪些？ 1⃣️香港100 创立年份：2011 里程组别：33/56/103km 赛事特点： 国际知名度高，是国内影响力最大的越野跑比赛，国内外高手云集。 2⃣️崇礼168国际超级越野赛 创立年份：2017 里程组别：10/30/50/70/100/168km 赛事特点： 难得的夏季户外赛事，也是国内参与人数最多的越野跑比赛。 3⃣️梅里100耐力极限赛 创立年份：2014 里程组别：30.5/81km 赛事特点: 位于梅里雪山，极大考验选手的耐力、技术与高海拔适应能力。 4⃣️宁海越野挑战赛 by UTMB 创立年份：2013 里程组别：25/65/105km 赛事特点： 去年2月成为UTMB世界系列赛事之一，赛道流畅度高，较容易出好成绩。 5⃣️云丘山越野赛 by…
运动痕迹都在身上了！ 𝐐&𝐀 𝐐: 涂不涂防 shai？ 𝐀：脸上狂涂！狂！ 身上平时 5km 不涂，用不着… 长距离 10km 以上必涂！（怕晒老了） ——— 我脸上用的：怡思丁（非广非广！！！！） 身上用的那种大桶的，防shai 但不妨碍我晒黑 ▪️ 备赛兰马， 晒黑一点 让自己显眼一点 告别白幼瘦，当一个黝黑健康的妇女！ 南湖再跑一周，兰州见 — #脚下就是跑道 #认领一条跑道 #晨跑 #空腹晨跑 #跑步治愈 #跑步 #跑步穿搭
再加一张某路边的独秀马兄真的有被笑到#那拉提草原 #live图存在的意义
生平第一场半马赛，没达到预期 计划5.20配速跑完，前面速度没控制住，心率彪高，后面10公里一路爬坡不敢冲掉速严重，平均心率176的恐惧中完成了比赛。 首场比赛前几公里容易被带节奏，冲得快，一定要在前几公里控速。还有早餐一定不能吃多，我干了一碗稀饭，一碗菜豆腐➕稀饭，两个鸡蛋，应该少喝一碗稀饭。 下雨跑步，注意不要穿太长裤子，7分裤最佳。晚上也不能吃太多，容易影响睡眠
在2024兰州新区半程马拉松的起跑线上，共同挑战生活与工作的极限。这里没有明星的光环，只有汗水和坚持。每一位参赛者都为自己的梦想而奔跑，每一步都是对自我的超越。不同的赛道，同样的执着；不同的参赛服，同样的信念。在这里，每个人都是自己生命的冠军。在这座奋斗的城市中留下脚步，让努力拼搏的汗水闪耀出未来的光芒。#为奔跑的兰州新区加油# 收起d
在此实名感谢摄影师-马俊、几个慧敏、黄师傅、旷野、荒野孤舟！ 把我和小伙伴拍的都太帅气了！ 说了买照片我们真的买！ “几个慧敏”老师拍的比心照还上个爱云动的推文哈哈 现在马拉松赛事出图真的品质太高了 感动 想哭 来让我也看看你们氪金的照片啊 #一起跑步就是我们 #太原马拉松 #跑步 #马拉松 #开跑就是马拉松
在此之前近一月只跑过三次五公里，这周三紧急跑了一次十公里，没想到竟然真的跑下半马来了！虽然是赶在最后十几分钟回来，但还是想为自己点赞👍解锁一个人生新成就 另外顺义后沙峪这次的马拉松工作人员都好热情，还有热情的路人一直给我加油，在一声声加油和夸奖中迷失了自己，成功PB #半程马拉松 #马拉松比赛 #顺义后沙峪半程马拉松
在佛坪看到了野生金丝猴呀～ 多少有些旅行buff叠加，佛坪的天气很nice，也看到了野生金丝猴，握了小手，拍了人生照片～ 大熊猫很可爱，党生不停返场翻跟头～ 携程度假农庄住的很舒服，除了去熊猫谷要租车，熊猫基地、妖精譚、农家乐、高铁站都可以免费接送，给提供喂金丝猴的花生，这个花生让我牵到了金丝猴的小手，哈哈～ 周围的农家乐，两个字：好吃！！！ 正好碰到火锅音乐节，火锅好吃，氛围也棒，要来无数次
在佛坪熊猫谷很幸运遇到了几只下山的金丝猴，可惜投喂的人实在太多了，不知道以后还有没有机会见到#一起来看熊猫 #野生动物
在公众号上抢到的兰州公益名额，昨天一到，组委会给我们准备了公益证书，还有一群可爱的孩子手写的感谢信。氛围感很棒。 今天赛道很美，兰州人民特别热情，兰州的美食也特别香。跟我的朋友们都PB了，好开心呀。#马拉松比赛 #兰州马拉松 #兰州马拉松2024 #兰州
佛坪马拉松 首次半马安全完赛#马拉松比赛 #半程马拉松
在汉神来买御品轩，看到对面开了家小型“动物园”，叫做萌宠乐园，门口用小矮马做生意吸引来回顾客 只是小矮马在商场里，真的好憋屈好难受好可怜啊🥺 它应该很孤独，很想自己的妈妈吧…
在四川大家都喜欢往川西、川南跑 而川北真的是被大家低估了 前两天去了一趟平武 这里真的是被严重低估了 而且游客非常非常少 气温适宜，没有空调也十分凉爽！ 而在川北，王朗真的很值得！ 和九寨一山之隔，这里的水真的颇有九寨的感觉😂 . ✅雪山、森林、草甸、湖泊应有尽有 ✅小众人少，游玩体验感很棒！ ✅夏避暑、秋彩林，冬玩雪❄️一年四季皆有玩法！！ . 📍地址：白马王朗自然保护区 🎫门票：108/人（含观光车 🎠游览时间：早上10点之前到景区门口才能进去，10点之后景区就不再让游客进去了。下午2点左右就要出景区啦！ . 📎Tips： ❶景区内没有什么吃的，一定一定要自备水和食物🥘 ❷现在成都过去，全高速！很方便！大概4h左右 ❸平武附近还有金丝猴基地可以去看看，还有黑神话·悟空的取景地报恩寺也值得一去！ ❹注意防晒保暖，早晚温差有一点大！ ❺海拔2000多，很舒服的海拔，也不高反！ . ove…
在太原迎泽公园早餐跑迎着朝阳，呼吸着新鲜空气一起晨跑6km🏃🏻‍♀️#太原马拉松##2024太原马拉松##跑步打卡# ​
在央视看到太原马拉松，我想说：太原不是灰扑扑的，是美丽的！干净的！快来太原玩！！！！！
在迎泽大街开跑 2024太原马拉松赛赛道全解析 O在迎泽大街开跑 2024太原马拉松赛赛道全解析 ​
太原马拉松2024——激情太马！
迎泽大桥出发，一路向西，沐浴阳光，道路两边都是加油打气的人群，氛围超好！第一次体验马拉松，中签迷你跑，虽然只有5km，但是重在参与！竟然一点都不累！明年还跑！
在迎泽大街开跑 2024太原马拉松赛赛道全解析O网页链接 ​
秦岭跑步的感觉 👍 那就 明年见
在这个好天气下，带着对马拉松的好奇以及孙悟空的着迷，我来到了从未来过的神秘碳水之都-太原 新人的自助式赛前准备包括了： 1，适当训练，减量休整，让身体在比赛当天能得到充分休息，且减少受伤概率（以防万一 2，检查装备，没敢带新鞋，经常穿得老鞋会给我极大的安全感。 3，饮食以及多喝水，延续了以往健康餐的习惯，没有特意改变饮食，最近刚好季节交替，虽然我不是过敏体质，但以防万一，还是没在近期尝试新食物 4，规律作息，像我这种菜鸟一定做不到老鸟前一晚玩耍第二天还能保持好状态，老老实实晚12早8规律作息。赛前一天就算睡不好，积累的状态也够用啦！ 比赛当日，风和日丽，一路上不断有参赛者跟我打气（在我偶尔停下来看差路时哈哈哈，基本不让你歇着，感恩！ 最终成绩是20分钟，迷迷糊糊还跑了女子迷你赛第一🤣 结束后看了眼智能手表，哇！好厉害，以秒记得的停歇时间都灵敏的计算在内，有点服了现在的科技。 说到智能手表…
在这样一个小城待了10天 可能会觉得不可思议 但我确挺充实 十天我有九天住在大河坝镇十亩地村民宿 享受这里的悠闲 每天三顿除了应酬 我都愿意到农家乐点两个小菜 吃一碗饭 我觉得饭菜挺合胃口 尤其房前屋后菜地摘来的小青菜 甚好 十天时间也和同伴去走走 爬爬野山 每天约20000步 享受秦岭腹地的新鲜空气 最难忘的是去了佛坪县博物馆 讲解员讲解的挺好 我觉得这个博物馆抓住了佛坪旅游的魂 大家都是因为这里独特的自然生态环境而来 这座博物馆就是一个缩影 下次再到佛坪我还会来参观 就像到了留坝去汉张留候祠十次有余 每一次去都有新的理解和收获 期待下一次再见 #人间仙境 #推荐一个好地方
在祖国的东北边陲，有一座美丽的城市——鹤岗，它宛如一颗璀璨的明珠，镶嵌在黑龙江、松花江、小兴安岭“两江一岭”的“三角”区域。这里北隔黑龙江与俄罗斯相望，拥有着得天独厚的自然景观和深厚的历史文化底蕴。鹤岗，是一个美丽生态的家园。这里森林覆盖率高达 46.87%，拥有亚洲单体面积最大的鹤北红松母树林，“半城山水半城林”的美誉名副其实。全域湿地总面积 141867 公顷，十里河和月牙湖国家湿地公园、清源湖省级自然保护地、嘟噜河和绥滨县两江湿地省级自然保护区，共同构成了一幅生态和谐的画卷。尤其是嘟噜河湿地自然保护区，被誉为“东方白鹳的最北故乡”，白鹳成群，景象壮观。更有“黑龙江最美的地方”——龙江三峡，岸上观为江、船上看是峡、高处望成湖、空中览如龙，如诗如画的自然山水画廊让人陶醉其中。 报名时间：7月12日14:00——7月30日20:00。 比赛线路（一）半程马拉松起点：人民广场终点：红旗林场…
早晨的迎泽大街，明天参加太马的跑者在跑步🏃🏃🏃加油#直击太原马拉松##三晋第一街旧貌换新颜#2太原·迎泽大街#2024太原马拉松##太原马拉松# ​
早上5点起床去兴平参加半马，路上还出了点状况也是顺利到达。跑的状态不好，跑跑吃吃喝喝到终点。 连着上周太原近7天跑量53km，休息两天再说 #2024兴平半马 #兴平半马 #开跑就是马拉松 #lsd长距离
早上7点不到，风景如画的灞河岸边，三三两两出现了众多气质类似明星的帅气男女，他们聚在这里干什么——哦原来是参加韶音兰州马拉松热身跑 #开跑就现在 #韶音陪你跑兰马 #跑者无疆YepMo
早上好来这里一起感受一座城万众欢腾的激情吧聚焦2024兰州新区半程马拉松：为奔跑的你喝彩➡️➡️➡️微博正文#活力新区希望新城# #奔跑的兰州新区# #兰州新区为奔跑的你喝彩#
早上去领物，结果被告知参赛包已被人领取。整个人都惊呆了，凭身份证领取咋还有人冒领。结果各种环节调查，最终还是给我注销了原来的号码，重新给我换了一个新号码，这乌龙事件还第一次碰到。
早上睡了个懒觉，醒来都快10点钟了，收拾完吃个早饭11.40出发佛坪。 从西安高新一路向西，行径周至马召走108国道直奔佛坪，一路走走停停，下午5.40到达佛坪县城。 佛坪县城比我想象的还有小一些，四面环山，也是逢节假日，到处都是游客，小小山城，热闹非凡。
燥起来吧刘先森#体育大赏##太原##太原马拉松##直击太原马拉松##2024太原马拉松# 2太原·太原汾河景区 ​
怎么讲，这个迷你跑中的，放佛是对我上半年不中马拉松的补偿#马拉松比赛 #南京马拉松 #生活碎片🧩
怎么网友们都在哈尔滨偶遇了jiong妍马立奥，竟然还有高瀚宇 是在录爸爸带你闯一夏吗？ 君妍这一身好舒适～ 这双鞋上次在澳门就穿过了，她太喜欢了吧～ 期待节目播出哇～ #明星同款#明星穿搭#马君妍#马君妍同款#马立奥
崭新的迎泽大街亮相迎太马，有点好看啊！#2024太原马拉松# ​
张新伟督导检查2024太原马拉松赛筹备工作 9月18日下午，市委副书记、市长张新伟深入2024太原马拉松赛重要节点处，督导检查筹备工作并现场办公。他强调，要认真学习贯彻习近平总书记关于加快建设体育强国的重要论述，强化统筹协调，做优服务保障，抓实抓细各项筹备工作，全力确保赛事活动安全有序、精彩圆满。市领导陈博、薛维柱参加。 今年是“太马”的第15年，赛事路线全新升级，起点首次设置在迎泽大街，以全新面貌迎接四万参赛者激情开跑。张新伟来到赛事起点位置，详细了解交通安保、医疗救助、健康补给、志愿服务等准备情况，沿比赛线路实地察看。他叮嘱相关部门，要切实增强安保力量，细致排查风险隐患，细化完善应急预案，做好赛前综合预演，努力打造安全放心的赛事环境。要全力做好医疗保障，合理设置医疗服务站点，配足配全医护人员和设施设备，坚决保障好参赛选手生命安全和身体健康。 在位于迎泽桥西滨河西路北匝道口的5公里分流…
长时间没有规范性跑步，懒散的不成样子，每次总跑跑停停，还累的散了架子，再加髋关节腔积液，腿疼，想要弃赛，却心有不甘，反复评估自己的状态有无能力完赛，惧怕漫长的赛道，会要了自己的老命，决定不去了。昨早如常起来晨跑，思绪翻涌，跑出一公里了，觉得还是去试试，马上返回收拾行李#央视将全程直播太原马拉松# ，约车订票订酒店，冲动奔赴太原。12点半抵达太原，领完物去看起点，发现起点旁的酒店还是如常价格，竟没涨价，马上退了之前的酒店，重新下定，出发拱门就在酒店门口，享受到跑马以来最便利的入住。赛事开始，在场上的状态比家里好太多，全程跑下来，没有明显不适，顺利完赛，成绩优于去年努力去备战的赛事，意外的叫人不敢相信。这把岁数了，难得还有冲动，纵容它吧，结果还不错#跑步##2024太原马拉松##太原马拉松# 2太原·晋阳湖国际会展中心 收起d
赵传邀您携手并行，共跑锦绣太原城！🏃🏃‍♀️飞翔的梦想，奔跑的力量，2024太原马拉松，我们都是那只小小鸟！🪽#2024太原马拉松##太原马拉松##2024赵传太原演唱会# L太原马拉松赛的微博视频 ​
这辈子早起都是为了跑马，大清早五点半起床，六点出门，开车去新区。路上还下大雨，在高速上被对面开过来的车溅起的水花瞬间淹没，在等雨刮器的那几秒大脑完全一片空白。好在安全抵达新区，顺利开跑，顺利完赛。距离破二只有一分钟，虽然有遗憾，但尽力就好。完赛还有烤羊肉串和羊汤我是真没想到啊。小赛事就是好，名次都比较靠前。#都是跑步达人 #享受运动带来的乐趣 #爱生活爱跑步治愈系 #传递跑步的力量 #稳步跑出圈 #爱跑步爱生活爱健康 #一起跑步就是我们 #跑步 #我爱跑步 #晒出你最近一次马拉松成绩
这场3小时57分16秒的梦太美了 不愿醒过来呢 我等不到40了 踏入30前实现梦想刚刚好 #跑步 #马拉松 #2024年太原马拉松 #传递跑步的力量 #爱生活爱跑步治愈系
这次的太原马拉松，诚意都在细节里！首先是针对于出发：分枪，分区混编出发… 据说是分三枪，每枪间隔 10 分钟，而前五公里在迎泽大街奔跑。迎泽大街的宽敞和大气，最近已经频繁出圈了。 迎泽大街的宽敞程度，避免了赛道的拥堵，5 公里的长度基本跑者都能够跑出来自己的节奏。 加上间隔三枪，这一点非常值得点赞。 其次，天气方面，今天查了一下 9 月 22 日的天气预报，9 月 22 日是 12-22° ，而早晨 10 点的温度目前显示是 16°，可以说是对跑者很友好了。最后是补给的设置，根据组委会提供的图，5 公里之后每 2.5 公里一个补给站，15 公里开始每 5 公里有能量胶站。 综上所述，期待大家今年太原都能够有很好的奔跑体验。跑步超话#即刻开跑##2024太原马拉松##太原马拉松# 收起d
这次来丰宁坝上草原玩，最大的惊喜应该就是爱马农场了。 爱马农场属于马镇度假区的一部分，为了保持草原的生态环境，所以私家车是无法进入农场范围的，只能乘坐度假村中的免费穿梭巴士前往。巴士很方便，在舞马世界门口，以及各个主要的酒店门口都设有站台，从7:30到20:00，平均15分钟或30分钟一班。（车次表详见图） 下了巴士就可以看到度假区，绕到平台的正面，就能看到一望无垠的草原，满眼绿色，真的令人心旷神怡，发自内心的感叹大自然的美丽。 瞭望台相当于是爱马农场的前台，在这里可以租蒙服拍照，农场还有专业的摄影师，不租服装只租摄影师也可以。再也不用担心另一半的摄影水平，妥妥的将此时此刻的美好永远保存下来。 可以选择在瞭望台前的草坪天幕小歇，也可以选择继续穿越草坪，到达对面草原，因为爱马农场的主场地，其实是在那里。 去往主场地的方式有两种，年轻人喜欢徒步的，可以选择走过去，大概10分钟左右。 老年人和…
这次西马确实是报的人多 我周围除了一个直通名额以外 没有一个中，包括新玩家和老玩家 今天候补顺序（不是候补代码）也出来了 就想问问这个顺序是按照什么排的 明明转了人工客服，反正也没人回复 现在也有个别机构开始卖名额 好好的活动，要搞成这样了？？？ 咱就发发小红书问问 #西安马拉松 #西安 #西马
这次锡马的装备，感觉从功能，颜值到舒适性，都很满意～写一下细节 从头到脚 帽子：Lululemon Fast paced 我头围比较大 这个帽子宽带不勒头，宽帽檐遮挡发际线 不晃不掉 。马拉松带帽子更适合拍照，尤其下雨/暴晒/痛苦面具的时候 衣服裤子：Tracksmith 复古专业跑步牌子，材料/设计（比如裤子有很多小兜，方便塞盐丸bcaa; 防滑防卷边的裤边）都满分，就是比较难买，可以官网直邮 防磨膏：记得比赛前一定要抹防磨膏！腋下，大腿，bra的肩带/肋骨附近！还有脚跟！一定！ 手表：garmin enduro 2 这是唯一不推荐的。因为enduro 太重了！这次是忘了换表，应该带forerunner! 袜子：cep医疗级别压缩袜 medi压缩太香了！脚踝伤了2个月，一直带护具。这次穿压缩袜跑马，40k才稍微有点感觉，跑完小腿也没啥压力 比赛鞋：adizero adios pro 3…
这点B数咱还是有的， 却还不死心的挣扎了一下！ 祝大家中签！祝大家PB！ #2024西安马拉松 #开跑就是马拉松 #跑步
这个可以，离合肥不远 还是10月份的 感觉能中 #开跑就是马拉松 #马拉松报名 #枣庄马拉松 #好运山东马拉松城市联赛
这个略忙的周末～#太原马拉松##2024太原马拉松# ​
这么大的得多少钱呀…… 感觉有五六百平那么大 #越前龙马 #网球王子
这么近，那么美，周末到河北→衡水湖马拉松🏃🏻‍♂️ 全马上次PB252还是2023.11.12， 2024.3.24重马跑伤只是拿了破三257小金人， 2024.5.26密云恢复后轻松破三253， 2024衡马是否可以再次PB？ 还是只是破三呢？ 全马补给策略： 1️⃣开跑前半个小时：一支能量胶＋两粒盐丸＋两粒酸轻片＋一瓶赛速饮（条件允许的话😏）； 2️⃣10km后开始补给：一支能量胶； 3️⃣后面逢站必进：盐丸和能量胶交替补给，进站前提前撕开吃了，进站拿点水，顺下去； 4️⃣酸轻片中途偶尔吃一片就行； 5️⃣35km左右喝一瓶赛速饮。 备注：我是这样计划，可以根据自身情况而定。 赛道再次相遇另一个张学良，兄弟路上偶遇记得拍拍肩啊 祝大家衡马、怀马、太马安全完赛，顺利PB #马拉松定妆照 #衡水湖马拉松 #开跑倒计时 #开跑就是马拉松 #马拉松跑友请指教 #我的马拉松备赛日记 #跑马我要…
这是中了还是没中啊，钱付了，高新环普这边的在哪体检呢，求问#西马#西安马拉松
这小体力怎么样#太原马拉松##2024太原马拉松# ​
这样的兰马氛围，你觉得在全国能排到前几？#BBTV #2024兰州马拉松 #氛围感 #每一个瞬间都值得被记录 #四季运动俱乐部
这样的速度秦岭佛坪熊猫半程马拉松可以完赛吗? 赛前最后一次拉练，明早练个瑜伽！ 周六奔赴佛坪！ 周日参赛！希望可以安全完赛！#记录美好生活 #日常碎片 #我的日常 #日常分享 #跑步 #跑步日常 #跑步打卡 #跑步治愈 #不如跑步 #马拉松 #半程马拉松#佛坪秦岭熊猫半程马拉松 有一起参赛的没有?
这一条，是给到周六来领物的小伙伴们看的。太原马拉松领物附近不远，有个看起来像桶装牛肉面的地方，其实是太原青铜博物馆。我们都知道地上文物看山西，所以推荐刚领完马拉松参赛包的你，来这里感受一下。@山西博物院 #铜游记##山西青铜博物馆#跑步超话#即刻开跑##太原马拉松##2024太原马拉松# L沈乌贼的微博视频 收起d
这月17号将参加首届佛坪熊猫半程马拉松比赛，还好是首届，报名就可参加，确保了我的首次半程马拉松比赛目标，首报杨凌马拉松没有中签，西咸的我报了，如果中签4月在跑一次 宁强这次估计很不错，有油菜花海，陕南的美食一直闻名，看憨态熊猫🐼，主要赛道的景色围绕绿水青山，上次在汉中围绕汉江跑就挺兴奋的。 接下来十来天好好准备一下，预祝首赛成功#半程马拉松 #佛坪秦岭熊猫半程马拉松 #佛坪#西咸新区半程马拉松
这真是马拉松中最美的拉伸吗？不是，太原马拉松你更出色。讲真，我可以拉伸三十分钟吗哈哈哈（已征得小姑娘同意）。传递奔跑的力量，2024太原马拉松。 #刘圣书# L火柴人bar的微博视频 ​
这组照片我喜欢彩色 妈妈觉得黑白好 你们觉得呢？ ps我妈说这身像个女兵 👔ootd： 头盔：kask 上衣：lululemon crewneck圆领打底衫 腰带：QHP全钻马术腰带 棕色 马裤：samshield军绿 （lululemon真的适合一切运动） #马术#马 #马术穿搭 #马术女孩 #lululemon #英式马术
真的，千万不要让小朋友随便骑马。在专业的马场还好，在景区那种周边村民牵来的马，千万不要骑。谁也不知道这马会不会突然暴躁起来，而且没有任何防护措施 我们以前在外面玩碰到可以骑马的时候，还是时不时让小朋友骑坐上去在马主人牵着走的情况下，上去体验下，从来没有出过事。这次还是一匹看起来体型不是特别高大的高原本土马，马主人也说了他的马温顺的很，因为在景区走得太远累了，想让孩子坐在马上走省点脚力。也就是刚刚坐上去几十秒，突然之间，周围也没有几个游客，在马没有任何受惊的情况下，马突然发脾气了，烦躁的开始跳动，前蹄突然离地站起来，倒翻过去把孩子摔在地上，马也同步翻过去压在孩子身上 也就是那么一瞬间，马夫也没有任何反应，还把缰绳丢开了，我们赶紧上去把马从孩子身上推开，把他拖出来，满脸满身的血都来不及和马主纠缠，就往医院冲。 万幸，小朋友被摔下去的地方是马路和土路的交界处，有一个三角区，马压下去给他留了一点…
真的超级有意思！虽然菜健康跑体验一下氛围也是不错的，下次还参加！btw，拉拉队小姐姐吼吼看！#马拉松比赛 #兰州马拉松
真的好冷，佛坪～ 那就让跑马的激情点燃这座城市吧！ 佛坪熊猫半程马拉松邀您跑马、看国宝、赏茱萸、品美食。我们3.17不见不散。
真的很难吃啊！！！！ 我们不饿所以点了三个菜 鱼香肉丝：甜到发腻 苕皮：酸中带甜 小酥肉藕丝：干辣辣 三个菜全部踩雷……也是没谁了 我和朋友 两个人一份菜都没吃完 三街区28号 不懂为啥那么多人排队等号………#武汉
真的很喜欢网球王子，作为一部老番，它已经被我刷了10遍不止了。今天突然发现作为我最喜欢的日漫，我竟然连它的周边都没有，所以我冲了，结果连找数家都没有找到所以老师，我们家网球王子其实是冷门吗#网球王子谷子 #网球王子#越前龙马
真的没想到！ 我跑完了半！马！ - 今年我给自己的一个挑战目标：跑一次半马 所以报了3月的上海半程马拉松 虽然我经常跑步，但是很少跑长距离，最长一次也只跑到7公里 所以半马前我都在尝试长距离拉练，跑了几次10公里，但还是有点焦虑自己跑不下来 其实我挺抗拒跑距离的，平时跑个5公里图个暴汗快乐就差不多了，但当我一口气跑完10公里那种激动和成就感真的巨爽！ 所以，今天我跑完了半马，虽然配速并不是很优秀，但是我跑下来了，那种再一次成功挑战自己的感觉真的真的无敌爽！ - 其实前面10公里还好，比较顺利，但当到了快12公里的时候，我发现的配速和步频都在变慢 被身边的人一个个超越，意志力也好像在一点点下降，好几个瞬间有想要停下的冲动 但我发现有好几个比我年长的大姐姐们，看起来也是疲惫不堪，但仍然坚持向前跑 所以被激励到的同时也在告诉自己，马拉松其实就是和自己在比赛，不管配速多少，步频快与否，保持自己的…
真的没想到赛前在田径场一起有说有笑的黑人选手是兰马冠军，有幸提前与冠军合影，赛中看到第一集团过去，亲身感受全程三分配的大佬从旁边经过，激动又钦佩，太厉害了#兰州马拉松男子全马冠军 #2023兰州马拉松男子冠军 #马拉松
真的没有猴！感觉大家都是奔着金丝猴去的，到了问工作人员也说没猴，一路上到熊猫家园也没看到猴。 熊猫家园两只熊猫，一只在房子里睡，一只在室外犄角旮旯睡。 而且修路，路也很烂。说的是11点到17：30封路。 从佛坪高铁站出来坐大巴车去熊猫谷的，要注意图二：8-10点有班车去，返回只有11点和17：30有车。 大巴车管理混乱，8点20买完车票，说的马上发车，就一直让等，一直等了半个小时等车上人坐满才发车。 返回时候只在下车点，说是11点发车，我们10点40过去就已经车子坐满了人，大概等了10分钟就发车了。 注意图三图四，景区里关于金丝猴的遗迹，各种指示牌上是有『金丝猴』的，比如这个『金丝猴大峡谷』，所有标识都被涂抹了，还有个幸存的牌子没有涂抹掉。 来了趟佛坪，冲着金丝猴来的，结果猴毛都没看到
真的太可爱了，看一遍笑一遍#马拉松比赛 #2024普吉岛马拉松
真的一直在爬山啊，爬到怀疑人生 最后几公里身边全是在走的人，太难受了 有生以来第一次追上了215的兔子🐰，并且成功的跑到了他们的前面 再接再厉！小李加油！pb了，好开心 #半程马拉松 #马拉松比赛 #都是跑步达人 #生命不停运动不止 #开跑就趁现现在 #开跑就是马拉松 #跑步 #铜川马拉松 #跑步的乐趣 #跑步治愈一切
真是紧张啊 膝盖还没好利索 本来只有一个金山岭 跑团有太马赞助商名额 正好没去过太原 去跑个半马顺便认识一座城市 ✌️ #我们一起去溜达 #每天认识一座城市 #太原马拉松 #金山岭长城100越野赛 #金山岭长城 #越野跑装备 #四季山丹丘酒店 #承德旅游 #生命不停运动不止
真是人生导师，不输马男波杰克哦。先上几张毒鸡汤给各位验验水。
整个过程都在用我浅薄的知识解释这次为啥这么累：可能是刚开始太兴奋跑快了，导致乳酸堆积，持续运动时排除乳酸大于分解，让我越跑越累 但最核心的原因是昨晚去了彬州没吃到御面！下次一定！
整个跑道都是上坡简直太虐了。欢乐跑在生理期的这个成绩很满意了，前期一直没练。 跟中国关门兔打了招呼，真是有意义的一天！ 下次我会跑的更好👌🏻更快
整理了2024年广东地区的马拉松汇总表供大家参考，主要是举办时间和报名时间信息，更多详细信息再搜索对应马拉松，持续更新ing 09/27updateV1.6 #马拉松报名 #马拉松 #跑步
正是跑马拉松的好季节，老家也办了首届半马，必须回去支持！ 客观的说：虽然老家地方小，但是活动方方面面真的很用心，很周到，很精致！即使过程下着小雨，但全程都有观众、志愿者、工作人员加油，还有完赛包的礼品也很有地方特色。 佛🐴继续加油💪，欢迎大家报名参加，来精品小县城游玩！#半程马拉松 #佛坪秦岭熊猫半程马拉松 #马拉松 #用心记录生活的美好
之前谁说的实物难看来着，我觉得特别好看，就是为了这个奖牌来的，不然就弃赛了，最近两个月都没跑身体状态也不是最佳，同时也创造了个人PW😄#兰州马拉松2024 #兰马
佛坪秦岭熊猫马拉松定装照 一辈子总要跑一场马拉松#人生需要一场马拉松 #人生必备一场马拉松 #马拉松 #佛坪秦岭熊猫半程马拉松
值得留个纪念
值得推荐马拉松前的大餐#九月小小日记#太原马拉松超话#太原马拉松##2024太原马拉松# 2太原·敏丁拌饭(钟楼街17巷子店) ​
志愿者餐包给了四个太谷饼，吃第一个纯饿，第二个就水硬塞，哪怕发点馍馍片呢 #太原马拉松2024 #太原马拉松#太谷饼
【第十四个跑步比赛】佛坪半马 赛道真的很厉害 空气真的非常好 怒赞志愿者服务 跟着200 成为200 提前预热宁强马拉松“官兔
致敬每一位跑者！ #一起跑步就是我们 #2024太原马拉松 #太原马拉松2024 #开跑就是马拉松 #太原马拉松 #我的运动日常 #跑步装备推荐 #享受运动带来的乐趣 #跑步丈量城市 #都是跑步达人
中午12点20西安北（我早到了改签11点40那班其实没必要，到了佛坪还得等）-13点12佛坪 第一站：熊猫基地+红色旅游基地 佛坪高铁站门口13点30多发车（会等从汉中开来的34分到站的高铁，大概37左右发车），中巴车，10元，30分钟到熊猫基地 发车前司机回告诉我们返程时间 14点07到达熊猫基地，正好赶上四小只吃竹子，都能看到，吃完竹子大概三点熊猫们就全回宿舍了基本看不到了，要带防晒衣，很晒 15点30还是来的司机和车，司机人很好，因为周内人少司机就说把我们拉到那个红色基地停留十分钟拍拍照，不然从熊猫基地到红色基地还得走至少十来分钟 第二站：老街 到县城司机会说到老街的下车，就是P1红点，下车丁字路口上坡一分钟到达老街。 注意！！！从这开始就全是冤枉路了 司机停的位置是老街南口，进去就是仿古一条街，吃的每家都一样都是特色炒菜，只有一家汉中热米皮下午也不开门了，十分钟走到北口，如果再往…
终于把23年的补完噜 棕榈油木浦和有旗安的每一期都是我的最爱 #韩综 #我独自生活
终于从山沟里出来，进城了！太原马拉松，我来啦！#太原马拉##2024太原马拉松#跑步超话 L闫只有李的微博视频 ​
终于来兰州马拉松领物现场啦～，兰马的热情已经在🍠上刷到无数次了，今天终于现场感受了一把，真的真的比🍠里看到的要震撼多100倍。 兰马可以说在领物氛围里顶级的存在了。 志愿者的欢呼声让我有了一种我是世界中心的错觉😼 已经迫不及待感受明天兰马赛道上的热情了，兰马，明天见哟～ #兰州马拉松 #兰马之夜 #开跑就是马拉松 #跑步 #兰州打卡 #跑步打卡
终于实现了心心念念的早餐跑 和贼哥还有好友们跑步太开心啦 #跑步给我的情绪 #跑步治愈自己 #别等了没必要 #一起变强 #太原马拉松 #太原马拉松2024 #开跑就是马拉松 #认领一条跑道 #早餐跑 #2024太原马拉松 @运动薯 @薯队长 @NEDAO内道
钟情于🐴的骆彬， 一看就难以忘怀！ 感谢骆彬的耐心， 让纠结的我得于选出自己喜欢的作品！ 山野浪漫，与马为伴！ @Water and Ceramic凉白开
重在参与 25公里之后腿疼的不行 #太原马拉松2024 下次加油👏
周六一家子开车去了佛坪看大熊猫，之所以自驾，就是因为小宝还小，出门得带推车奶粉尿不湿那些，再加上高铁过去交通不便，所以开车前往😄 第一天西安自驾过去，中午开始下雨🌧️，我们就去了人与自然博物馆，（划重点）这里导游证免费哦🙄门口有个大熊猫雕塑，拍照打卡的人很多，但是进里面的人比较少，上下两层，展示了一些动物的标本，孩子很感兴趣～ 结束了以后我们去了老街吃中午饭，因为下大雨所以随便找了一家炒菜馆，吃完饭就去了熊猫🐼基地，开车过去40分左右吧，这个基地有上下班时间，早上11点就关门了，下午2点开门，我们赶两点过去，冒雨看👀熊猫的人还不少熊猫也很给力，在雨地里吃竹子，让我们观看 完了就回酒店了，我们预定的云溪酒店的家庭套房，里面设施很新，不过刚一进去我感觉房间有些味道，赶紧开窗通风……值得说的是早餐特别丰富，这点很赞😄 下午雨停了之后我们去老街逛了逛，在新街也转转，确实这个县城太小了，没转两下就…
周日完赛拿到兰州马拉松完赛牌，与去年天津马拉松完赛牌对比一下！虽然两者都以大轮为基本造型，但还是有明确区别的，不存在之前说的兰马抄袭一说！天马是以著名的“天津之眼”为原型，只有中间小轮能转动。而兰马以兰州著名的水车为原型，配以敦煌飞天元素，整个可转动且可以立起来摆放。两个完赛牌各具特色都很出彩！在我经历两次痛苦努力下，同时拥有了！#兰州马拉松#天津马拉松#摩天轮
陕西也有熊猫马拉松 不止四川有熊猫，有熊猫马拉松 我们陕西也有，佛坪熊猫马拉松 虽然只是小地方第一次办赛 组委会还是很热心，完赛物资丰富，酒店不涨价，还有志愿者专门打电话问有没有地方住宿，佛坪群众也特别热心，尤其是小朋友，一路上加油声几乎没有断过 虽然赛道有坡，但是相对还算平缓 轻松145，完赛
逐梦兰图，明天2024兰州马拉松开赛，今天你也去黄河边上跑步了吗？#燃动一夏##兰州马拉松##兰马之夜# 2兰州·国芳电器(国芳百货店) L陈慕导的微博视频 ​
助力2024年太原马拉松！！！ ​
注明：照片源于近期去看小猴子的友友们拍摄！我保存下来！留个纪念……太可爱了！如有侵权！请联系我删除🫶🪵🌳🌿☘️🪴🌱🌾🍄
转身太可爱了忍不住土拨鼠一回哈哈哈哈哈哈！ #丹尼斯·马祖耶夫
壮观！2024太原马拉松赛 四万名参赛选手跑过“三晋第一街”#太原马拉松# L山西新闻联播的微博视频 ​
追枪时，追赛道解封。 一路解释一路，好在精准完赛。 兰马很好，我还要来。 #马拉松比赛 #跑团 #我爱跑步 #跑步治愈 #跑步 #兰州马拉松
老家首届-佛坪熊猫半马，真不错！ 正是跑马拉松的好季节，老家也办了首届半马，必须回去支持！ 客观的说：虽然老家地方小，但是活动方方面面真的很用心，很周到，很精致！即使过程下着小雨，但全程都有观众、志愿者、工作人员加油，还有完赛包的礼品也很有地方特色。 佛🐴继续加油💪，欢迎大家报名参加，来精品小县城游玩
准备下一站咯！#马拉松比赛 #半程马拉松 #跑步
资深旅游景区工作者： 爱好跑步+骑行+旅游+工作=生活 南昌马拉松半程PB1:57:21❤️❤️❤️ 兰州马拉松首个全程5:36:20❤️❤️❤️
子时（23-1）：宝宝宜用好字好名 好字：泽，煦，沐，桐 丑时（1-3）：宝宝宜用好字好名 好字：岚，煜，恩，晟 寅时（3-5）：宝宝宜用好字好名 好字：棠，韵，培，哲 卯时（5-7）：宝宝宜用好字好名 好字：松，嘉，奕，博 辰时（7-9）：宝宝宜用好字好名 好字：霖，熙，佩，承 巳时（9-11）：宝宝宜用好字好名 好字：政，柏，谦，赫 午时（11-13）：宝宝宜用好字好名 好字：岐，锦，翌，瑞 未时（13-15）：宝宝宜用好字好名 好字：玥，玺，昊，轩 申时（15-17）：宝宝宜用好字好名 好字：歆，珝，宸，涵 酉时（17-19）：宝宝宜用好字好名 好字：暄，信，悠，衡 戌时（19-21）：宝宝宜用好字好名 好字：铭，修，祥，成 亥时（21-23）：宝宝宜用好字好名 好字：翰，宗，沛，舒 —— 【岚】 “岚”含有“山”字，表现出虎为森林霸主的特点，是一个虎年宜用字。本义意指山林中的雾气…
自从跑步以来就一直在挑战 最早只是想着能坚持个5K 到想着中途不停的一直跑 再到想六分配五分配 再想着跑10K跑半马 再想着半马破二破150 直到最近居然想到四分配... 连续几次的失败让人些许失落 会怀疑自己是不是痴心妄想了 但坚持下来已经连续两天完成 圆满达成那个不可能实现的目标 跑步如此人生亦是如此吧 坚持下来朝着既定的目标努力 一定都能有所收获 PS佛坪的坡和雨都没白体验 谢谢熊猫之乡赐予我力量 #这个模板有点东西#想记录下此刻 #爱跑步爱生活 #跑步 #跑步日常 #爱跑步的小姐姐 #佛坪秦岭熊猫半程马拉松
自从太马激情中签，想破2的心情再一次达到顶峰，导致赛前一晚华丽失了个大眠，本以为状态不佳这次又要抱憾，结果越跑越兴奋，如愿破2啦！ 复盘发现一个很有意思的巧合，这三次比赛成绩都是以5分钟左右的提升依次递进。 第一次：亳州马拉松 02：06：40 第二次：六盘水马拉松 02：01：49 第三次：太原马拉松 01：56：03 如果这个规律保真，那掐指一算，离精英直通是不是还差5个比赛就能实现了 这次太马体验真的很开心，赛道平缓，氛围绝佳，早上的温度有点点低，但是跑起来就是最适合出成绩的理想气温。而且赛道摄影师也太会拍了，一百多张可供选择，氪金！必须氪金！ 这两天也刷到了一些关于太马的吐槽贴。有说赛道补给和完赛包寒酸的，赛道补给这个点我没有直观感受，每次比赛都会带够胶和盐丸的量，毕竟咱是去比赛，不是去进货和吃席的。当然全马后半程可能确实需要额外补给，这个我没有发言权。但是完赛包里的物资对于选手…
总结就是 没好好跑步还是别报比赛 5k就开始累了 撑着到了10k稍微适应了 后面18k感觉抬不动腿了 每一公里都好漫长😭 原本计划跑一半吃一半再蹭照片的 但是路上也没啥吃的 后面降速🐶完 回北京第一天好累💤 #跑步 #太原 #太原马拉松2024 #太原马拉松 #马拉松
走完的，一路吃吃喝喝，手里的饮料没停过 早上2点50起床，骑车17公里到北郊，再加上前面一直都是破，也没穿跑鞋，果断放弃，不跑了，一直走完，路边的风景很好看，都是农作物，果子，让我找到了家长熟悉的感觉。一直在等着兔子追上我，等245的兔子，一直没等到。 最近感觉心脏一直难受，中秋节榆林见！#出去走走看看不同的风景 #旅行好去出 #马拉松比赛
走自己的路，做自己的光。#健身日常 #健身
最多也就跑过10km ，平时五公里，不专业，瞎跑，最近研究步频 心率，想跑的更健康些！希望可以中！7公里觉得自己还是可以的#马拉松比赛
最后5公里，拼劲全力，咬牙坚持，疯狂冲刺 ​最后还是没能打开330，今天实在太晒 ​17秒的差距，是遗憾更是激励 有🎯才会对下一次42.195更加努力 #衡水湖马拉松 #马拉松比赛 #一起跑步就是我们 #运动薯 #我爱跑步 #马拉松 ​
最后三个月的省会城市马拉松你报了多少场？#半程马拉松 #马拉松比赛 #跑步 #我爱跑步 #体育运动 #体育
最近，好像很多地方都在举办马拉松比赛！兰州的半马比赛刚结束，反响还是很好的。在此之前的月初，陕西彬州，这样一个县级市也举办了一场声势不小的马拉松比赛。今年彬州的半马比赛，已经是第八届，虽然疫情等影响了几年，但是今年的比赛依然热度不减，赢得了大家的热情参与。这一届比赛，正好赶上了降雨，虽说气温很凉爽，但也给运动比赛等活动，带来了很多的不便。雨中马拉松，给运动员和业余参与者，增加了更多的考验和乐趣，也成为了彬州半马比赛历史中，比较有特色的一届。令人印象深刻。今年的比赛，很多学生等为主的5公里健康跑，也是受到了不少人的喜欢。小朋友们的参与度和奔跑精神，也让大家为之感动和钦佩！而每一届都有国际友人的参与，既是让运动参与范围更广泛，也更是有了专业性！#西安##生活# 收起d
最近佛坪熊猫谷里的金丝猴在🍠上很火热。这个周末带着孩子去打卡体验了。真的比峨眉山的猕猴温顺太多了！可以握手，摸头，拍照，但为了他们能够科学健康成长，不要随便投喂（虽然不少人都在喂） 今日主要去的地方：熊猫谷和佛坪老街，路过木耳湖观景台。 直接干货： 字数限制: 金丝猴观赏硬攻略直接划到最后一张图片，写备忘录上了。 自驾出行： 西安出发约3小时，切记！导航不要导航熊猫谷，自驾直接导航“佛坪熊猫谷景区第1停车场”，就在景区入口处，非常方便，第二和第三停车场距离入口还要步行一段。也可动车到佛坪站，体验秦岭四宝出租车（据说全县10辆），具体费用未知。 到达时间： 最近的气温建议最好在9点半左右到达，基本上能在中午前结束，带娃的游客也不会太热太晒。 园内游玩建议： 带娃路线1:入园后步行10分钟能到观光车乘车点，这里也是金丝猴聚集的地方，通常人山人海。如果对熊猫有兴趣，建议可以先去乘坐观光车看熊猫…
最近看到很多说马术走专业路线要几百万的费用，列了一堆费用，买马，养马，教练，参赛费用等等。 我虽然没有那么深度的了解这个运动，最起码在5岁之前的启蒙阶段一年1，2万多就足够了。甚至骑行几次可能孩子不喜欢，几千就够了。在孩子启蒙阶段就纠结很长远的事情，真是得不偿失。会错过很多开心的体验，享受过程，不要太早纠结结果。#马术女孩
最近去拉萨马拉松做了人生首兔，也就是比赛官方配速员，很多朋友问我什么是兔子？ 兔子🐰是马拉松的配速员或者叫领跑员 ‌马拉松兔子，也被称为马拉松的‌配速员或‌领跑员，是马拉松比赛中不可或缺的重要角色。主要职责包括： ‌1、提供稳定的配速‌：配速员以固定的速度前进，帮助赛道上的跑者了解自身速度，确保跑者不会过快或过慢于预设的时间，从而顺利完成比赛。 2、引导跑者‌：配速员不仅是参赛者，更是带领者。通过稳定的配速和领跑，帮助跑者按照相对均匀的速度在规定时间内完成比赛。 3、提升赛事质量‌：配速员作为特殊的赛事工作人员，除了完成自己的跑步任务，还负责配合赛事，提升赛事质量，做好赛事宣传。‌ 配速员大致可以分为三种类型： ‌1⃣️场地配速员‌：主要在商业比赛中出现，负责长跑项目的领跑。‌ ‌2⃣️专业配速员‌：在马拉松比赛中为职业选手或精英选手做领跑，引导他们冲击更好的成绩。（例如基普乔格马拉松比…
保持运动，就会给你惊喜 三年没有跑过马拉松，日常跑量基本为零，这次参加西马之前我非常忐忑，因为这几年我基本以CF，越野，日常撸铁的训练模式为主。 没想到上了赛道一路非常轻松，成绩和几年前也相差不大，所以姐妹们，只要我们在动，不管哪种训练，都会带给我们身体的惊喜。特步的跑鞋真的牛！真的牛！真的牛！ 我爱我的城市，也感谢赛道上每一个喊我给我加油的姐妹
最近一刷到所得税了，发现前面章节又忘的差不多了，决定每天再多划分出一点时间同时进行二刷。 一刷富富，感觉越到后面听的越然，然后换了个马小新和赵小彬老师的课听。发现这个赵小彬老师真的是宝藏老师，他讲课的特点就是，一些难理解的内容他会给你把形成教材结论的缘由讲的明明白白，特别通俗易懂，一下子就能能说到点子上，就特别好记，而且不容易忘，推荐推荐#中级会计备考
最近疫情反复学校停课，憋得我想好好把北京周边游项目再深度玩耍一遍，接下来要好好持续营业荒废了已久的小红书，带大家把北京周边亲子游的地方逐一打卡📷 第一站我们出发🏰华彬庄园 最近半年开始带Kris一起学习骑马🐎考察过北京很多马场，最后决定来华彬学因为环境够好草坪够大资历够老🌟马也够贵！尊贵的贵[偷笑]华彬的实力和背景不用多说，旗下红牛饮料每年在全世界的销量所向披靡完全🈚️对手！庄园给人的感觉就是完全不差钱，要啥有啥，项目多到整整2天我只够粗略感受下，感觉庄园根本不靠马术和高尔夫这种运营起来超级烧Q的项目挣钱💰就是玩儿！只要能保持品牌庄园该有的格调和范儿烧就烧呗。据说早年华彬庄园完全是会员制💳咱普通老板姓根本就不可能进去，想进去您得先入会籍，至于会费多少呢？据说20年前的价格是：40w刀/年💵OMG😂什么概念？20年前北京三环的一套顶J三居🏠也就差不多这价啦！ 📍【地理位置】 昌平区水南路南…
最近有点懒，有一阵没跑了，计划好的就一个小时，一秒都不能再多了。#西安马拉松 #做自己的跑友 #跑步治愈自己 #跑完就释怀 #开跑就停不下
最近真的有一点偷懒了 自上次两位大佬带着我完成“画心”，突破半马PB，完成人生首个最长距离26公里之后，一直以“疲惫”为理由偷懒 这周只有2次训练，周二培训在操场上跑，还把自己跑过敏了，然后又以“怕再次过敏”为理由躺平3天 今天终于爬起来晨跑了，还是心率好高、步频好慢，有一点沮丧，要克服偷懒情绪继续保持高效练习 小伙伴太马重感冒了，还有一个外地未回，国庆好好训练，完成145半马计划
最终的100 Lang组合、Mars毒药、Mini组合、Y.Top、白雪、蔡晶节、蔡菲凡、陈爱伦、陈敏、陈爽、陈赟亦、程鸣、崔恩尔、丁芙妮、方圆、葛奕君、何美延、胡楚靓、黄嘉馨、黄珊珊、黄汐源、黄子恩、季星星、金雯昕、李茉、李施羽、李彦谚、李子卿、林芳桦、刘一览、刘臻、鲁照华、栾欣、吕口口、马梦云、马一凡、马梓萱、孟慧圆、莫安琪、莫翠瑜、圈住那个9、商潮、沈琰彬、宋倩、唐焯怡、唐菲、童欣、万岁爷、王博、王瑾姿、王曼玉、王萌、王玉琦、温书琴、吴婷、武尘缘、习镨予、谢东芸、邢丹、徐双格、薛明媛、于凯宁、于艺术、袁佳欣、袁子仪、张婉清、张晓钰、张杏子、赵玥、钟颖、朱吟、诸恩缘、陈卓璇、关名扬、韩若言、洪茜茜、黄佳欣、黄妙琪、李沫萱、李雨、刘凡、刘宥莹、罗雪苡、强东玥、汪睿、王佳月、王姣琳、王金金、王岚昕、吴延睿、肖盈吟、徐颖文徐颖艺、严星月、余姿昀、愚青、张佳楠、张雨佳、周吉芳、朱越、左卓。 …
昨天，2024宝鸡马拉松抽签结果公布。 如果你已中签，健康跑项目，半程马拉松项目，全程马拉松项目，那么请你一定做好决定，然后付款。 很多人都没中签，他们都很想去，他们还在等候补的机会。因为自身能力，体能，伤病，或者档期问题等其他原因，你真的无法参赛，那么就不要付款了，把机会就给需要的人！也算是做了一件好事！ 下一次，别的比赛，也许你没中签的时候，也可以候补到一份幸运。 感谢善良的你。 #宝鸡马拉松 #中签 #善良 #做人要留给别人一点机会才好
昨天本地第三场半马起跑时候9度还挺冷，不过这种温度容易出成绩全程跑下来也没有感觉到热125安全完赛，比4月份半马最好成绩快了30秒，好多本地大神去衡水湖、太原和呼和浩特捡漏26名，昨天跑完比赛半马不是特别累，跑三休一课表不能打乱，今天早晨排酸跑15公里。
昨天彬县半程马拉松，可能是我2024年，上半年最后一场马拉松，上半年跑马终结，但是跑步不会止步！ 计划好200完赛，一路跟着200兔子跑，一路吃吃喝喝，不放过每一个补给站，不光自己吃，还给伙伴拿补给，扎扎实实的跑了个有氧赛。既然不打算跑成绩，所以就把自己裹的严严实实，赛道上的照片如上所见，全是蒙面熊！就这样吃喝玩赛各种拍，听了一路跑友各种跑马故事！不知不觉就终点了！再见彬县，明年还来。#马拉松 #比赛现场 #2024彬县半程马拉松
昨天跑前知道有坡，但没想到这么多坡，前面下坡下的我心都凉了，五公里了还在下坡，从10公里折返处掉头开始就上坡了，果然一上坡就崩，中间一段平路稳住，然后到了后面五公里直接被拉爆，导致还走了一段。没这么爬过坡，不但没pb反倒都不如第一次成绩好，补给跟上次也一样，还换了碳板，没想到，G！！！#宝马 #宝鸡马拉松#西马#西安马拉松#铜川红色照金半程马拉松 #马拉松 #sport
昨天去了朋友开马场就在市区内，一靠近小可爱们，心都融化了，莫名的喜悦感。马儿好可爱几十匹马儿，大大小小，马场没有异味，每天水浴或沙浴，看到黑色的弗里斯兰马整个被惊艳到。合影时它偷偷舔我的手，又害怕有开心，镜头前面部表情管理失控。 #周末去哪儿 #骑马 #midjourney #马术 #儿童马术 #弗里斯兰马 #弗里斯兰黑珍珠 #弗里斯兰马的魅力 #骑马马术 #深圳马术#公主
昨天太近，今天太原，四万人穿越「三晋第一街」2024太原马拉松，ending！ 2太原·晋阳湖国际会议中心 ​
昨天下午西马中签结果出来了 官方公布报名人数达20万 比赛名额3.5万 中签率17.5% 你中签了吗❓ 🔸世界田联精英牌赛事 🔸精心设计的完赛奖牌（去年的奖牌暗含机关） 今年比赛三个项目：全马+半马+欢乐跑（7公里），比赛时间由10月份更改为11月3日 起点均在永宁门南广场东侧盘道；终点全马是西安奥体中心田径场，半马是西安国际会展中心，欢乐跑是大明宫御道广场 赛道和去年相比进行了优化，更好跑，具体变动：①11-14km处；②18km之后全马整体线路都做了调整 🏨住宿 西安交通很方便的，地铁🚇一共有10条线，住在地铁周边的酒店会很方便 起点永宁门在2号线上，全马终点在14号线，半马终点在3号线附近 🥞美食 西安特色美食真的是太多啦！ 时时刻刻都会撩拨碳水星人的DNA ⚠️很容易“晕碳” ①牛羊肉泡馍，西安人的城墙下是西安人的火车，西安人不管到哪都不能不吃泡馍 ②凉皮，据说外地人喜欢吃魏家 …
作为“西北第一大马”，兰马，也成为了数万跑友探索兰州的第一条通道。5月26日，2024兰州马拉松鸣枪起跑，四万跑友齐聚在这座黄河之城。#兰州马拉松##燃动一夏#跑步超话跑步经纬超话 L跑步经纬的微博视频 ​
作为读者，走进《读者》，是一种近乎于朝圣的感觉。 我该如何回忆关于读者的收获，尤其是当我有机会走近一些之后。 以前读者是用手翻开的书页，今日读者是用脚步踏入的故事。 首先感谢因为兰州马拉松，于是才有了这次机会。 兰州，是一碗面，一本书，一条河。 今天的收获是读者的老师们，自带腹有诗书气自华的温婉。 是拿到了最具意义的 1981 年的创刊号限量收藏版的【读者文摘】。 许多企业的发展是用各种里程碑，读者的里程碑更像是一本又一本不同时期讲述的故事，为那个年份存下了一张书签。 我用玩笑的记忆跟老师说：“读者是 36 页翻开的幽默，培养了我幽默感。” 不知道他们自己把一个个幽默笑话编辑到《读者》第36页的时候，会不会也笑出声来。 李霞李老师跟我分享的是：“作为从业者，每一份反馈而来的声音，都是督促你更要认真做内容的动力。” 印象深刻的是，在编辑部看到的关于一篇文章校对的批改。 那些圈圈点点和标注，…
做了个攻略，想去佛坪避暑看大熊猫的可以参考
【陕西马拉松报名开始！附2024陕西马拉松比赛时间表】目前铜川照金半马以及汉中留坝半马正在报名，咸阳高新区半程马拉松9月5日开始报名。 2024铜川红色照金半程马拉松赛 比赛时间：9月22日（星期日）8:00 比赛地点：铜川照金1933广场 比赛项目及规模：半程马拉松：4000⼈ 健康跑(5KM)：2000⼈ 报名时间：2024年9月3日10:00-9月13日24:00 报名费用：半程马拉松项目100元/人；健康跑项目50元/人 2024留坝·营盘第二届秦岭山地 半程马拉松 比赛时间：2024年9月22日8:00—12:00 比赛地点：汉中市留坝县营盘山地运动旅游度假区 比赛项目及规模：半程马拉松（21公里）限报1500人；畅享欢乐跑（5公里）限报500人； 报名时间：9月3日8:00-9月7日中午12:00 报名费用：半程马拉松：98元/人 畅享欢乐跑：38元/人 注：所有参赛选手均可…
#三号赛道# 征战陕西📍「飞飚2」助力361°跑步代言人@管油胜 以1:07:14斩获2024咸阳高新半程马拉松国内冠军 🏆361度超话 ​
#咸阳身边事#【提醒！明日9时千人开跑马拉松 渭河北岸部分河堤路封闭】4月16日上午9时至12时，2016年咸阳市“高新杯”第二届马拉松比赛将在咸阳市秦都桥(三号桥)西渭河北岸河堤路举行。届时，渭河北岸部分河堤路将临时封闭。详情戳O网页链接 ​
#三号赛道#征战陕西飞飚2助力361°跑步代言人管油胜以1:07:14斩获2024咸阳高新半程马拉松国内冠军～ ​
#心理平衡，适量运动，合理膳食，戒烟限酒# L碔跌的微博视频 ​
发布了头条文章：《追梦一体化 奔跑再出发——2024咸阳高新半程马拉松赛火热开跑》 O追梦一体化 奔跑再出发——2024咸阳高新半程马拉松赛火热开跑 ​
【2024咸阳高新半程马拉松鸣枪开跑！直击超燃现场→】10月13日上午8点30分，“追梦一体化 奔跑再出发”2024咸阳高新半程马拉松赛在创业广场鸣枪开跑，来自全国各地5000名马拉松爱好者汇聚于此，一同奔跑。开幕仪式上，市体育局党组书记、局长刘杰，咸阳高新区党工委副书记、管委会主任毛建荣，天成航材、杜克普、华山论剑等嘉宾共同鸣枪发令，高新区管委会副主任陈新为马拉松致欢迎词。颁奖仪式上，咸阳高新区党工委副书记、管委会副主任崔巍为半程马拉松男子组、女子组前三名选手颁奖，并为天成航材、杜克普、华山论剑、恒德瑞影视、燕京啤酒、润华包装、咸阳电信等爱心企业授牌。本届赛事以“追梦一体化 奔跑再出发”为主题，是咸阳高新区举办的首届马拉松赛事，旨在通过马拉松活动，展示高新区近年来的蓬勃发展，同时倡导健康向上的生活方式，激发全民参与体育运动的热情。据统计，本届赛事参与人数众多，不仅辐射省外四川、河南、甘…
2024咸阳高新半程马拉松顺利完赛（健康跑）记录一下 ​
#今日头条# 【追梦一体化 奔跑再出发——2024咸阳高新半程马拉松赛火热开跑】10月13日上午8点30分，“追梦一体化 奔跑再出发”2024咸阳高新半程马拉松赛在创业广场鸣枪开跑，来自全国各地5000名马拉松爱好者汇聚于此，一同奔跑。#林诗栋vs张本智和# L阿贵时评的微博视频 ​
人生首半马顺利完赛，咸阳高新半程马拉松#马拉松# 2咸阳·咸阳高新区创业大厦(行政大楼) ​
【视频】挑战自我 突破极限 | 直击2024咸阳高新半程马拉松赛 L咸阳市广播电视台的微博视频 ​
【太燃了！#2024咸阳高新半程马拉松鸣枪开跑#】10月13日上午8时30分，“追梦一体化 奔跑再出发”2024咸阳高新半程马拉松赛在创业广场鸣枪开跑。此次赛事由咸阳市体育局、咸阳市体育总会、咸阳高新技术产业开发区管理委员会主办，本次比赛分为男、女半程马拉松（21.0975公里）和健康跑（5公里）两个项目，共吸引了来自西安、咸阳及周边地区约5000名专业运动员及市民群众的积极参与。提醒所有参赛者，10月12日—14日凭本次比赛号码布前往乾陵、茂陵景区，可分别享受一次半价门票优惠哦！（咸阳日报全媒体记者：姚坤雨 赵捷） L咸阳日报的微博视频 收起d
陕西正能量超话咸阳爆料超话 兴平市红枫叶志愿者协会温馨提示 2024 陕西-兴平（高新杯）半程马拉松所有半马志愿者： 亲爱的志愿者朋友们，首先，感谢你们积极投身于此次半程马拉松的志愿服务工作，你们的付出将为赛事的成功举办增添光彩。 在服务过程中，请时刻保持热情与耐心。当面对参赛选手时，面带微笑，用温暖的话语为他们加油鼓劲。注意使用文明用语，尊重每一位选手，避免使用不当或冒犯性的言辞。 了解赛事的相关流程和规则至关重要。这能帮助你们更准确、更高效地为选手提供服务和指导。提前熟悉自己的工作岗位和职责，确保在赛事中能够迅速、准确地回应各种需求。 注意自身的形象和仪态，着装整齐、整洁，展现出志愿者的良好精神风貌。在服务期间，保持专注和警觉，随时准备应对可能出现的突发情况。 与其他志愿者团队成员密切配合，形成一个团结协作的整体。遇到问题及时沟通，共同解决，以确保服务的连贯性和高质量。 同时，也…
#你好2024##“秦”劳勇敢##咸阳时刻##金城视野# 10月13日开赛！报名通道已开启！咸阳高新区半程马拉松等你来参与→ （一）比赛项目及规模 男、女半程马拉松(21.0975公里)，3000人 健康跑(5公里)，2000人 赛事总规模5000人 （二）比赛路线 半程马拉松（21.0975公里）：高新区高科三路创业大厦南（创业广场）→高科三路（向南）→科技大道（左转）→高科二路（左转）→星火大道（右转）→高科一路（右转）→沣西交大创新港方向（渭河大桥北约800米）折返→高科一路（向北）→香柏路（左转）→香柏路（向西直行）→平安路（右转）→胭脂路南半幅（左转）→纺织三路（杜克普服装厂）左转→永昌路（右转）→永昌路（向西直行）→永昌路西段（天力恒泰）折返→永昌路（向东直行）→高科一路（右转）→星火大道（右转）→高科三路（左转）→创业广场（终点） 健康跑（5公里）：高新区高科三路创业大厦南…
2024年西安马拉松4:36:50完赛 人生首马30公里后的每一公里都是双重的精神与肉体的璀璨，没有达到预期成绩，不过小满胜完全，明年再跑 经历过才知道跑全马多牛逼，以后只要是全马选手都会在心里默默的点个赞 成绩证书等不到了，先发了
【9月5日报名开启 | 不抽签！咸阳高新半程马拉松等你来参与→】O9月5日报名开启 | 不抽签！咸阳高新半程马拉松等你来参与→ ​
咸阳高新区半马赛事定档比赛日期2024年10月13日（星期日）08:00比赛起点咸阳市高新区高科三路创业广场竞赛项目及参赛人数赛事总规模为 5000 人，其中:1、半程马拉松（21.0975km）:3000 人2、健康跑（5km）:2000 人 ​
宝鸡是三面环山，东西狭长的带状城市，主干道路少而窄，大型马拉松比赛必须是宽阔的道路，也就是说一旦举行所谓“宝马”，从陈仓大道，大庆路东风路金台大道高新大道滨河大道都面临交通管制！谁愿意为这样的“宝马”牺牲自己的路权？全市交通届时将堵成一片，上班上学迟到等等！前阵子咸阳就是例子！
#咸阳新闻# #咸阳身边事# 【“邮储银行杯”2017咸阳渭河半程马拉松赛】由陕西省体育局、咸阳市人民政府主办，陕西省田径协会、咸阳市体育局、咸阳市文物旅游局承办，咸阳高新技术产业开发区、咸阳科技产业园、大西安（咸阳）文化体育功能区协办的“邮储银行杯”2017咸阳渭河半程马拉松赛将于10月1日(星期日)在咸阳统一广场举行，详细报名方式来啦，速来围观！一起跑起来！@咸阳宣传 @咸阳市体育局微博 @秦都宣传 @渭城宣传 O“邮储银行杯”2017咸阳渭河半程马拉松赛 收起d
#乾县身边事#【乾县文体局组团参加咸阳市“高新杯”第二届马拉松赛】O网页链接 ​
【彩虹学子在2016年市“高新杯”第二届马拉松赛中获佳绩】4月16日我校15名同学参加“市高新杯第二届马拉松赛”。经激烈角逐，男子6名同学进入前50名，女子4名同学进入前30名，其中陈茜茜获第五名、毕亓惠文获第七名，我校荣获“团体第六名”。@秦都教育@咸阳头条 @阳光报咸阳站 O网页链接 ​
#陕西治安#【马拉松赛安保执勤】4月16日上午九时，咸阳市“高新杯”第二届马拉松赛在渭河北岸河堤路上鸣枪开赛。咸阳高新分局联盟派出所十余名民警在比赛现场执勤，负责比赛沿线的安保工作，确保了此次大型活动顺利圆满的进行。 ​
#咸阳身边事#【奔跑吧咸阳！千人马拉松赛今日开跑4月16日】上午，咸阳市“高新杯”第二届马拉松比赛在咸阳市三号桥西渭河北岸河堤路旅行。来自咸阳13个县区市、6个市级部门、8所学校以及马拉松爱好者等近千人参加。本届马拉松比赛分为半程马拉松(约21公里)、大众迷你马拉松(约10公里)和中学生迷你马拉松(约5公里)三个项目，比赛线路从渭河北岸河堤路三号桥西200米处出发，向西沿河堤路行进约10.5公里(半程)，5公里、2.5公里(迷你)至折返点后，向东达到终点(起点)。16日上午9时，中学迷你组首先开跑。10整，大众半程组和大众迷你组开跑。O网页链接 收起d
#微提醒#【明日9时千人开跑马拉松 渭河北岸部分河堤路封闭】4月16日上午9时至12时，2016年咸阳市“高新杯”第二届马拉松比赛将在咸阳市秦都桥(三号桥)西渭河北岸河堤路举行。届时，渭河北岸部分河堤路将临时封闭，交警部门采取交通管制措施，公共交通将作出相应调整，请出行市民提前做好准备。O网页链接 收起d
#咸阳身边事#【奔跑吧咸阳！渭河北岸河堤路千人马拉松 本周六开跑】2016年咸阳市“高新杯”第二届马拉松比赛将于4月16日上午9时至12时在咸阳市秦都桥(三号桥)西渭河北岸河堤路举行。竞赛项目有半程马拉松(约21公里)、大众和中学生迷你马拉松(约10公里)，参赛人数约1000人。详情戳O网页链接 ​
#2024陕西旬邑半程马拉松# 【宁宁文旅】亲爱的跑友，祝贺您完成2024“奔向马栏”陕西旬邑半程马拉松赛，枪声成绩1:43:20，净成绩1:42:53。此成绩仅供参考，最终解释权归组委会。 #自律给我自由# “千磨万击还坚韧，任尔东西南北风”，感谢自己榆林马拉松前后的刻苦训练，忙中偷闲训练，国庆节期间没有偷懒3半马俩10K训练，才能今天轻松冲刺PB完赛。（昨晚加班到22:30回到家，凌晨3:30起床，4:00出门，5:00市内出发到旬邑县，7:00到，9:00跑）。 #正能量的疯子# 宝马，等我来战！✌️ 2咸阳·旬邑中学(石门书院) 收起d
#跑步打卡# 今日份内卷结束，晨跑打卡10KM，天太黑，楼下转圈圈！#自律给我自由# 今日开始休跑，2天后战今年第一个半马！#2024陕西旬邑半程马拉松# ​
【#官方回应马拉松比赛男子欲阻选手夺冠被拦#】10月13日，一段“马拉松比赛中男子冲入赛道干扰参赛选手被拦”的视频热传，引发关注。视频显示，该起事件发生在“奔向马栏”2024陕西·旬邑半程马拉松比赛上。10月13日，大河报·豫视频《看见》记者从上述比赛承办单位之一旬邑县文化和旅游局获悉，在男子半程马拉松的冲刺阶段，一名观众冲入赛道意图拦截选手，被工作人员拦下。该局相关负责人称，上述观众的行为未对比赛结果造成影响，相关部门已经对该观众进行了批评教育。 L大河报的微博视频 收起d
【#选手冲刺半马终点男子突然窜出要拍照# 】#当地回应选手冲刺半马男子窜出要拍照# 10月13日，陕西咸阳。2024陕西·旬邑半程马拉松，第一名选手冲向终点时，一红衣男子突然窜出跑在选手身边欲拍照，最终被工作人员拦下。当地文化旅游局相关负责人称：红衣男子不是半马项目选手，是“迷你”项目选手，冲过去是蹭流量拍照。（来源：津云）2咸阳 @纵览新闻 L纵览新闻的微博视频 收起d
10月13日，2024“奔向马栏”陕西旬邑半程马拉松赛现场，一名黑人选手冲向终点，一名红衣男子紧随其后。此时一名工作人员突然迎向红衣男子，将他扑倒，引发争议。对此，当地文旅局工作人员回应，红衣男子不是马拉松赛选手，冲进赛场是为了与黑人选手合影，工作人员发现后立即阻止。男子被批评教育后已表达歉意。 L上帝之鹰_5zn的微博视频 收起d
【#男子马拉松赛跑进赛道干扰冲刺选手#，官方：为和冠军合影】据极目新闻报道：10月13日，2024“奔向马栏”陕西旬邑半程马拉松赛现场，一名肯尼亚选手正在终点线前做最后冲刺，突然一名身穿红衣的男子从观赛区域冲进赛道中，跑向冲刺选手。一旁的工作人员见状，赶紧上前拦阻。旬邑县文旅局此前发布的消息显示，“奔向马栏”2024陕西旬邑半程马拉松赛于2024年10月13日9时开赛，项目设置分为半程马拉松项目（21.0975km）和5公里迷你欢乐跑项目（5km），比赛由县文旅局组织实施，采取个人自愿报名和单位组织报名两种形式报名参赛。14日，旬邑县文旅局工作人员告诉极目新闻记者，13日的马拉松比赛分为5公里健康跑和半程马拉松两个项目，冲进赛道的男子是参加了5公里健康跑的一名选手。事发时，为了和将要夺冠的选手拍照合影，这名男子突然从观赛区域窜出，跑向赛道中正在做最后冲刺的一名肯尼亚选手。现场工作人员发现…
【“禁”情奔跑，奔向马栏】近日，2024年陕西旬邑半程马拉松鸣枪开赛。旬邑禁毒人充分利用这一契机，开展“‘禁’情奔跑，奔向马栏”禁毒宣传活动。工作人员通过展示禁毒宣传标语、呼喊禁毒防毒口号、设置宣传展台、禁毒打卡留念等方式号召广大群众共同参与禁毒宣传。@陕西省禁毒 ​
马栏马拉松，为了让外国人拿第一名，中国人恶意阻挡中国参赛选手冲刺。这种无底线的行为，严重有损红色革命根据地的形象，马栏革命根据地是红色革命根据地的圣地。#红色革命根据地##旬邑县# ​
马拉松赛一男子阻挡冲刺选手 自称为了合影10月13日，2024“奔向马栏”陕西旬邑半程马拉松赛现场，一名肯尼亚选手正在终点线前做最后冲刺，突然一名身穿红衣的男子从观赛区域冲进赛道中，跑向冲刺选手。 旬邑县文旅局此前发布的消息显示，“奔向马栏”2024陕西旬邑半程马拉松赛于2024年10月13日9时开赛，项目设置分为半程马拉松项目（21.0975km）和5公里迷你欢乐跑项目（5km），比赛由县文旅局组织实施，采取个人自愿报名和单位组织报名两种形式报名参赛。冲进赛道的男子是参加了5公里健康跑的一名选手。事发时，这名男子突然从观赛区域窜出，跑向赛道中正在做最后冲刺的一名肯尼亚选手。现场工作人员发现情况不对后，第一时间冲进赛道内及时将其拦下，该男子的行为没有影响到冲刺选手，也没有影响比赛结果。工作人员现场对男子进行了批评教育，男子也表达了歉意，声称自己是为了和将要夺冠的选手拍照合影。不过网友表示…
#马拉松# #半程马拉松# #陕西# #2024陕西旬邑半程马拉松# #犹太资本#
《陕西旬邑马拉松赛一男子跑进赛道干扰冲刺选手，官方：为和冠军合影，工作人员将其拦下》10月13日，2024“奔向马栏”陕西旬邑半程马拉松赛现场，一名肯尼亚选手正在终点线前做最后冲刺，突然一名身穿红衣的男子从观赛区域冲进赛道中，跑向冲刺选手。O网页链接 ​
#禁毒力量# 【禁毒宣传“跑”进马拉松，跑出禁毒“加速度”】10月13日，咸阳市旬邑县禁毒办以2024年旬邑县半程马拉松为契机，开展“‘禁’情奔跑，奔向马栏”禁毒宣传活动。通过展示禁毒宣传标语和队旗、设置宣传展台、提供禁毒打卡道具等方式，号召广大群众共同参与禁毒宣传，营造全民禁毒的良好氛围。@中国禁毒在线 @咸阳禁毒先锋 L陕西省禁毒的微博视频 收起d
沉浸体验一场21.0975公里的旅程 带你沉浸体验一场半程马拉松赛，赛道上不仅仅是自己和自己的比拼，还有很多激励自己不断向前的力量。#马拉松# #跑步# #陕西旬邑半程马拉松# #传递跑步力量#@绿洲运动 O绿洲 L运动高参谋的微博视频 ​
我抬着大喇叭到微博来喊了半马pb了！147后边冲145跑步超话#2024陕西旬邑半程马拉松# ​
【#马拉松选手冲刺时被一窜出男子阻挡##文旅局回应选手冲刺时被一窜出男子阻挡#：他想合影，已对其批评教育】 10月13日，网上一段视频引发关注。该视频显示，陕西旬邑半程马拉松赛的终点处，一名选手正在进行最后冲刺。突然一名红衣男子从侧面窜出，跑向冲刺选手。旁边工作人员看到后，上前将红衣男子拦住。10月14日上午，大皖新闻记者联系旬邑县文旅局，对此，该局工作人员回应称，昨天已经对该男子进行批评教育，此事未对比赛结果造成影响。据该工作人员介绍，该男子是参加五公里迷你健康跑的选手，比赛结束后在观众席围栏处冲到赛道上，想和半程马拉松的冲刺选手拍照合影。此前据旬邑县文旅局消息，“奔向马栏”2024陕西·旬邑半程马拉松赛2024年10月13日9:00开赛，项目设置分为半程马拉松项目（21.0975km）和5公里迷你欢乐跑项目（5km），比赛由县文旅局组织实施，采取个人自愿报名和单位组织报名两种形式报名…
#男子马拉松赛扰乱冲刺选手#【#承办方回应男子马拉松扰乱冲刺选手#：已批评教育】10月13日，在2024“奔向马栏”陕西·旬邑半程马拉松赛中，一男子从观众席窜出，企图与第一名参赛者抢镜头。次日，赛事承办方回应九派新闻，涉事男子系一名参赛者，已当场对其批评教育。现场视频显示，半程马拉松比赛中，一名参赛者冲向终点时，身穿红衣比赛服的男子突然从观众席中窜出，跑到冲刺选手身边，欲抢镜头捣乱，及时被工作人员拦下。赛事承办方旬邑县文化和旅游局称，捣乱的男子是迷你欢乐跑项目的参赛选手，在赛事中未获得名次。他在观看半程马拉松选手冲刺时，想跑上去抢个镜头，“工作人员当场对其进行批评教育，其行为未影响比赛结果”。@九派新闻 L九派新闻的微博视频 收起d
#2024陕西旬邑半程马拉松# 证书出来了，还挺牛！ #半程马拉松# 总人数4000人半马，男选手排名270，全部选手排名314！昨天太多男大了，前4-5公里个个冲刺都太牛！一个个从我旁边飞驰而过！5KM开始一个个下滑配速往后掉。全程比赛耐力稳健度还得看我们这种老叔叔。 #马拉松# 跑全马的我，偶尔比赛一个半马还挺轻松舒服。 收起d
我的第一次急救跑者vlog——2024旬邑半程马拉松#马拉松##急救跑者##2024陕西旬邑半程马拉松##奔向马栏# L阿童木看星星的微博视频 ​
跑者无疆超话#旬邑马拉松📷//⟡ ᗪᗩIᒪY •͈ᴗ•͈ ♡松弛有度的生活才会快乐.ᐟ‪‪.ᐟ ​
没上场前，怕腿疼怕憋尿怕窜稀，上场后：不问终点，奋力向前！一路西马，一路感动，明年见
#双满意在行动##做好人民电小二# 【旬邑公司：圆满完成马拉松赛保电工作】10月13日，@国网旬邑县供电公司 2024旬邑半程马拉松赛在旬邑县举行。旬邑县供电公司圆满完成此次半程马拉松赛保电任务，为比赛提供坚强的电力保障。（咸阳旬邑：王艳） ​
#2024陕西旬邑半程马拉松# 不安全完赛就这样 ​
#2024陕西旬邑半程马拉松# 赛前国际惯例，2024陕西旬邑半程马拉松定装照 ​ ​
听说吃瓜群众看名字就知道有替跑？旬邑半程马拉松：好，我把名字都藏了，看你还怎么推测。 ​
2023年旬邑半程马拉松1:48.38秒安全完赛 ​
【6000多名选手角逐！#旬邑半程马拉松开赛#】10月15日，“奔向马栏”2023陕西·旬邑半程马拉松赛在旬邑开跑，来自国内外近6000名选手用速度与激情领略别样的旬邑风情。本届赛事以“奔向马栏”为主题，由市体育局、中共旬邑县委、旬邑县人民政府主办，旬邑县总工会、旬邑县文化和旅游局承办，市田径协会提供技术支持。赛事包含半程马拉松（21.0975公里）、迷你马拉松（5公里）两个项目，赛事路线从旬邑县城出发，途经迎宾大道、阳光大道、旬马公路。经过紧张激烈的角逐，来自埃塞俄比亚的选手Lotory Woldegiorgis Mamo夺得半程马拉松男子组第一名，张景霞夺得半程马拉松女子组第一名。（咸阳日报全媒体记者 王逢锴） 收起d
#咸阳# 【旬邑公安交警圆满完成2023半程马拉松交通安保任务】#马拉松# 10月15日“奔向马栏”陕西咸阳旬邑半程马拉松在旬邑中学门前鸣枪开赛，近百名交警全力护航，助力6000余名参赛队员，奔向胜利的终点。 咸阳旬邑公安交警大队提前动员部署，以“安全第一，万无一失”的工作要求，高度重视，精心组织，全警动员，科学调配，细化方案，落实责任，要求全体民辅警对此次赛事要有清醒的思想认知，严格工作纪律，文明规范执勤，始终保持饱满精神状态和严整的警容风纪，确保每项措施从严从细落实到位。 在历时7个小时的交通保障任务中，大队共出动警力90余名、警车16辆，铁骑10辆，按照不放过一处死角、不遗漏一点细节的工作目标，在赛事沿线设置交通管控点位48个，全体参战人员6时准时到岗，按照预先分工，采取各路口、路段定岗、定员、定责的方式，合理设置交通管制警戒，及时清理赛道交通障碍，耐心做好解释引导工作，告知群众绕…
@新华网 @陕西虎牙 @故宫博物院 @西安碑林-白雪松 @西安博物院志愿者团队 @汉唐三三 2023陕西旬邑半程马拉松 奔向红色马栏 畅游绿色旬邑我运动，我健康。#运动##运动就是坚持##运动打卡##马拉松# 2咸阳·旬邑大象犀牛化石馆 ​
咸阳超话 “奔向马栏”2023旬邑半程马拉松专题预报 2咸阳 ​
#916实时路况# 因举行马拉松比赛活动,旬凤高速良舍收费站入口往旬邑方向暂时封闭。 ​​​​
唢呐之乡旬邑马拉松，迎接十四运 迎接十四运，陕西的百场马拉松又迎来了一场规模赛事，5000名跑者齐聚旬邑半程马拉松赛起点，一同领略“红色马栏·绿色旬邑”的风光，专门有100余名身着红军服装的跑者加入其中，经过激烈角逐，高成亮、范佐正、刘英才分别斩获半程赛男子组一、二、三名，曹茉婕、张小平、赵雪莹分别摘夺半程赛女子组一、二、三名。#健身# #马拉松# #五月# #跑步# O绿洲 收起d
#三秦体育# 【旬邑半程马拉松赛举行】近日，我要上全运·百场马拉松“奔向马栏”2021旬邑半程马拉松赛在旬邑县书香公园激情开跑，5000多名跑步爱好者一起用速度与激情为十四运加油助力。最终，高成亮、范佐正、刘英才分获半程赛男子组前三名，曹茉婕、张小平、赵雪莹分别摘得半程赛女子组前三名，迷你男子组前三名由马文良、任天宇、焦新鹏夺得，女子组分别被纪春妮、赵红梅、蒋妍璐获得。（陕西体育）第十四届全运会超话 收起d
#西安牙医# 旬邑半程马拉松，我们来了👏🎉 ​
#康比特加速##冒个泡# 百场马拉松~旬邑马拉松安全完赛。 不在状态，继续恢复，下次在战。 2西安 ​
#陕西治安# 【圆满完成马拉松赛安保工作】 5月16日，“我要上全运”百场马拉松—奔向马栏2021旬邑半程马拉松赛开跑。本次安保旬邑县公安局共投入警力240余人，警车30余台，局领导靠前指挥。执勤民警警容严正，紧张有序，清理赛道车辆，排查周边治安环境，确保了赛事顺利进行。 ​
『邑路相伴 为您护航 | 2021旬邑半程马拉松赛急救跑者亮相』O邑路相伴 为您护航 | 2021旬邑半程马拉松赛急救跑者亮相 ​
【禁毒长跑，我们一直在路上】10月27日上午，2019全国警察“守初心 担使命 红色马栏 奔跑公安”马拉松赛在旬邑县激情开跑，来自全国各地三千多名警察齐聚三水河，领略“公刘故里，古豳旬邑”的魅力。陕西省咸阳市旬邑县禁毒办以此活动为契机大力开展系列禁毒宣传活动，全面贯彻落实中央、省、市加强禁毒工作的决策部署，向群众弘扬积极、阳光、健康的生活态度，号召广大市民珍爱生命，远离毒品。赛场上，广大禁毒志愿者身穿中国马拉松邀请赛战袍，佩戴禁毒宣传标志，他们不仅是参赛者，还是禁毒宣传员。赛场外，禁毒志愿者头戴印有禁毒标志的帽子，手拿禁毒宣传横幅为参赛者呐喊助威；禁毒社工通过设立咨询台、悬挂条幅、摆放展板、发放宣传页、现场讲解的形式向广大人民群众宣传讲解毒品的基本常识、如何识别毒品和加强自我防范能力，并号召广大人民群众，积极参与到禁毒斗争中来，自觉抵御毒品的危害，努力学习相关知识，增强自我保护意识，提高…
#警营动态# 【全国警马 红色马栏寻找初心[心】千！呼！万！唤！10月27日期待已久的2019全国警察“守初心、担使命，红色马栏、奔跑公安”越野跑挑战赛在旬邑举行。当警察遇上马拉松，迸发的是激情与坚持，诠释的是警察的责任与担当；当警察、马拉松、奔跑者这些元素融合在一起，组成了一场华丽篇章。奔跑在赛道上，每分每秒都激动人心，每位选手都在全力以赴！更多精彩瞬间请戳大图 收起d
【全国警察相约旬邑 这场“警察马拉松”花落谁家？】10月27日上午9点，2019全国警察“守初心 担使命 红色马栏 奔跑公安” 中国咸阳“邮储银行杯”越野跑挑战赛在旬邑激情开跑。 此次赛事设置40公里越野赛、21公里越野赛和5公里迷你跑三个项目，分男女组进行，共有3200余人参赛。据了解，此次比赛有来自全国20多个省市的人民警察参加。当天上午，“全马”警察组第一名出炉，男子第一名是来自西安市公安局特警支队的特警张雨晨，女子第一名为来自四川省成都市新都区人民法院法警谢永琼。 L大风视频的微博视频 收起d
兴平铁杆跑团在旬邑乾县国际马拉松赛场上的精彩瞬间 O网页链接 ​
#禁毒第一线# 【为这样的禁毒宣传方式点赞！】禁毒工作本身就是一场永不停歇的“马拉松”。日前，“红色邀约•绿色召唤”2019陕西旬邑马拉松赛激情开跑，活动现场，禁毒志愿者高举禁毒标语，为参赛者呐喊助威，并通过在赛道主要路口摆放展板、现场讲解的形式向参赛人员和围观群众进行禁毒宣传教育，树立“运动、健康、无毒”理念，携手共创无毒旬邑。 收起d
陕西旬邑马拉松比赛。 2西安·科技路 L大风快乐自驾游的微博视频 ​
陈博豪超话 #陈博豪1019生日快乐# 191013 旬邑马拉松🏃辛苦啦@陈博豪同学 ​
红色邀约 绿色召唤2019旬邑马拉松，顺利赛完，再接再厉。PB0：48：04 2咸阳·旬邑 ​
陕西黎明脚步&2019旬邑马拉松赛圆满成功红色旬邑，热血出发，向前跑 2北京·来春园 L黎明脚步-健康跑步的微博视频 ​
旬邑马拉松🏃，10KM完赛 ​
陈博豪超话 🎂#陈博豪1019生日快乐# 请大家给帅哥推荐一个好用的唇膏@陈博豪同学 20191013 旬邑马拉松 冲线后🏁 #boys# ​
#咸阳身边事# 【5000余人激情开跑！咸阳旬邑马拉松赛今日开赛】10月13日上午，2019旬邑马拉松赛在旬邑中学门口如期举行。 本次马拉松比赛由咸阳市文化和旅游局、咸阳市体育局、旬邑县人民政府共同主办，当天共有5000多名运动员参加，赛事设全程马拉松（42.195公里）、健康跑（10公里）、欢乐跑（5公里）三个项目，总参数人数5000人，并邀请了中国内地男演员陈博豪助力选手。 8时30分,随着发令枪响,来自全国各地 各行各业的5000余名参赛者们逐梦前行,激情开跑! 赛道途经迎宾大道、阳光大道、商业水街、旬马路、赵家洞石窟崖居群、柏岭寺水库，可以让选手们在奔跑中领略旬邑秀美的山水美景、亦可体验旬邑厚重的历史文化。 赛事沿途还设置补给点、医疗点以及移动急救保障，终点站设置了美食街，为来旬运动员及加油助威亲朋提供了旬邑本地的特色美食及产品。 来源：古豳旬邑 2咸阳 收起d
旬邑马拉松完美结束！ ​
陈博豪超话 191013 旬邑马拉松🏃夹缝中捕捉的一只小可爱!!@陈博豪同学 L钰酱不是小太阳-的微博视频 ​
定位签个到吧，旬邑马拉松全马完赛五小时五分 2咸阳·旬邑 ​
融媒大直播超话【“红色邀约·绿色召唤” 2019旬邑马拉松鸣枪开跑】今天上午8:30，“红色邀约·绿色召唤”2019旬邑马拉松鸣枪起跑，赛事设全程马拉松、健康跑10公里、欢乐跑5公里三个项目，总参数人数5000人。本次赛事设置丰厚的奖金，最高奖金达到20000元。本次赛事包别出心裁，每个项目都有专属颜色参赛服。红色是“全马”参赛服、黄色是10公里健康跑参赛服、绿色是5公里欢乐跑的参赛服。除此之外，参加全马并完成的参赛者可获得纪念大毛巾一条。本次完赛奖牌选取红绿两色为主色调并以五角星作为奖牌图案，延续“红色马栏，绿色旬邑”精神。（记者 郭姗姗） 收起d
再不好好跑步，西安的雾霾天就要来了！祝今天参加郑州马拉松、乾县马拉松、旬邑马拉松、悦跑秦岭站的各位小伙伴，安全完赛！ ​
#旬邑马拉松陈博豪# 大家好，给大家介绍一下，这是我男朋友@陈博豪同学 ​
2019陕西旬邑马拉松赛10月13日激情开跑，本届马拉松设42.195公里全程马拉松、10公里健康跑、5公里欢乐跑三个项目。其中，全程马拉松约2000人，健康跑约2000人，欢乐跑约有1000人。 ​
昨晚到家是今天凌晨2点 醒来懒得出去吃胡辣汤了 烤箱热了一下家乡带的烧饼和昨晚上打包的玉米馍馍 吃完舒服多了 愿明天下午能忙完 好有时间骑着机车去旬邑参加马拉松 ​
陈博豪超话 🏃 马拉松超话 【助跑旬马】红色邀约·绿色召唤 @陈博豪同学 助跑2019旬邑马拉松👏🏻 “旬邑”往昔，热血出发💪🏻 10月13日，来旬邑和陈博豪一起，感受一场文化与自然碰撞的马拉松赛！ @陕西省文化和旅游厅 @咸阳头条新闻 @咸阳日报 @旬邑融媒 @旬邑资讯 @小迷糊kery 更多赛事信息请点击:O网页链接 收起d
绿色召唤 2019旬邑马拉松赛新闻发布会在咸阳召开 8月30日，红色邀约·绿色召唤2019旬邑马拉松赛新闻发布会在咸阳召开。咸阳市文化和旅游局副局长杨海廷、咸阳市体育局副局长张学军，旬邑县委常委、政法委书记王君，上海华萱体育发展有限公司总经理邢川美以及咸阳市多家媒体参加新闻发布会。 发布会上，王君向社会各界介绍了旬邑县基本情况、旬邑县体育事业发展情况及赛事的相关信息。王君指出，本次赛事对于传播全民健身理念、拉动体育事业发展、扩大旬邑旅游宣传，具有十分重要的作用。王君表示，作为本次赛事的承办单位，旬邑县将举全县之力、集全民之智，统筹安排，科学调度，精心筹备，确保赛事办出水平、办出成效、办出影响。 邢川美详细介绍了本次赛事和奖项设置情况。 本次赛事将由咸阳市文化和旅游局、咸阳市体育局、旬邑县人民政府主办，旬邑县文化和旅游局、上海华萱体育发展有限公司承办。于2019年10月13日上午8:30鸣…
#咸阳新闻# 【跑友看过来2019中国·旬邑马拉松赛明日起报名】“红色邀约·绿色召唤”2019中国·旬邑马拉松赛将于10月13日在咸阳市旬邑县鸣枪开跑。报名时间于O8月31日上午10点正式开启 ，报名持续一个月或额满截止，选手们可通过赛事网站(huaxuan.saihuitong.com)进行报名，也可以通过关注“华萱体育”的官方微信了解到赛事的报名信息及最新动态。本届马拉松设42.195公里全程马拉松、10公里健康跑、5公里欢乐跑三个项目。本届马拉松赛是由@咸阳文旅 、@咸阳市体育局微博 、旬邑县人民政府主办，旬邑县文化和旅游局、上海华萱体育发展有限公司承办。（咸阳日报全媒体记者 王婕）#咸阳爆料# 收起d
【咸阳旬邑马拉松比赛——#全民禁毒# 为爱奔跑】近日，咸阳市旬邑县禁毒办、县体育局主办的“迎新春全县干部职工5公里迷你马拉松赛”圆满结赛。县禁毒办以此次活动为契机，全力开展 #禁毒宣传# 工作。活动现场，2000多名跑友身贴“珍爱生命•远离毒品”禁毒宣传号码牌，他们用实际行动将健身运动与禁毒宣传相结合，“全民禁毒•为爱奔跑”！县禁毒办组织禁毒民警及禁毒志愿者在赛道沿途悬挂“快乐运动•远离毒品•享受健康人生”、“国民当自强•远离毒侵害”、“抵制毒品的侵害•拥抱生命的精彩”、“远离毒品•健康运动•珍爱生命”、“提高防毒意识•全民参与健身”、“禁毒的长跑中•全民参与•一路有你”等30余条禁毒条幅，摆放禁毒宣传展板50余个，设立禁毒宣传咨询点5处，200余名禁毒志愿者发放禁毒宣传资料3000余份。 收起d
#警民同心# 【一起让健康跑起来，向“无毒”人生迈进！】2月14日，旬邑县举办“迎新春全县干部职工5公里迷你马拉松赛”。活动现场，由2000多名跑友悬挂“珍爱生命•远离毒品”禁毒宣传号码牌，他们用实际行动将健身运动与禁毒宣传相结合。 县禁毒办组织禁毒民警及禁毒志愿者在赛道沿途悬挂30余条禁毒条幅，摆放禁毒宣传展板50余个，设立禁毒宣传咨询点5处，200余名禁毒志愿者发放禁毒宣传资料3000余份。”禁毒工作本身就是一场永不停歇的“马拉松”，希望通过这个大赛，能让大家在提高人民健康水平的同时，增强禁毒意识，自觉抵制毒品。 收起d
#陕西治安# 【马拉松比赛安保】2月14日，咸阳旬邑县举行迎新春迷你马拉松比赛，比赛当天天降瑞雪，旬邑县公安局提前对赛道安全巡查，对易滑路段进行安全处理，确保道路安全，全体执勤民警克服天气寒冷的不利因素，坚守岗位认真履职，确保了活动顺利安全进行。 ​
#陕西治安#【马拉松赛安保】9月10日，2016“向着马栏”中国•旬邑马拉松比赛在旬邑县举行。咸阳旬邑县公安局高度重视，周密部署，合理布警，全体安保民警放弃休假，坚守岗位，确保了比赛圆满顺利举行。 ​
#旬邑马拉松赛# 2016“向着马栏”中国•旬邑马拉松赛开始啦，预祝各位运动健儿取得好成绩！@咸阳宣传 @咸阳市体育ju @旬邑宣传 @旬邑广电 @文化旬邑 ​
#简讯#为弘扬挑战自我、超越极限、坚韧不拔、永不放弃的马拉松精神，推进全民健身事业蓬勃发展，旬邑县人民政府将于2016年9月10日举办2016“走进马栏”中国·旬邑半程马拉松赛，欢迎全国各地长跑爱好者踊跃参加。报名时间：即日起至2016年8月25日。[喜得金牌]（图片来自网络） O红色召唤 绿色邀约——2016“走进马栏”中国·旬邑半程马拉松赛公告 收起d
【跑步日记】2015.4.11，旬邑出差，跟小刚老哥@华清孙小刚 一起跑了人生中第二个半马，成绩比上次提高了10分钟，感觉状态还不错。杨凌马拉松报名关门前最后一刻捡了个漏报上了名，不敢懈怠，抓紧练习，争取比赛时跑进2小时。 2咸阳·旬邑宾馆 ​
———— 城市快报S11 ————​❶9月11日，迎泽大街维修改造竣工实现通车❷2024太原马拉松赛将于9月22日鸣枪开跑❸太原蒙山景区完成升级改造 9月13日开园迎宾，票价7折，35元/人.次❹山西古建筑博物馆中秋节正常开放❺太原机场 9 月 24 日将开通太原经三亚飞往新加坡航线。■ ​
- 🐴 #哈福林格马 ： 阿尔卑斯山间精灵 - 🐴 #弗里斯兰马 ： 马中黑珍珠 - 🐴 #马瓦里马 ： 会用耳朵给你比个心 - 🐴 #阿克哈-塔克马： 俗称“汗血宝马”，世界上最古老的马种之一 - 🐴 #阿拉伯马 ： 世界上古老的马种，当今世界上最昂贵的马 - 🐴 #摩根马 ： 美国最早的马品种之一 - 🐴 #安达卢西亚马 ： 在历史上，它作为一种战马而闻名，并被贵族圈养 - 🐴 #吉普赛马 ： 世界上外形最美的马之一 - 🐴 #汉诺威马 ： 世界上最受欢迎的赛马品种 - 🐴 #冰岛马： 世界上血统最纯正的马 - 🐴 #比利时挽马 ： 被称为世界上最强壮的马 - 🐴 #阿帕卢萨马 ： 全世界最风骚的马，一身都是斑点 - 🐴 #挪威峡湾马 ： 汉诺威是最古老、数量最多、并且最成功的温血马之一 - 🐴 #利比扎马 ： 竞技场上最受欢迎的马种 - 🐴 #美国花马 : 马中的花花公子 - 🐴 …
- 这个小镇，美到我的心坎里，不仅仅是好看，简直太舒服了！ 瓦尔德摩萨Valldemossa，位于西班牙马略卡岛西北部，有机会大家一定要来这里，切身体会它的唯美、宁静！ 为了这个童话小镇，带柒柒特意飞了一趟西班牙 - 【Valldemossa】 ✅ 肖邦和乔治·桑曾在此居住 ✅小镇隐藏于山中，自然淳朴，一步一景 ✅著名地标是卡尔特修道院，院内有一个小型博物馆，展示了肖邦和乔治·桑居住期间的物品 - 【马略卡岛租车】 1、帕尔马机场落地取车，从帕尔马开车到Valldemossa，大概半小时 2、取车时，预约人需要出示驾照原件、西班牙宣誓翻译件 - 【马略卡岛自驾】 1、西班牙和国内一样靠右行驶，在马略卡岛旅游，逆时针可以一路靠海 2、Valldemossa道路很窄，建议把车停在外面，然后走路去逛 - 【马略卡岛公共交通】 可以刷卡买票，很方便，在谷歌地图上可以查公交车时间表 - - —— …
# 2024兰州马拉松#【甘博又火了，这次是“马小跑”】小绿马限定皮肤“马小跑”上线，能让文创又怪又可爱的只有甘博了～ @奔流新闻 @甘肃省博物馆 L甘肃省博物馆的微博视频 ​​​
##2024兰州马拉松# 【2024兰州马拉松圆满举行】初夏5月，黄河之滨万物竞茂、豪情满怀。5月26日上午7时30分，“兰州银行杯”2024兰州马拉松在兰州奥体中心鸣枪开赛。来自美国、英国、德国、澳大利亚、新加坡、日本、韩国等22个国家和地区、全国34个省级行政区的4万名选手相聚金城，用奔跑释放生命活力，用激情演绎“兰马”精彩。O2024兰州马拉松圆满举行 收起d
#2021彬州半程马拉松# 10点开跑，热爆了，差点退赛，跑出了年度最差 2西安·西安站 ​
#2024##太原马拉松##开跑#太原新风志愿者超话 2太原·大南门[地铁站] L太原新时代志愿服务中心的微博视频 ​
#2024彬州马拉松# 安全完赛孤独又热闹的245急救👩‍⚕️ 2咸阳·彬州 ​
#2024吉木萨尔天山马拉松# 甘肃兰州的马学萍以2小时55分09秒的成绩荣获女子组全马冠军 #马拉松# #马拉松# L篮球新鲜事的微博视频 ​
#2024嘉峪关马拉松##嘉峪关长城马拉松# 庄园老兰州酸奶，携带着浓郁的地域风情，走进嘉峪关，成为长城马拉松的赞助商。它独特的发酵工艺，让每一口酸奶都散发着醇厚的奶香，深受嘉峪关市民的喜爱。跑友们在享受运动的同时，也能品尝到这份来自兰州的美味，让酸奶的甜蜜与马拉松的激情完美融合。@兰州庄园牧场 #嘉峪关长城马拉松激情开跑# ​​​ 收起d
#2024兰马热辣开跑# “兰马”明天开跑！兰州市赛事期间最新天气→#2024兰州马拉松# ​​​
#2024兰马热辣开跑# 【 “安澜铁骑”，领航兰马！】 为圆满完成2024兰州马拉松护卫开道任务，兰州市公安局交警支队机巡大队抽调21名警力，组成“兰马赛”护卫开道车队(警车6辆、警务摩托车15辆)，连日来，车队以最严要求、最高标准，最佳姿态，全身心投入到高强度专业化训练中，以“精致、细致、极致”理念，全力打造兰州公安“安澜铁骑”的靓丽名片。 #兰州马拉松# via@兰州公安 2兰州·兰州老街 收起d
#2024兰马热辣开跑# 国内最快的女子马拉松选手@焦安静 第三次来跑兰马啦，这次还带着家人一起来吃手抓。（视频丨奔流新闻记者 赵相龙）@奔流新闻 兰州马拉松超话 L奔流新闻的微博视频 ​
#2024兰马热辣开跑# 兰马，我们来啦！#兰州已经开始沸腾了##兰州马拉松# @奔流新闻 （视频丨徐静雯 裴强 高玲） L奔流新闻的微博视频 ​
#2024兰马热辣开跑# 兰马志愿者们两点半就起床了，参加兰马，很开心，很激动……#兰州已经开始沸腾了##2024兰州马拉松# @奔流新闻 （视频丨奔流新闻记者 玄丝雨 赵相龙） L奔流新闻的微博视频 ​
#2024兰马热辣开跑# 兰州黄河大合唱，为兰州马拉松燃起激情之火🔥 @兰州文化旅游 O网页链接 ​
#2024兰马热辣开跑# 兰州马拉松参赛温馨提示 @兰州马拉松赛 #兰州马拉松# ​​​
#2024兰马热辣开跑##兰州马拉松# 开赛前夕，地铁里已是摩肩擦踵。#兰州已经开始沸腾了# @奔流新闻 （视频丨奔流新闻记者 赵相龙） L奔流新闻的微博视频 ​
#2024兰马热辣开跑#2024兰州马拉松即将开跑，跟随@奔流新闻 的镜头，一起来看看参赛包里有什么？#2024兰州马拉松##兰州身边事# （视频丨奔流新闻记者 赵相龙） L奔流新闻的微博视频 ​
#2024兰马热辣开跑#兰州马拉松互动比心，可可爱爱的兰马志愿者！#兰州已经开始沸腾了##兰州马拉松# @奔流新闻 （记者丨陈国宁 高玲） L奔流新闻的微博视频 ​
#2024兰马怎么跑看这里#主播带你来了解 #兰州马拉松# @兰州新闻网 2兰州 L兰州微导航的微博视频 ​
#2024兰州马拉松 #马拉松 #运动女孩
#2024兰州马拉松 已经过去一星期了，但42公里沿路40万兰州民众在赛道上一路经久不息炙热如火的鼓舞，依然在耳边回响，永不会忘！ 2广州 L子弘张海桥的微博视频 ​
#2024兰州马拉松# 五月，没有遗憾。 2兰州·兰州黄河铁桥碑记 ​
#2024兰州马拉松# 燃情“兰马” “警”心守护｜兰州城关公安同步开展2024“兰剑·盛夏”暨“兰马赛”前全市社会面集中清查行动@甘肃公安 @兰州公安 @城关发布 L兰州公安城关分局的微博视频 ​
#2024兰州马拉松# #兰州身边事# 【兰马赛道丈量工作顺利完成】 5月12日凌晨，“兰州银行杯”2024兰州马拉松赛道丈量工作在兰州奥体中心拉开帷幕。经过连续数小时紧张而精确的作业，由中国田径协会特邀的世界田径联合会及世界路跑协会国际A级丈量员闫俊涛，成功完成了对兰马赛道的丈量工作，标志着兰马路线最终得以确定。 根据线路图可以看到，本届赛事沿用“百里黄河风情线”经典赛道，全面展现黄河母亲、中山铁桥、黄河楼、奥体中心等兰州城市地标。所有项目起点为兰州奥体中心，马拉松终点与起点相同，半程马拉松终点在南滨河东路（轨道二号线雁白大桥站附近）,健康跑和家庭跑终点在马滩北路十字。 （来源：兰州日报） 收起d
#2024兰州马拉松# 【#42公里赛道热情不减#】作为全国唯一绕黄河而奔跑的马拉松赛事，兰马赛道沿母亲河一路铺展开来，沿途串联起黄河楼、黄河母亲雕塑、中山桥、白塔山等独具兰州特色的地标景点，让跑友在奔跑过程中感受黄河流域兰州段的生态之美，领略兰州的城市魅力和独具特色的黄河文化。这一天，扶老携幼、举家出动的兰州人，不是在马拉松的赛道上，那就一定在赛道边为所有跑者摇旗呐喊。一路上，热情的兰州市民挥动双手，加油点赞；赛道沿线的各展演点，精彩的文体活动展演为比赛增添了浓厚的节日氛围；以全民啦啦队长身份使出各自绝活、吹拉弹唱样样精通的“显眼包”们，成为本届兰马赛道上一道独特的风景线，全民参与、全城联动，将这场赛事打造成了全城的马拉松大狂欢。一场马拉松，沸腾一座城。经过十余年耕耘，兰州马拉松不仅是一场体育盛会，更是释放兰州活力、激发兰州热情的节日。以小城聚大爱，兰州全城上下齐心，以最热烈的欢呼营造…
#2024兰州马拉松# 【5月23日-29日 兰州部分景区对“兰马”参赛运动员免门票】O【便民贴】5月23日-5月29日 兰州市部分景区对“兰马”参赛运动员免门票 ​​​
#2024兰州马拉松# 【火热兰马 燃动金城 4万名选手激情奔跑黄河风情线】5月26日7时30分，“兰州银行杯”2024兰州马拉松在兰州奥体中心鸣枪开跑，来自美国、英国、德国、澳大利亚、新加坡、日本、韩国等22个国家和地区、全国34个省级行政区的4万名选手奔跑“百里黄河风情线”，感受“交响丝路·如意甘肃”的独特魅力。O火热兰马 燃动金城 4万名选手激情奔跑黄河风情线 收起d
#2024兰州马拉松# 【即日起至6月10日 最高奖3000元 兰马摄影大赛等你来参与】记者从组委会获悉，为了丰富并提升兰马文化内涵，用照片记录兰马的精彩场景，全方位展示兰州的自然风光、人文景观和民俗风情O即日起至6月10日 最高奖3000元 兰马摄影大赛等你来参与 ​
#2024兰州马拉松# 【兰马成绩查询通道正式开通】5月27日，组委会发布通知：兰马成绩查询通道已正式开启，选手们可进入成绩查询页面，查询自己的成绩并下载完赛证书。O兰马成绩查询通道正式开通 ​
#2024兰州马拉松# 【兰马直通名额来啦】5公里健步行，1000个名额，数量有限，先到先得！今日，“跑遍兰州”系列活动——“天佑德杯”5·4青年节健步行将开始报名。兰马未中签的朋友参与本次活动，即有机会抽取20个2024兰马直通名额，心动就赶紧准备行动吧。O兰马直通名额来啦！5·4青年节健步行报名4月24日启动 ​
#2024兰州马拉松# 【世界田联全球马拉松上半年排名兰马第28国内第5】近日，世界田联官网最新公布了2024年世界马拉松排名，在这份对2024年1-6月世界众多城市马拉松比赛赛会成绩进行的排名中，国内众多赛事入围。其中，兰州马拉松国际排名位列第28，国内排名位列第5。O世界田联全球马拉松上半年排名 兰马：国际第28 国内第5 ​
#2024兰州马拉松# 🏃🌞 5月26日7:30，为激情与速度奔跑的2024兰州马拉松即将鸣枪开跑！在这场赛事中，兰州公安交警与高德地图紧密合作，实时传递各路段管控信息，确保参赛选手与市民的通畅出行。我们结合政府的领导与高科技的辅助，全力以赴打造畅快的出行环境。马拉松的每一步，我们都为您保驾护航。快来高德地图搜索“兰州马拉松出行攻略”，获取最新出行攻略，为您的赛事之旅添速！ 带话题#兰州马拉松出行攻略#转发微博，抽一位跑友送超实用的防晒袖一个，让你在炎炎夏日也能畅快淋漓地奔跑！🌞🏃 快来参与，让我们一起迎接2024兰州马拉松的火热挑战！ O抽奖详情 收起d
#2024兰州马拉松# 存个图 2兰州 ​
#2024兰州马拉松# 就事论事！兰马赛道出现不带号码簿，带“工作证”参赛，就是不对。就是管理方面不足的问题！（ O兰马｜一网红挂工作证在赛道奔跑！是蹭跑，还是组委会默许？）不管某些人如何辩解。总之出现了不足，就应该说出来！太在意别人的看法，就没有事实可言……#马拉松##兰州马拉松##跑者#跑遍两广超话 ​
#2024兰州马拉松# 玩赛兰马 ​
#2024兰州马拉松##厚道甘肃##平安温馨精彩兰马# 冲线了！2024兰州马拉松全马第一个冲线者诞生 L中国甘肃网的微博视频 ​
#2024兰州马拉松##兰州马拉松##遇见美好# 【2024兰州马拉松4万名跑者相约黄河之滨 来看看家庭跑的可爱】2024兰州马拉松今日上午7点30分在兰州奥体中心鸣枪起跑，本次赛事吸引了20名外籍精英运动员在内的4万名跑者相约黄河之滨。本届兰州马拉松规模为4万人，设马拉松、半程马拉松、健康跑和家庭跑四个项目。其中，马拉松20000人，半程马拉松6000人，健康跑8000人，家庭跑6000人。 2兰州 L甘肃亢兆宁的微博视频 收起d
#2024兰州马拉松##兰州马拉松女子组国内冠军#王敏：兰州是一座亲切、热情的城市。@微博兰州 L微博兰州的微博视频 ​
#2024兰州马拉松#【2024“兰马”路线确定！线路图→】记者从兰州马拉松组委会了解到，5月12日凌晨，“兰州银行杯”2024兰州马拉松赛道丈量工作在兰州奥体中心拉开帷幕。经过连续数小时紧张而精确的作业，成功完成了对兰马赛道的丈量工作，标志着兰马路线最终得以确定。本届赛事沿用“百里黄河风情线”经典赛道，全面展现黄河母亲、中山铁桥、黄河楼、奥体中心等兰州城市地标。所有项目起点为兰州奥体中心，马拉松终点与起点相同，半程马拉松终点在南滨河东路（轨道二号线雁白大桥站附近）,健康跑和家庭跑终点在马滩北路十字。（来源：@兰州发布 兰州日报） 收起d
#2024兰州马拉松#5月26日开跑！带上你的热忱、热情、热爱一起来吧@奔流新闻 L奔流新闻的微博视频 ​
#2024兰州马拉松#不热不晒，安全完赛 ​
#2024兰州马拉松#全马男子组冠军激情冲线！（甘肃广电总台全媒体记者：蔡晖 杨家巍 王萌 冯波鸣） L甘肃卫视的微博视频 ​
#2024兰州马拉松#无限极甘肃志愿者与你同行，每一步都是爱的印记！ 5月26日，2024兰州马拉松激情开跑！无限极甘肃志愿者分会的80余位志愿者分成两组分别在马拉松起终点奥体中心和中山桥设置能量补给站，沿途为参赛选手和广大市民送上陈皮普洱茶、养固健润和津露润肺饮品，提供能量补给、秩序维护、线路指引、紧急救援等志愿服务工作。 乐志愿，爱无限！期待2024兰州马拉松参赛选手取得好成绩！全民养生，万家增健，快乐无限极！#兰州马拉松#美景中国超话安宁小语超话 L甘肃亢兆宁的微博视频 收起d
#2024兰州马拉松安全完赛#🏃 昨天到兰州 坐地铁去领物 高铁 机场 地铁 城市街道两旁的宣传海报 看得出整个兰州都在努力办好这场赛事 一路上偶遇来自全国各地的跑友 对兰州的美食和赛事保证赞不绝口 领物资时大学生热情的呐喊和掌声 让每一个跑者感受到这座城市的温度 今天不谈跑步的感受 说说这座已有两千多年建城史的金城 以前对兰州的印象 大多停留在干旱 缺水 自然环境恶劣这样的固有意识 但是这几年兰州依托链接西北边境地区地理优势 不仅规划建设了兰州新区 中川国际机场T3航站楼 以及要突破地质条件的限制开通地铁路线 这些城市基础设施的改善在一步步推进 说到兰州 就不能只说兰州 网上有句话说 不来西北不知天地辽阔 不来甘肃不知北方人的实在与热情 西北汉子有他的粗旷与彪悍 也有他的细腻和柔情 如这浩浩荡荡奔流不息的黄河之水一般 滋润这这座城市 都说青年是这个国家未来的掌舵者 短短两天的兰马领物 …
#2024兰州马拉松期间实施交通管制# 兰州市公安局关于“兰州银行杯”2024兰州马拉松期间实施交通管制的通告 @甘肃公安 @兰州公安 L兰州公安的微博视频 ​​​兰州超话 2兰州 ​
#2024兰州新区半程马拉松 一路跟着230的兔子姐姐顺利完赛，感谢兔子姐 在跑道上的帮助，虽然离 PB 有点远，但在受伤的情况下能完赛已经很开心了，兰州新区半马，明年再见！#跑步治愈一切 #热爱可抵岁月漫长
#2024兰州新区马拉松# #奔跑吧兰州新区#
#2024兰州新区马拉松# #兰州新区奋勇争先向未来#
#2024兰州新区马拉松# 2024兰州新区半程马拉松顺利结束，每一位跑者都是英雄！ 无论天气如何，他们都以最佳状态完成了比赛，用实际行动诠释了马拉松精神的内涵。 这场赛事不仅是一场体育竞技的盛宴，更是一次心灵的洗礼和精神的升华。 让我们为所有参赛者点赞，期待未来更多精彩的马拉松赛事！ #兰州新区半程马拉松感动身影##奔跑吧兰州新区# 收起d
#2024神木半程马拉松
#2024十堰马拉松
#2024太原马拉松 精彩时刻！##太原马拉松# 庆祝太马15周年，还有两年就成一个⭕️了。@太原马拉松赛 ​
#2024太原马拉松# 🏃#gc叨叨# 从来没担心过的事情突然发生了今年有人扮成悟空来跑欸 ​
#2024太原马拉松# @2024太马参赛选手，跑前必看O@2024太马参赛选手，跑前必看 ​
#2024太原马拉松# 【4万跑友太马竞速】9月22日，2024太原马拉松赛（简称“太马”）在太原火车站鸣枪起跑，埃塞俄比亚选手得撒乐根·吉玛·得布乐以2小时08分30秒的成绩获得男子全程冠军，并打破尘封12年的太马赛会纪录，将赛会纪录提高21秒。 作为世界田联金标、中国田协A1类赛事，太马吸引了国内外34位高水平选手同场竞技。除得撒乐根·吉玛·得布乐打破赛会纪录外，同样来自埃塞俄比亚的德吉内·得背拉·贡发和阿塞法·特费拉·蒙吉萨分获二、三名，成绩分别是2小时09分33秒和2小时09分38秒。 女子组方面，埃塞俄比亚的查尔图·奇姆德萨·库姆萨以2小时26分43秒夺冠。去年打破太马赛会纪录的范图·泽乌德·吉法尔以3秒之差位居亚军，季军由肯尼亚的莫妮卡·切贝特·切克沃尼获得。 刚刚从巴黎奥运会归来的中国选手白丽以2小时31分16秒的成绩打破中国选手姚妙于2020年创造的太马中国籍女子选手赛会…
#2024太原马拉松# 【9月22日太原马拉松来袭，交通管制详情公布】2024太原马拉松赛定于9月22日举行。9月19日，记者从太原市公安局交警支队获悉，为保障比赛顺利进行和道路交通安全、有序，公安机关交通管理部门将在比赛期间对部分道路采取临时交通管制措施。O9月22日太原马拉松来袭，交通管制详情公布 ​
#2024太原马拉松# 【太马19日起发放参赛物品选手可前往晋阳湖国际会展中心领取】本报讯（记者 杨尔欣）9月11日，记者由太原马拉松赛组委会获悉，九牛牧业·2024太原马拉松赛将于9月19日至9月21日发放参赛物品，届时选手可前往晋阳湖国际会展中心领取。O网页链接 ​
#2024太原马拉松# 安全完赛！ 2太原 ​
#2024太原马拉松# 本届太马，全程及半程马拉松赛按配速混编共设置10个集结区，迷你跑、家庭亲子跑各1个集结区，总计12个集结区，选手须严格按照分区入场。如发现跨区起跑者，将取消该选手的比赛成绩。请所有选手在比赛现场听从裁判指挥，有序起跑。 ​
#2024太原马拉松# 匆忙拾起来的跑步～经过不太认真的夏训，还是快了半小时的，知足常乐跑步超话 ​
#2024太原马拉松# 凑热闹积极分子 ～完赛，鼓掌 ～好激动，想跑！！ 2太原·晋阳湖国际会议中心 ​
#2024太原马拉松# 凑热闹积极分子 2太原·晋阳湖国际会议中心 ​
#2024太原马拉松# 好多跑完步的 ​
#2024太原马拉松# 结束 ​
#2024太原马拉松# 今年人好多好多 ​
#2024太原马拉松# 明天加油！ 2太原 ​
#2024太原马拉松# 秋分送霜…催衣添装…太马没中签…跑个线下赛…天冷了…最后实在跑不动了 2晋城·城东景观水系北部公园 ​
#2024太原马拉松# 去年太马 身份证搞丢了～今年 刚领完参赛物资 就被广播喊身份证掉了～然后 还没完 下午出去 外套丢了 这么冷的太原 唯一带的一件外套没了。。。啊哈 ​
#2024太原马拉松# 赛前感冒，心里没底，没想到一切都很顺利，完成既定目标，成功跑进345！千年晋韵，锦绣太原！太马值得来体验！ 2太原 ​
#2024太原马拉松# 太马安全完赛！用平时10km的最好速度跑完了半程 给自己点个小小的赞吧 接下来继续努力 争取重回六分配 ​
#2024太原马拉松# 体力耗尽的时候意志力总会杀出重围！ ​
#2024太原马拉松# 天下跑友，共聚太原 2太原·太原站 ​
#2024太原马拉松# 乌泱乌泱🏃大军，气候宜人，太原欢迎您 ​
#2024太原马拉松# 先跑的人先享🏃🏻‍♀️ ​
#2024太原马拉松# 又是一个借着马拉松名义，吃吃喝喝玩玩的一天！ ​
#2024太原马拉松# 再来太原，再跑太马 2太原 ​
#2024太原马拉松# 早 ​
#2024太原马拉松##衡水湖马拉松# 经过冬训，开春的马拉松赛适合PB，参赛选手经过半年的比赛，疲惫劳累，秋冬的比赛PB太难了 ​
#2024太原马拉松##晋祠##跟着悟空游山西# ​
#2024太原马拉松##跑步# 跑友们都在赛道上～我和小伙伴在小区里～回家看比赛盛况，都激动到不行～ ​
#2024太原马拉松##亲子马拉松# 领参赛包了啊第一次报名，运气好到爆竟然中签了～✌现场活动多多薅到了好多羊毛虽然是亲子跑已经很激动啦感谢全国各地的跑友来太原太原欢迎你们预祝各位跑出好成绩！ 2太原·晋阳湖国际会议(会展)中心 ​
#2024太原马拉松##太原马拉松# 回看自己的赛道照片，前半程是表情管理大师，后半程基本上就是痛苦面具了#2024太原马拉松##2024太原马拉松# L瓶瓶没有gaigai的微博视频 ​
#2024太原马拉松#【"太马"19日起发放参赛物品，在晋阳湖国际会展中心领取】太原马拉松赛组委会消息，九牛牧业·2024太原马拉松赛将于9月19日至9月21日发放参赛物品，届时选手可前往晋阳湖国际会展中心领取。参赛物品具体领取时间为：9月19日和9月20日每日9时30分至17时30分，9月21日9时30分至20时。所有的参赛选手领取参赛包时需携带本人身份证，不接受参赛选手代领参赛包。 全程马拉松和半程马拉松参赛选手，将领取计时芯片号码布、存衣包、参赛服等装备，以及太马组委会精心准备的美食大礼包。美食大礼包内含老陈醋、平遥牛肉、太谷饼等众多山西特色美食。 迷你跑和家庭亲子跑的参赛选手，将领取号码布、参赛束口袋和参赛服。参赛包发放开始后，参赛选手可以在太原马拉松微信公众号上提前签署参赛声明，以便提高领包效率。 另据了解，参赛物品领取高峰期预计为9月21日，建议太原市参赛者尽早领取个人参赛物…
#2024太原马拉松#第一批到达终点的志愿者已偷偷吃完早餐 2太原·晋阳湖国际会议中心 ​
#2024太原马拉松#感谢太原！太原的赛道果然名副其实，PB赛道实至名归。没想到自己竟能跑出1′23的成绩。从1′29到1′23的进步，是过去两个月汗水的见证，是自己坚持不懈的结果。期待下一次在太原与你再会！#太原马拉松# #秋天的第一场马拉松# #马拉松# L硬核挑战的微博视频 ​
#2024太原马拉松#前方赛讯： 男子半程前三名： 🏆第一名 王荣松（中国）1:08:24 🏆第二名 高金升（中国）1:09:17 🏆第三名 姚腾（中国） 1:09:45 女子半程前三名： 🏆第一名 郭利亚（中国） 1:15:21 🏆第二名 王巧霞（中国） 1:16:23 🏆第三名 安玉霞（中国） 1:24:58 恭喜以上选手在#太原马拉松#创造佳绩！ 收起d
#2024太原马拉松#是不是政府为了马拉松空气中喷啥了，突然间鼻炎无敌超级严重…要了老命了 ​
#2024太原马拉松#首次启用#凯利时智能在线包装# 技术，自动识别镜头中的跑者信息，讲述普通跑者的故事，呈现不一样的马拉松直播。黑悟空小哥下次一定要在镜头前完整露出号码簿哦~ #马拉松# @刘建宏 L凯利时科技的微博视频 ​
#2024太原马拉松激情开跑# 好想参加一下啊 下次参加一个迷你🐴 期待(✧∀✧) ​
#2024太原马拉松激情开跑# 有动力，有挑战精神，在运动中找寻快乐，锻炼自身的意志，愉悦身心也非常有意义，小伙伴儿走起 ​
#2024太原马拉松激情开跑# 2太原·迎泽大街 ​
#2024太原马拉松激情开跑# 9月22日，太原马拉松激情开跑，4万人穿越迎泽大街。 2太原 L时点视频的微博视频 ​
#2024太原马拉松激情开跑# 隔着屏幕感受热血，佩服参赛者的意志力，期待未来能亲自参与！ ​
#2024太原马拉松激情开跑# 竟然有4万人这么多，大家一起开跑感觉很有意思，能跑马拉松的人都很厉害，有机会也想参加 ​
#2024太原马拉松激情开跑# 马拉松赛激情开跑，四万人同场竞技，场面震撼人心！ ​
#2024太原马拉松激情开跑# 马拉松赛激情四溢，正是不冷不热好时节，好想加入其中！ ​
#2024太原马拉松激情开跑# 太原马拉松精彩纷呈，气氛热烈到极点，期待下次参与！ ​
#2024太原马拉松激情开跑# 太原马拉松燃爆全场，参赛者热情高涨，好想身临其境！ ​
#2024太原马拉松激情开跑# 太原马拉松燃情开启，四万人穿越迎泽大街，氛围太棒了！ ​
#2024太原马拉松激情开跑# 这个季节可太适合跑马拉松了，不冷又不热，而且看到这么多人激情满满，热血沸腾的，好想也去参与一把。 ​
#2024太原马拉松激情开跑# 真开心呀，隔着屏幕都能感受到那份儿热血与活力，更加佩服拥有意志力的人，以后有机会我也要追起 ​
#2024太原马拉松激情开跑#2024 太原马拉松，不仅是一场体育赛事，更是一种精神的象征。它展现了人们对健康生活的追求，对挑战自我的勇气，对团结与拼搏的热爱。 ​
#2024太原马拉松激情开跑#2024太原马拉松，激情燃烧的赛道，每一步都踏着梦想的节奏！ ​
#2024太原马拉松激情开跑#2024太原马拉松，一场关于毅力与激情的盛宴，等你来挑战！ ​
#2024太原马拉松激情开跑#2024太原马拉松半马男子组冠军：我是福建人，祖籍山西太原。太原马拉松一共四万人跑，半马第一名，挺厉害了！#热门视频# L历史这些事啊的微博视频 ​
#2024太原马拉松激情开跑#太原理工大学超话#秋分# ​
#2024太原马拉松激情开跑#🧣是我最热爱的平台！我一天24h住在这里 睁眼也是闭眼也是！以下是我对🧣的一些总结👇🏻👇🏻 🧣作为社交媒体平台，具有许多好处和特点： 1. 即时性沟通：🧣提供ss的信 息传递平台，用户可以迅速分享、获取最新动态，实现即时沟通。 2. 广泛连接：用户可以关🐖感兴趣的人物、机构或话题，扩大社交圈，获取更多信息，促进交流。 3. 内容分享：用户可以发布文字、图片、sp等多媒体形式的内容，分享自己的生活、见解、经验，与关注者建立更紧密的联系。 4. 热门话题：🧣平台经常推出热门话题，用户可以参与讨论，了解社会热点，形成更广泛的舆论交流。 5. 个性展示：通过🧣，用户可以展示自己的个性、兴趣爱好，吸引有相似兴趣的芬丝。 6. 宣传推广：企业和个人可以利用🧣进行产品宣传和个人品牌推广，通过发布有吸引力的内容吸引更多目标受众。 7. shi 时反馈：用户可以通过平伦、🧱发…
#2024太原马拉松激情开跑#打卡马拉松，我来啦！ ​
#2024太原马拉松激情开跑#还不如把寅子花在民生上 ​
#2024太原马拉松激情开跑#还好迎泽大街修好了。。 ​
#2024太原马拉松激情开跑#好多人啊，能够在四万人当中取得名次的都是非常厉害的人，我隔着屏幕也算是参与了 ​
#2024太原马拉松激情开跑#欢声雷动，气氛热烈。十万人参与，我在现场。 L郝吉林的微博视频 ​
#2024太原马拉松激情开跑#今天真的冷 ​
#2024太原马拉松激情开跑#秋高气爽，又到了跑马拉松的好季节。 ​
#2024太原马拉松激情开跑#热情参与，平安相伴！ ​
#2024太原马拉松激情开跑#人多注意安全，加油加油，活力满满 ​
#2024太原马拉松激情开跑#赛道两旁观众们的欢呼声、加油声此起彼伏，如同一股股暖流，激励着选手们不断向前。彩旗飘扬，气氛热烈，整个太原都沉浸在这场马拉松的狂欢之中。 ​
#2024太原马拉松激情开跑#太热闹了！整个太原的街道都是#太原马拉松乐跑大使Zlva朱亚轩# 的身影 ​
#2024太原马拉松激情开跑#太原的美景在奔跑中一一展现，古老的建筑与现代的风貌交相辉映，为这场马拉松增添了独特的魅力。 ​
#2024太原马拉松激情开跑#太原马拉松，一场全民参与的体育盛事，激情与梦想同在！ ​
#2024太原马拉松激情开跑#太原马拉松，用脚步诠释坚持，用激情点燃希望，等你来战！ ​
#2024太原马拉松激情开跑#太原马拉松激情开跑，用脚步丈量城市，用汗水书写坚持！ ​
#2024太原马拉松激情开跑#要是搁家我也不会专门出来看，这不今天就“巧”了 ​
#2024太原马拉松激情开跑#有幸成为志愿者 ​
#2024太原马拉松激情开跑#又是一年的马拉松比赛啊，各位爱好者可以激情开跑了，对于我一个不太擅长跑步的人来说，只能观看了 ​​​
#2024太原马拉松激情开跑#这肯定是好事啊！多举办些类似的活动，对太原各方面发展都好。身边有好些同事们朋友们多年来一直坚持长跑，还有些去各地参加马拉松比赛的，真了不起！全是好棒最棒的！ ​
#2024太原马拉松赛# 【聚焦2024太原马拉松赛 太马十五载 一路向前行】2024年，太原马拉松赛跑过第15个年头。坚持与提速之间，时代穿行而过。一张张照片，不声不语，将惊喜排好年月和日期；一个个身影，不慌不忙，在赛道中重复着相聚和别离；一段段故事，不知不觉，在城市上演着感动和温情。O聚焦2024太原马拉松赛 太马十五载 一路向前行 收起d
#2024天津马拉松 最终被确认为B类赛事，这或多或少减少了不少跑者的期望值。毕竟A1和B类还有很大差别的。 比较明显的就是，有些大型赛事，比如北京马拉松 是需要提交1年内A1赛事成绩的。这让很多外地跑者选择了退赛，毕竟来跑一场马拉松也是不小的花费。可喜的是，这将会大大提高本地跑者候补中签的概率。 亲爱的跑友，这事儿你怎么看。说说你的真实想法。#天津马拉松 #马拉松 #马拉松跑友请指教 #半程马拉松 #马拉松比赛 #马拉松训练 #马拉松冲线计划 #开跑就是马拉松 #马拉松报名
#88只兔子领航兰马# 【领航兰马！2024兰马官方配速员名单公布】4月24日，兰州马拉松组委会公布了2024兰马官方配速员名单，比赛当天88只颜值和能力双高的“兔子”将带领着跑友们完成马拉松和半程马拉松两个项目的比赛。（兰州日报社全媒体记者 安若璇 马文艳） ​​​
#huai nan#淮南马拉松 报个欢乐跑跑跑
#IPM泰山瑞豹缓震防伤碳板跑鞋#安谷战队#马拉松跑鞋
#lofi低像素 2019盘锦 2021通州 2022北马 2023桂林 2023孝感 2024兰马 2024太原 以及2024洛阳摇滚半马
#ShokzEvent# 邂逅金城，燃情开跑#2024兰州马拉松#圆满落幕天南海北齐相聚韶音与四万跑友一同，奔涌向前！#开跑就现在# #韶音陪你跑兰马# ​​​
#v跑体验官##兰州马拉松##在亚高原跑马拉松是种什么体验# 这是一条时长接近11分钟的vlog。希望这一条11分钟的vlog，给你种下一颗参加第11年兰州马拉松的期待（2024 年）沈乌贼超话 2杭州 L沈乌贼的微博视频 ​
#wtt北京大满贯2024 WTT中国大满贯丨9月30日中国队赛程 11:35 T1 纵歌曼🇨🇳𝗩𝗦付玉🇵🇹 11:35 T3 陈熠🇨🇳𝗩𝗦哈娜·马特洛娃🇨🇿 11:35 T4 曾蓓勋🇨🇳𝗩𝗦曼纳弗·维卡诗·塔卡🇮🇳 12:10 T1 徐海东🇨🇳𝗩𝗦梁靖崑🇨🇳 12:10 T3 陈垣宇🇨🇳𝗩𝗦冯翊新(中国台北) 12:45 T1 石洵瑶🇨🇳𝗩𝗦王曼昱🇨🇳 12:45 T2 周启豪🇨🇳𝗩𝗦马科斯·弗雷塔斯🇵🇹 13:20 T1 林高远🇨🇳𝗩𝗦诺莎德·阿拉米扬🇮🇷 13:55 T2 黄友政/徐瑛彬🇨🇳𝗩𝗦艾什/特奥多罗🇧🇷 18:00 T1 陈熠/徐奕🇨🇳𝗩𝗦夏洛特·卢茨/卡米尔·卢茨🇫🇷 19:10 T1 陈幸同🇨🇳𝗩𝗦池旼亨🇦🇺 19:10 T3 袁励岑🇨🇳𝗩𝗦李尚洙🇰🇷 19:45 T1 马龙🇨🇳𝗩𝗦利亚姆·皮切福德🏴󠁧󠁢󠁥󠁮󠁧󠁿 19:45 T2 徐瑛彬🇨🇳𝗩𝗦田中佑汰🇯🇵 20:2…
#埃塞俄比亚选手太原马拉松夺冠# 2024太原马拉松，来自埃塞俄比亚的选手打破赛会纪录并夺冠！#太原马拉松# L特步跑步的微博视频 ​​​
#埃塞俄比亚选手太原马拉松夺冠#2024太原马拉松男子冠军是来自埃塞俄比亚选手得撒乐根·吉玛·得布乐，用时2小时08分30秒 打破尘封12年赛会纪录！#太原马拉松# L纵情球场的微博视频 ​
#爱跑步的小姐姐 #半程马拉松 #跑步治愈 #爱跑步爱生活 #跑步 #我爱跑步 #享受运动带来的乐趣 #生命不停运动不止 #马拉松 #小红薯的日常
#爱上熊猫家园我为佛坪代言@佛坪文旅
#安全完赛# 【维赛计时】恭喜您完成“兰州银行杯”2024兰州马拉松马拉松项目，净成绩04:13:18，枪声成绩04:19:37。感谢您的不懈坚持，给予了兰马无限精彩。赛后我们为您准备了冰敷、拉伸服务，请您注意放松休息。期待与您再次并肩，2025兰马我们不见不散！✌️ #兰州马拉松# 2024兰州马拉松圆满完赛，观众热情、补给及时，青岛之后兰马完美PB了（虽然跟以前400内不能比，年纪大了也满足了），也不枉我这一个月的刻苦训练。 #自律给我自由# 兰马一直对我很好，今天全程没有抽筋，兰州海拔高温度高，心有余悸还是跑的比较保守，造就整体满意。明年中签我还来！ 2兰州·兰州奥体中心 收起d
#百倍用心 十分满意#【甘肃兰州新区联通全力做好2024年半程马拉松赛事通信保障】近日，甘肃兰州新区半程马拉松在栖霞湖畔鸣枪起跑。赛事吸引了来自全国各地8000余名跑步爱好者共聚甘肃兰州新区，火热开跑。为确保马拉松比赛期间网络运行平稳，甘肃兰州新区联通积极做好赛事通信保障工作。根据兰州新区半程马拉松路线调整情况，兰州联通结合往年赛事保障经验和本次赛事总人数据规模，科学精准评估容量保障方式，制定了详细的网络保障方案及应急预案。兰州联通全面完成网络深度测试、基站扩容、增开现场站点、赛事区域无缝摸排等保障工作，确保无线环境良好，数据语音业务感知正常，短视频APP均无卡顿，现场用户网络体验感知良好。 兰州联通圆满完成本次半程马拉松赛事通信服务保障，获得了兰州新区管理委员会、兰州新区教育体育局等单位一致好评。一名外地短视频博主这样评价道：联通网络十分给力，让我的直播得到了无数点赞与好评，感谢中国联…
#半程马拉松 女大勇闯半马，首次半马安全完赛～
#半程马拉松 #2024西安马拉松 #2024宝鸡马拉松 #2024三门峡马拉松 夜跑真的容易睡不着啊，十点二十放下手机躺下准备睡，到十一点还是睡不着，突然想起来西安马拉松报名要截止了，赶紧爬起来报名 西安今年必报，犹豫了好久全马还是半马，明天要截止了，听了小伙伴们建议，还是选择半马吧，今年再不跑全马了，顺带宝鸡也报名了，近几个月是真不缺比赛啊～（前提是能中） 另外，前天冲动报了三门峡，有一丢丢后悔 九月，榆林全马，太原半马加油吧先
#半程马拉松 #爱跑步爱生活 #享受运动带来的乐趣
#半程马拉松 把膝盖跑伤了
#半马66分修炼册##全马220修炼册# 6月跑步总里程418公里，缺勤9天，包括伤休6天，参加4场比赛6.3第八届彬州半程马拉松1:09:33第八名6.11兰州马拉松2:28:42第十四名6.23延安新区红色半程马拉松1:13:09第三名6.24北武当山半程马拉松1:12:01第一名 2兰州 ​
#备战2024太原马拉松# 赛前最后一个LSD ​
#被低估的宝藏小城 #打饱嗝小城 #武汉 #武汉探店 #武汉美食 #武汉吃喝玩乐 #武汉旅游攻略 #武汉美食攻略 #武汉美食探店 #川菜 @本地薯 @吃货薯
#奔跑吧兰州新区# #活力新区希望新城# #2024兰州新区马拉松#
#奔跑吧兰州新区# 2024 兰州新区马拉松即将拉开帷幕！这是一场激情与毅力的较量，让我们在新区的赛道上尽情奔跑，释放无限活力！#一起去看兰州新区马拉松##甘肃的每一天# ​
#奔跑吧兰州新区# 2024年 #兰州新区半程马拉松物料领取#攻略来了#兰州新区马拉松##厚道甘肃# @兰州新区发布 L甘肃网信的微博视频 ​
#奔跑吧兰州新区#2024年#兰州新区半程马拉松物料领取#火热进行中#厚道甘肃# ​
#奔跑吧兰州新区#鸿鹄展翅，梦想起航 | 2024兰州新区半程马拉松#兰州新区马拉松##秋天的第一个报恩榴莲#L甘肃网信的微博视频 ​​​
#奔跑的兰州新区##奔跑吧兰州新区##兰州新区为奔跑的你喝彩# 【半马来了｜聚焦兰州新区：为奔跑的你喝彩】 积极努力！ 永不言弃！ 每个人都可以是自己生活的冠军！ 2024新区半程马拉松 这座奋斗的城和努力拼搏的人们 邀你一起奔跑！ 兰州新区为奔跑的你喝彩！ 时间：9月1日（星期日）上午8：00 地点：兰州新区栖霞湖广场 2024兰州新区半程马拉松鸣枪开跑！ 金风送爽 不热不燥刚刚好 来吧 来新区吧 一起奔跑 一起呐喊助威 让我们一起感受 新区这座年轻新城 蓬勃向前的青春力量 （来源丨兰州新区融媒体中心综合报道） 看直播扫图片二维码 天气也看图图哦 更多服务信息和大赛资讯请👇👇👇链接查看哦O网页链接 收起d
#奔跑的兰州新区#【视频新闻｜2024兰州新区半程马拉松官宣定档】 报名时间：7月25日上午10∶00 比赛时间：9月1日上午8:00 比赛地点：兰州新区栖霞湖广场 比赛项目：半程马拉松/健康跑/家庭跑 #魅力马拉松燃爆兰州新区##厚道甘肃# L兰州新区发布的微博视频 ​
#奔跑的兰州新区#2024年兰州新区半程马拉松开跑倒计时1天。9月1日，兰州新区不见不散。#兰州新区马拉松##兰州新区半程马拉松物料领取# L甘肃网信的微博视频 ​
#比赛现场 #2024彬州半程马拉松 去年第八，今年也第八，一点状态都没有，比去年慢了3分钟#马拉松
#笔记灵感 #下饭综艺推荐 如果说《半兽人》讲的是原始洞窟里的半兽人与自然较量中逐渐觉醒为人 《马》就是《半兽人》的续集，它呈现了原始人类在创造文明中产生的「人定胜天」的力量‼️ 大家好，我是你们的@武美丽 一个从业8年的资深综艺制片人 批哥4公《半兽人》和《马》两个舞台场景风格相似，所以想把这两个野性的舞台放在一起说说观感！ 🟡「内容」表达 《半兽人》讲的是生活在原始洞窟里的半人半兽甚至是有点神话的故事，他们居住在洞穴里，洞穴里有一个很大的动物尸骨，他们依靠狩猎为生，还得抵抗野兽侵略，通过舞蹈的方式围剿猎物，形成一种「觉醒」力量感，进化为人类。 《马》讲的是原始部落之间的战争，是人与人之间的情感，人们为了让自己的部落更加壮大，通过战争的方式来获取资源，在战争的过程中形成了人性情感，例如勇气、义气、人定胜天的力量——这便是文明。 🟢从「舞美视觉」上 《半兽人》主场景是一个原始山洞，为增加…
#别等了没必要 #马拉松 #见证前行的每一步 2023年马拉松赛事以泾马完美收官 下半年共跑5场赛事 两场全马(宝鸡、西安） 三场半马(兴平、淳化、泾阳) 西马全马pb307，淳化半马pb125 感谢所有的相遇与鼓励，也感谢一直努力的自己 你本是你，不一样的你 一场马拉松一个故事 故事还在延续，马拉松也不曾停歇 期待我们再相见♥ ​​​ #兴平半程马拉松 #淳化半程马拉松 #宝鸡马拉松 #西安马拉松 #泾阳半程马拉松
#不快乐很难做到
#郴州马拉松 网上流出的郴州马拉松线路图，具体请等官方发布为准！
#城关要闻# 主播说—2024兰州马拉松倒计时1天！ 临赛提醒来啦~（城关区融媒体中心 | 编辑：和越 责编：宋蓉 审核：曹佳）@博爱兰州 @兰州宣官 @小徐徐在兰州 @兰州美 L城关发布的微博视频 ​
#出行微提醒# #2024兰州马拉松# #兰州身边事# “兰马”倒计时，出行看这里！来源：@兰州公安交警 @甘肃交通广播 @兰州发布 @兰州微导航 @博爱兰州 @奔流新闻 @观澜新闻 @中国甘肃网 L兰州公安的微博视频 ​
#出行微提醒# #兰州身边事# #2024兰州马拉松# 【兰马赛期间，兰州多条公交线路调整】兰州公交集团发布消息，5月26日，2024兰州马拉松赛事期间，兰州市主城区部分公交线路临时提前运营时间，并有37条公交线路临时调整运行，26条公交线路推迟出场运行。（来源：兰州公交集团）@兰州发布 @甘肃交通广播 ​
#春暖花开跑#这个模板有点东西 汉中市佛坪县半程马拉松10公里顺利完赛，第一次参加比赛，激动
#带娃好去处 #人文景点分享 #推荐一个好地方 #小雁塔西安博物院 #小雁塔 #西安景点 #西安旅游 #小众景点 #免费景点 #遛娃日常 西安博物院太值得一看了，主要还是免费预约，主要是能约上 不像陕历博那么抢手，但绝对值得一去 西安博物院公众号预约 刷身份证进 地铁南稍门站下 两分钟走到大门口 图5 为镇馆之宝 三彩腾空马 实物太漂亮了！ 图7 唐小美的脸上还有“胭脂水粉”的残留 图8 唐代以胖为美 腰越粗越美 图9 小雁塔文创冰淇淋 图12 上面有珍贵的古代文字记载 图14 鱼和龙的儿子 喷水吐浪 放于房顶防火放灾 因为古建筑大都是木制的
#带娃经历分享 佛坪真的是一处遛娃的不错选择，距离西安2个半小时车程🚗（自驾游） 高铁🚄45分钟左右 这次五一放假带孩子父母来玩，没有去熊猫🐼谷去了熊猫基地。听当地朋友推荐，熊猫谷门票🎫45，还在修路（里面2只熊猫，金丝猴🙈看不了，上坡路比较多）累人一点。 我们选择去了免费的熊猫基地（4只熊猫）熊猫8:00-11:00和2:00-5:00可以观看，其余时间就休息了，大家⚠️注意时间，沿途还有不错的风景，孩子们可以玩水捞鱼🐟，建议看完熊猫，去一趟王家湾（村里民宿不错，可以选住在这）好多儿童游乐设施，而且巨便宜，儿子把挖掘机玩了一个小时，一次10分钟💰3，物价真的超感人！其他游乐项目（蹦床、数千啥的也都是个位数）佛坪老街离熊猫基地很近几公里路，古街不大，十几分钟就能逛完，里面都是吃饭的地方，我们点了店家推荐的佛坪三香（肉和蛋的蒸菜）神仙豆腐（当地一种菜汁做的）味道还可以，人均30左右吧，物价…
#都是跑步达人 #太原马拉松2024 今天太原马拉松 听说好多人报名参加 但是没成功 刚学生给我发微信说 他就没被选上 才知道这不是报名了就可以跑呀
#都是跑步达人 #一起来跑步 #爆发式起跑
#多宠家庭日志 #在养一种多倍快乐 这是一匹德国汉诺威种公马，圣乔治级别。动作非常不错，就是有些小贵。小伙伴们快来猜猜它开价多少万欧元吧 #潮流运动笔记 #因为热爱所以坚持 #训练 #场地障碍 #马术 #马术俱乐部 #马术装备 #马术英语 #摔马 #盛装舞步 #欧洲马术 #马匹出售 #马术运动 #马术女孩 #马术日常 #马术穿搭 #马术学习 #马匹调教 #周末去哪儿 #我的萌宠 #买马 @FEI国际马联 @创作者小助手 @小红书创作学院 @校园薯 @运动薯 @走走薯 @VLOG薯 @小红书创作学院 @视频薯@薯队长#你觉得这匹马开价多少万欧元？[投票]#
#弗里斯兰马 #骑马 #场地马术 #盛装舞步
#弗里斯兰马#骑马 #场地马术#养马日常
#佛坪熊猫半程马拉松#2024年首马 全程雨战🏃 心率高的离谱 小县城没有红绿灯🚥#马拉松比赛 常住人口几千人 据说出租车只有9辆🚕 公交车总数量1位数 赛事规模较小 赛道设置也凑合 后半程坡较多 加上一直下雨🌧️ 整体状态不佳 留下遗憾给后面的赛事 图8如短信回复↩️ 感谢佛坪尽最大努力保障赛事安全进行 每一座城市都在发光☀️
#佛坪熊猫基地 #佛坪旅游 #佛坪老街 图三:佛坪老街的真实写照 图四—图七:王家湾 图十六:佛坪博物馆 图十七:佛坪高铁站
#甘肃省公安厅警风监督# #兰州安澜铁骑护卫兰马# “安澜铁骑”， 领航“兰马”！5月23日，甘肃省兰州市公安局“安澜铁骑”机动队，以最严要求、最高标准，最佳姿态，全身心投入到高强度专业化训练中。为圆满完成“2024兰州马拉松”护卫开道任务，连日来，队员们克服高温天气，开展车速控制、队形保持、事故预防等科目训练，确保比赛期间道路交通安全保障工作万无一失。#兰州交警安澜铁骑护航兰马#兰州超话@甘肃公安@甘肃公安交警@兰州公安@兰州公安交警 L兰州公安交警的微博视频 收起d
#甘肃省公安厅警风监督# #兰州交警安澜铁骑护航兰马# #2024兰马开道护卫队准备好了# 2024年兰州马拉松即将开启，安澜铁骑已做好了准备。马达轰鸣，警灯闪烁，头戴白色头盔，身着黄绿色骑行服，脚蹬乌黑锃亮的齐膝靴。这支特别的队伍将在5月26日完成一项特殊而重要的任务，为兰州马拉松开道护卫。致敬他们的坚毅和使命担当。@兰州公安 @兰州公安交警 @甘肃公安 @兰州马拉松赛 L博爱兰州的微博视频 收起d
#甘肃省公安厅警风监督# #兰州七里河警花提示兰马跑友# 【兰马温馨提示】2024兰州马拉松将于5月23日开始领取参赛物品，领取的地点就在我身后的奥体中心郁金香综合馆，领取时间为23日至24日的早上9点到晚上6点，25日的早上9点到晚上10点。领取时，选手需要提前准备好本人身份证或者其他有效证件。5月25日为外地选手领取的高峰期，建议本地的参赛选手尽量在23日，24日报道领物。 @甘肃公安 @兰州公安 @兰州公安七里河分局 L兰州公安七里河分局的微博视频 收起d
#高速公路畅通行动##880高速路况# ★G2003太原绕城高速南环段：为保障2024太原马拉松赛安全顺利进行，9月22日07:30-14:00临时封闭滨河站、滨河西站。 ★G2003太原绕城高速东环段：杨家峪站入口治超点更换设备，暂停检测。 ★G1812沧榆高速忻保段： 因G108国道忻州境内砂河至石岭关段改扩建工程上跨G1812沧榆高速402km+525m处跨线桥施工项目，定于9月18日至9月22日每日6时至11时进行施工，为保证通行安全，施工期间将采取临时封闭奇村收费站去往榆林方向主线，封闭奇村收费站去往榆林方向匝道。现公告如下：一、G1812沧榆高速榆林方向封闭奇村收费站互通主线，原通行车辆提前绕行太佳高速、静兴高速或灵河高速。二、G1812沧榆高速奇村收费站封闭榆林方向匝道，原通行车辆绕行S312忻五线，经沧榆高速静乐收费站驶入高速，前往榆林方向。 因交通管制，8:00-21:…
#高速公路畅通行动##880高速路况#★G2003太原绕城高速南环段：为保障2024太原马拉松赛安全顺利进行，9月22日07:30-14:00分临时封闭滨河站、滨河西站。 ​
#给我看看你的跑步线路 十四公里✅ 用跑步去探索一个城市｜黄河边一路跑跑停停 📷 不丈量走过的路 而是寻找最美的人生地图 🗺️#跑步 #记录跑步 #大连听风者跑团
#关注汉中# 【冲！2024秦岭佛坪熊猫半程马拉松三月开跑！】跑过城市繁华，又见一路繁花。首届，秦岭佛坪熊猫半程马拉松来了！2024秦岭佛坪熊猫半程马拉松将于2024年3月17日上午8:30在佛坪县体育运动场鸣枪起跑！ 本次赛事设置半程马拉松（21.0975KM）、健康跑（10公里）、欢乐跑（约5KM）三个组别，赛事规模1700人。 赛事信息 主办单位：中共佛坪县委、佛坪县人民政府 承办单位：佛坪县文化和旅游局、佛坪县教育体育局 运营单位：汉中市路跑协会 比赛时间及地点：比赛时间:2024年3月17日（星期日）上午8:30（二）比赛起终点:佛坪县体育运动场 比赛项目及规模：（一）半程马拉松（21.0975公里）；1200人（二）健康跑（约10公里）；200人（二）欢乐跑（约5公里）；300人 比赛组别：男子半程马拉松、女子半程马拉松、男子10公里健康跑、女子10公里健康跑、欢乐跑 比赛路…
#海马 #大海马 在药房遇上的好东西，分享给大家欣赏一下
#海洋领潮满电开跑#2024兰州马拉松顶级合作伙伴海洋出马，Hi跑兰马奔跑不息，梦想PB#2024兰州马拉松盛大落幕# ​
#海洋领潮满电开跑#2024兰州马拉松顶级合作伙伴领潮热爱，「豹」力全开2天后，驭浪前行 ​
#海洋领潮满电开跑#2024兰州马拉松顶级合作伙伴用脚步丈量金城美好用速度闪耀激情赛道#2024兰州马拉松圆满收官# L比亚迪海洋张卓的微博视频 ​
#汉中检察微检讯# 【青春助力马拉松 佛坪检察志愿者在行动】 3月17日早上，随着一声枪响，备受瞩目的2024年秦岭佛坪·熊猫半程马拉松顺利开跑。本次马拉松赛事共设有半程马拉松、健康跑、欢乐跑三个项目，佛坪县人民检察院积极响应号召，组织12名青年干警作为志愿者，在赛道上为参赛运动员们提供热情贴心的志愿服务。（来源：@佛坪县检察院 ） O青春助力马拉松 佛坪检察志愿者在行动 收起d
#汉中身边事# 3月17日上午，2024秦岭佛坪·熊猫半程马拉松在佛坪开跑。#汉中##佛坪##马拉松# L汉中门户网的微博视频 ​
#汉中招商事# #关注汉中# 【佛坪县召开第十七届“茱萸花海踏春游”春季主题招商活动暨“秦岭佛坪熊猫半程马拉松赛事”推进会】3月11日，佛坪县召开第十七届“茱萸花海踏春游”春季主题招商活动暨“秦岭佛坪熊猫半程马拉松赛事”推进会。县委副书记、县长王晴出席会议并讲话，县委常委、常务副县长侯全军主持会议。副县长张卫敏、汪道军、王桂林、高钦出席会议。 会议听取了第十七届“茱萸花海踏春游”春季招商系列活动暨“秦岭佛坪熊猫半程马拉松竞赛”工作推进情况的汇报，安排部署相关工作。 会议指出，举办“茱萸花海踏春游”春季主题招商活动暨“秦岭佛坪熊猫半程马拉松赛事”活动，既是展现佛坪县发展形象、服务品质的重要窗口，也是提升城市美誉度和务实举措、推动县域经济发展旅游发展的有利契机，将为全县经济、社会、文化的发展注入新的活力和元素，佛坪县具有良好区位生态和优势，县委县政府将全力保障、支持活动开展。 会议强调，各级…
#汉字 #名字 #取名 #起名字 #取名字 #宝宝取名字 #宝宝取名 #国学文化
#红十字在行动# 急救守护，激情奔跑。9月22日，2024太原马拉松赛鸣枪开跑，4万名跑友报名参赛。百余名红十字救护志愿者携带数十台AED设备和急救药品，为参赛选手全程护航。 ​
#猴哥也来参加太原马拉松了##太原马拉松# “猴哥”也来参加太原马拉松了，场上场下都有猴哥身影。#2024太原马拉松# （山西范儿） L时点视频的微博视频 ​
#厚道甘肃# #甘快看# 【人均消费4333.44元 直接经济效益达5.3767亿元 兰州马拉松撬动体育经济】刚刚过去的5月，一场声势浩大的体育赛事——2024兰州马拉松，让世人又一次领略了古城兰州独一无二的魅力。6月24日，一组来自第三方评估机构的数据让人们看到了马拉松带给兰州的巨大商机。 “外地选手来兰参赛，平均在兰州停留时间为3天，参赛期间人均消费4333.44元；本地选手参赛期间人均消费720.89元……”来自第三方评估机构的数据显示，2024兰马期间，来兰参赛的外地选手平均在兰州停留时间为3天，平均携带亲友3.66人，本次赛事领物人数为38116人，外地选手比例达61.15%，本地选手比例达38.85%。累计跑者消费经济影响达到4.8135亿元。 在赛事直接的资金投入、市场拓展、实物投入等方面，累计现金、实物、赞助商及合作伙伴营销投入共计货币价值约5632万元。以上合计，本届赛…
#厚道甘肃##兰州马拉松# 【2024兰州马拉松来啦】5月26日7:30“兰州银行杯”2024兰州马拉松如期而至～预报名启动：4月2日10:00，预报名截止：4月6日17:00。（视频制作@奔流新闻 记者苏茗语）#兰州爆料# L奔流新闻的微博视频 ​
#厚道甘肃##蓬勃向前实干兴陇# 【黄河时评 | 一场马拉松，带“火”一座城】5月26日上午，“兰州银行杯”2024兰州马拉松在兰州奥体中心鸣枪开赛。来自世界各地的4万名跑者齐聚金城，用奔跑释放生命活力，用激情演绎“兰马”精彩。 随着夏日来临，鸣枪起跑的马拉松赛事，正成为多座城市里靓丽的流动风景线。一场“兰马”，既是城市宣传的一扇窗，也是助力经济增长的绝佳契机。如何抓住运动“流量”，更好展示城市形象，有力促进区域经济发展，是马拉松的“第43公里”，是实现全民健身与推动城市发展“双赢”的必答题。（来源：甘肃日报） 收起d
#厚道甘肃##万千气象看甘肃# 【视频｜2024兰州新区半程马拉松一起来感受兰马带给你的火热激情吧～】 L中国甘肃网的微博视频 ​
#厚道甘肃#【直播：逐梦兰马 跑IN未来——2024兰州马拉松现场直击】 甘肃日报的微博直播 ​
#活力新区希望新城##兰州新区奋勇争先向未来##媒体聚焦兰州新区# @人民日报客户端 【人报甘头条 | 2024兰州新区半程马拉松圆满完赛】9月1日8时，一场汇聚了来自全国各地8000余名跑步爱好者的2024兰州新区半程马拉松在栖霞湖畔开跑。新区党工委副书记张爱胜致辞，新区管委会副主任蔡晓红主持开赛仪式。 新区党工委副书记、管委会主任左龙，省体育局党组成员、副局长李斌，新区党工委委员、党工委办公室主任朱宗斌以及兰州、兰州新区有关部门负责同志等共同持枪发令。 本届赛事由中国田径协会认证、省田径协会指导、新区管理委员会主办、新区教育体育局（教育考试院）承办、甘肃行者体育管理有限公司运营。 作为城市名片，兰州新区半程马拉松先后获评中国田协“金牌赛事”、最美赛道特色赛事。本届赛事以“实干当先强省会，奋勇争先向未来”为主题，旨在通过马拉松赛事，展示新区近年来在经济、文化、社会等各方面的蓬勃发展成就…
#激情马拉松活力新兰州# 【#塔瞰兰马新视界# 】5月26日，让我们跟随甘肃铁塔的高空视角，一起“塔”瞰兰马！#2024兰马热辣开跑# @奔流新闻 （视频丨师天铭 赵相龙 柴小艳 翟倩 陈雅楠）L奔流新闻的微博视频 ​
#激情马拉松活力新兰州# 【“兰马”比赛日，兰州轨道交通早晨5时就开行！】 2024年兰州马拉松将于5月26日鸣枪开跑。为保障广大参赛选手安全出行，赛事当天，兰州轨道交通1、2号线结合比赛鸣枪时间，首班车发车时间提前至早晨5点，并调整行车间隔。（新甘肃·每日甘肃网记者 雷雅妮）O网页链接 #奔跑吧兰州##相约兰马打卡精致兰州# 收起d
#记录跑步 #mini马拉松 10公里迷你马浅浅参与一下#紫琪尔健康杯
#见人不如健身 #笔记灵感 以半马备战成都全马！人生首次参加马拉松赛事，早上4点起，上海直接开到苏州高新区，起得早，停车位还是比较好找的！7点半开跑，个人觉得不用早到，7点左右就好！补给带足，鞋要好！然后配速可以比平时快！没啥难的！ 半马心得： 1，想办法超过阻碍你的人（出生不好，E区起跑） 2，随时注意能帮助你的人（医护跑者，补给站） 3，紧跟能带着你玩（pb）的人（兔子）#成都马拉松 #苏州环太湖马拉松 #马拉松
#建议i人都去尝试十点睡五点起#第一眼：自己拿着吊瓶还跑马拉松，太热爱了；第二眼：我想多了😂😂马拉松 显眼包 路人视角#2024兰州马拉松# 2枣庄 L枣庄在线的微博视频 ​
#交警正能量##2024兰州马拉松# 一路守护，一路相伴我们与兰马的故事·照片集@甘肃公安@甘肃公安交警@兰州公安@兰州政法 @兰州宣官 ​
#今日彬县新闻#相约大美彬州-看精彩马拉松--彬县2016马拉松比赛今日开赛！
#聚焦2024甘肃高考##厚道甘肃# 兰州马拉松#【视频丨青春蓝为兰州上色】 6千名志愿者为兰马护航# @奔流新闻 （记者郑重 赵梓伊 陈雅楠 裴强）L奔流新闻的微博视频 ​
#聚焦2024太原马拉松赛# 【“青春赛事”与千年古城的双向奔赴 太原马拉松赛十五年观察】清晨的阳光洒在空旷的迎泽大街上，太原火车站标志性的大钟时针已走过7点，分针正垂直指向地面。一声发令枪响，第一波选手率先出发，欢呼声与加油声瞬间“炸开”，一座城市被一场马拉松唤醒。O“青春赛事”与千年古城的双向奔赴 太原马拉松赛十五年观察 ​
#聚焦2024太原马拉松赛# 【2024太原马拉松赛举行】9月22日，2024太原马拉松赛举行，国内外4万名选手齐聚并州、激情开跑。省委常委、市委书记韦韬，市委副书记、市长张新伟，中国田径协会副主席王楠，省体育局局长赵雁峰，市委副书记、政法委书记武晓花，市人大常委会主任魏民，市政协主席操学诚，华舰体育控股集团董事长王琳，市领导何爱萍、尚建军、薛维柱、梁宏宇出席起跑仪式，共同为比赛鸣枪发令。副市长陈博主持起跑仪式。 O2024太原马拉松赛举行 收起d
#聚焦2024太原马拉松赛# 【2024太原马拉松赛开跑在即 倡议真诚待客 文明观赛】O2024太原马拉松赛开跑在即 倡议真诚待客 文明观赛 ​
#聚焦2024太原马拉松赛# 【4万人参赛! 太马燃情开跑】阳光洒并州，激情燃太马。9月22日7时30分，2024太原马拉松赛在太原火车站鸣枪起跑。40000名选手分三枪出发，奔跑在焕然一新的迎泽大街，跑进锦绣太原城的金秋九月，“晋”情感受千年古都的柔情与热诚。 太报全媒体记者 柴杰梁 见习记者 徐潇达 L太原发布的微博视频 收起d
#聚焦2024太原马拉松赛# 【全新赛道 全新纪录 4万人奔跑逐梦】 9月22日7时30分，2024太原马拉松赛在太原火车站区域激情开跑，来自五湖四海的4万名跑友齐聚太原，一起踏上以城市核心道路迎泽大街为依托的全新赛道。 在金秋九月的这一刻，他们的步伐坚定而有力，与城市携手，与未来相约，感受太原历史与现代的完美融合，见证太原热情与魅力的别样温度。O网页链接 收起d
#聚焦2024太原马拉松赛# 【山西妹子勇夺女子马拉松半程冠军】太报全媒体记者 柴杰梁 见习记者 徐潇达 L太原发布的微博视频 ​
#聚焦2024太原马拉松赛# 【太马即将开跑 市民满心期待】 盼望着，盼望着，太马的脚步越来越近。眼下，温度适宜，秋景入画，太原集齐了所有美好的元素。市民满心期待，城市展开怀抱，欢迎来自世界各地的体育爱好者，在纵情奔跑之余，赏美景、尝美食、阅人文，尽兴感受锦绣太原的独有魅力。O网页链接 收起d
[truncated: 537 more rows]
